# Supplementary material for: Characterization of Viral miRNAs during Adenovirus 14 Infection and Their Differential Expression in the Emergent Strain Adenovirus 14p1
Source: Viruses. 2022 Apr 26;14(5):898. doi: 10.3390/v14050898 (PMC9145648; doi:10.3390/v14050898)
Supplement: Supplementary file 1 [file viruses-14-00898-s001.zip]

Archive with 4 entries (4 files):
- viruses-1676449-supplementary-Table S1.xlsx
- viruses-1676449-supplementary-Table S2.xlsx
- viruses-1676449-supplementary-Table S3.pdf
- viruses-1676449-supplementary-Table S4.xls
