# Supplementary material for: Characterization of Viral miRNAs during Adenovirus 14 Infection and Their Differential Expression in the Emergent Strain Adenovirus 14p1
Source: Viruses. 2022 Apr 26;14(5):898. doi: 10.3390/v14050898 (PMC9145648; doi:10.3390/v14050898)
Supplement: Supplementary file 1 [file viruses-14-00898-s001.zip › viruses-1676449-supplementary-Table S1.xlsx]

## Sheet: Ad14 6hpi
Small RNA	Length	Count
AAAAATCCAGGATACGGAATCGAGTCGTTT	30	1
AAAATCCAGGATACGGAATCGAGTCGTT	28	1
AATCCAGGATACGGAATCGAGTCGTT	26	2
ACAAAAATCCAGGATACGGAATCGAGTCGTT	31	1
ACAAAAATCCAGGATACGGAATCGAGTCGTTT	32	1
ACTCGACTCTGTAGCCTGGA	20	43
ACTCGACTCTGTAGCCTGGAGGAACG	26	1
ACTCGAGCCGGCCGGAGCCGCGGCTAACGTGGTATTGGCACTCCCGTCTC	50	1
AGCGACTCGACTCTGTAGCC	20	41
AGCGACTCGACTCTGTAGCCT	21	412
AGCGACTCGACTCTGTAGCCTG	22	209
AGCGACTCGACTCTGTAGCCTGG	23	3525
AGCGACTCGACTCTGTAGCCTGGA	24	91
AGCGACTCGACTCTGTAGCCTGGAG	25	9
AGCGACTCGACTCTGTAGCCTGGAGG	26	1
AGCGACTCGACTCTGTAGCCTGGAGGA	27	4
AGCGACTCGACTCTGTAGCCTGGAGGAA	28	1
AGCGACTCGACTCTGTAGCCTGGAGGAAC	29	1
AGCGACTCGACTCTGTAGCCTGGAGGAACG	30	2
AGCGACTCGACTCTGTAGCCTGGAGGAACGT	31	1
AGCGACTCGACTCTGTAGCCTGGAGGAACGTGAACGGGT	39	1
AGGATACGGAATCGAGTCGT	20	3
AGGATACGGAATCGAGTCGTT	21	48
AGGATACGGAATCGAGTCGTTT	22	323
AGGATACGGAATCGAGTCGTTTT	23	847
ATCCAGGATACGGAATCGAGTCGTT	25	1
ATCCAGGATACGGAATCGAGTCGTTT	26	1
CAAAAATCCAGGATACGGAATCGAGTCGTTT	31	1
CAGGATACGGAATCGAGTCG	20	26
CAGGATACGGAATCGAGTCGT	21	1162
CAGGATACGGAATCGAGTCGTT	22	9081
CAGGATACGGAATCGAGTCGTTT	23	8172
CAGGATACGGAATCGAGTCGTTTT	24	622
CCAGCCTACAAAAATCCAGGATACGGAATCG	31	1
CCAGGATACGGAATCGAGTCGTT	23	4
CCAGGATACGGAATCGAGTCGTTT	24	1
CGACTCGACTCTGTAGCCTGG	21	2
CGACTCGACTCTGTAGCCTGGA	22	167
CGACTCGACTCTGTAGCCTGGAG	23	1
CGCGGTGTACCCCGGTTCAAGACTTGT	27	1
CTACAAAAATCCAGGATACGGAATCGAGTCGTTT	34	2
CTACAAAAATCCAGGATACGGAATCGAGTCGTTTT	35	1
GACTCGACTCTGTAGCCTGG	20	21
GACTCGACTCTGTAGCCTGGA	21	1698
GACTCGACTCTGTAGCCTGGAG	22	23
GACTCGACTCTGTAGCCTGGAGG	23	3
GACTCGACTCTGTAGCCTGGAGGA	24	3
GACTCGACTCTGTAGCCTGGAGGAACG	27	3
GACTCGACTCTGTAGCCTGGAGGAACGTGAACGGGT	36	2
GACTCGACTCTGTAGCCTGGAGGAACGTGAACGGGTTGGGT	41	1
GATACGGAATCGAGTCGTTTT	21	18
GCGACTCGACTCTGTAGCCT	20	1
GCGACTCGACTCTGTAGCCTGG	22	14
GCGACTCGACTCTGTAGCCTGGA	23	1
GGATACGGAATCGAGTCGTTT	21	1
GGATACGGAATCGAGTCGTTTT	22	67
GGCACTCCCGTCTCGACCCAGCCT	24	1
GTTCAAGACTTGTACTCGAGCCGGCCGG	28	1
TCCCGTCTCGACCCAGCCTACAAAAATCCAGGATACGGAA	40	1
TGGAGGAACGTGAACGGGTTGGGTCG	26	1

## Sheet: Ad14 12hpi
Small RNA	Length	Count
AAAAATCCAGGATACGGAATCG	22	1
AAAAATCCAGGATACGGAATCGAGTCG	27	1
AAAAATCCAGGATACGGAATCGAGTCGT	28	6
AAAAATCCAGGATACGGAATCGAGTCGTT	29	39
AAAAATCCAGGATACGGAATCGAGTCGTTT	30	24
AAAAATCCAGGATACGGAATCGAGTCGTTTT	31	6
AAAATCCAGGATACGGAATCGAGT	24	1
AAAATCCAGGATACGGAATCGAGTCGT	27	37
AAAATCCAGGATACGGAATCGAGTCGTT	28	138
AAAATCCAGGATACGGAATCGAGTCGTTT	29	93
AAAATCCAGGATACGGAATCGAGTCGTTTT	30	13
AAATCCAGGATACGGAATCG	20	1
AAATCCAGGATACGGAATCGAGTCGT	26	15
AAATCCAGGATACGGAATCGAGTCGTT	27	45
AAATCCAGGATACGGAATCGAGTCGTTT	28	26
AAATCCAGGATACGGAATCGAGTCGTTTT	29	6
AACGGGTTGGGTCGCGGTGTA	21	2
AACGGGTTGGGTCGCGGTGTACCCCGGTTCAAGACT	36	2
AACGGGTTGGGTCGCGGTGTACCCCGGTTCAAGACTT	37	1
AAGACTTGTACTCGAGCCGG	20	1
AAGACTTGTACTCGAGCCGGC	21	1
AAGACTTGTACTCGAGCCGGCC	22	4
AAGACTTGTACTCGAGCCGGCCG	23	5
AAGACTTGTACTCGAGCCGGCCGG	24	3
AAGACTTGTACTCGAGCCGGCCGGA	25	2
AAGACTTGTACTCGAGCCGGCCGGAG	26	3
AAGACTTGTACTCGAGCCGGCCGGAGCCG	29	1
AAGACTTGTACTCGAGCCGGCCGGAGCCGCG	31	1
AAGACTTGTACTCGAGCCGGCCGGAGCCGCGG	32	5
AAGACTTGTACTCGAGCCGGCCGGAGCCGCGGCTAACGTGG	41	1
AAGACTTGTACTCGAGCCGGCCGGAGCCGCGGCTAACGTGGT	42	1
AAGACTTGTACTCGAGCCGGCCGGAGCCGCGGCTAACGTGGTA	43	3
AAGACTTGTACTCGAGCCGGCCGGAGCCGCGGCTAACGTGGTATT	45	2
AAGACTTGTACTCGAGCCGGCCGGAGCCGCGGCTAACGTGGTATTGGCAC	50	1
AATCCAGGATACGGAATCGA	20	1
AATCCAGGATACGGAATCGAGTCG	24	1
AATCCAGGATACGGAATCGAGTCGT	25	19
AATCCAGGATACGGAATCGAGTCGTT	26	89
AATCCAGGATACGGAATCGAGTCGTTT	27	48
AATCCAGGATACGGAATCGAGTCGTTTT	28	7
ACAAAAATCCAGGATACGGAATCGAGT	27	1
ACAAAAATCCAGGATACGGAATCGAGTC	28	1
ACAAAAATCCAGGATACGGAATCGAGTCGT	30	5
ACAAAAATCCAGGATACGGAATCGAGTCGTT	31	19
ACAAAAATCCAGGATACGGAATCGAGTCGTTT	32	33
ACAAAAATCCAGGATACGGAATCGAGTCGTTTT	33	5
ACCCAGCCTACAAAAATCCAGGATACG	27	1
ACCCAGCCTACAAAAATCCAGGATACGGAATCGAGTCGT	39	2
ACCCAGCCTACAAAAATCCAGGATACGGAATCGAGTCGTT	40	9
ACCCAGCCTACAAAAATCCAGGATACGGAATCGAGTCGTTT	41	8
ACCCAGCCTACAAAAATCCAGGATACGGAATCGAGTCGTTTT	42	1
ACCCCGGTTCAAGACTTGTA	20	2
ACCCCGGTTCAAGACTTGTAC	21	1
ACCCCGGTTCAAGACTTGTACTC	23	3
ACCCCGGTTCAAGACTTGTACTCG	24	1
ACCCCGGTTCAAGACTTGTACTCGA	25	2
ACCCCGGTTCAAGACTTGTACTCGAGC	27	1
ACCCCGGTTCAAGACTTGTACTCGAGCC	28	3
ACGGGTTGGGTCGCGGTGTACCCCGGTTCAAGACT	35	1
ACGTGAACGGGTTGGGTCGCGGTGTACC	28	1
ACTCCCGTCTCGACCCAGCCTACAAAAATCCAGGATACGG	40	1
ACTCGACTCTGTAGCCTGGA	20	734
ACTCGACTCTGTAGCCTGGAG	21	16
ACTCGACTCTGTAGCCTGGAGG	22	1
ACTCGACTCTGTAGCCTGGAGGA	23	12
ACTCGACTCTGTAGCCTGGAGGAAC	25	2
ACTCGACTCTGTAGCCTGGAGGAACG	26	3
ACTCGACTCTGTAGCCTGGAGGAACGTG	28	1
ACTCGACTCTGTAGCCTGGAGGAACGTGAACGGG	34	5
ACTCGACTCTGTAGCCTGGAGGAACGTGAACGGGT	35	1
ACTCGACTCTGTAGCCTGGAGGAACGTGAACGGGTT	36	2
ACTCGACTCTGTAGCCTGGAGGAACGTGAACGGGTTGG	38	1
ACTCGACTCTGTAGCCTGGAGGAACGTGAACGGGTTGGG	39	2
ACTCGACTCTGTAGCCTGGAGGAACGTGAACGGGTTGGGT	40	1
ACTCGACTCTGTAGCCTGGAGGAACGTGAACGGGTTGGGTCGCG	44	1
ACTCGACTCTGTAGCCTGGAGGAACGTGAACGGGTTGGGTCGCGG	45	1
ACTCGACTCTGTAGCCTGGAGGAACGTGAACGGGTTGGGTCGCGGTGTAC	50	8
ACTCGAGCCGGCCGGAGCCG	20	1
ACTCGAGCCGGCCGGAGCCGCGGCTAACGTGGTA	34	2
ACTCGAGCCGGCCGGAGCCGCGGCTAACGTGGTAT	35	1
ACTCTGTAGCCTGGAGGAAC	20	1
ACTCTGTAGCCTGGAGGAACGTGA	24	1
ACTCTGTAGCCTGGAGGAACGTGAACGGGTTGG	33	1
ACTCTGTAGCCTGGAGGAACGTGAACGGGTTGGGTC	36	2
ACTCTGTAGCCTGGAGGAACGTGAACGGGTTGGGTCGCGGTGTACC	46	1
ACTCTGTAGCCTGGAGGAACGTGAACGGGTTGGGTCGCGGTGTACCCCGG	50	1
ACTTGTACTCGAGCCGGCCG	20	2
ACTTGTACTCGAGCCGGCCGG	21	3
ACTTGTACTCGAGCCGGCCGGAG	23	3
ACTTGTACTCGAGCCGGCCGGAGCCGCGGCTAACG	35	1
ACTTGTACTCGAGCCGGCCGGAGCCGCGGCTAACGTGG	38	1
AGACTTGTACTCGAGCCGGCC	21	1
AGACTTGTACTCGAGCCGGCCGG	23	1
AGACTTGTACTCGAGCCGGCCGGA	24	1
AGACTTGTACTCGAGCCGGCCGGAG	25	1
AGACTTGTACTCGAGCCGGCCGGAGCCGCGG	31	1
AGACTTGTACTCGAGCCGGCCGGAGCCGCGGCTAACGTGGT	41	1
AGACTTGTACTCGAGCCGGCCGGAGCCGCGGCTAACGTGGTA	42	2
AGACTTGTACTCGAGCCGGCCGGAGCCGCGGCTAACGTGGTAT	43	1
AGACTTGTACTCGAGCCGGCCGGAGCCGCGGCTAACGTGGTATTGGCAC	49	1
AGCCGCGGCTAACGTGGTATTGGCACTCCCGTCTCGACCCAGCCTACA	48	1
AGCCTACAAAAATCCAGGATACG	23	2
AGCCTACAAAAATCCAGGATACGGA	25	1
AGCCTACAAAAATCCAGGATACGGAAT	27	1
AGCCTACAAAAATCCAGGATACGGAATCGAGTCGTT	36	5
AGCCTACAAAAATCCAGGATACGGAATCGAGTCGTTT	37	2
AGCCTGGAGGAACGTGAACGG	21	1
AGCCTGGAGGAACGTGAACGGGTTGGGT	28	1
AGCGACTCGACTCTGTAGCC	20	1708
AGCGACTCGACTCTGTAGCCT	21	15526
AGCGACTCGACTCTGTAGCCTG	22	3774
AGCGACTCGACTCTGTAGCCTGG	23	98392
AGCGACTCGACTCTGTAGCCTGGA	24	4700
AGCGACTCGACTCTGTAGCCTGGAG	25	146
AGCGACTCGACTCTGTAGCCTGGAGG	26	22
AGCGACTCGACTCTGTAGCCTGGAGGA	27	120
AGCGACTCGACTCTGTAGCCTGGAGGAA	28	9
AGCGACTCGACTCTGTAGCCTGGAGGAAC	29	13
AGCGACTCGACTCTGTAGCCTGGAGGAACG	30	31
AGCGACTCGACTCTGTAGCCTGGAGGAACGT	31	66
AGCGACTCGACTCTGTAGCCTGGAGGAACGTG	32	19
AGCGACTCGACTCTGTAGCCTGGAGGAACGTGAAC	35	1
AGCGACTCGACTCTGTAGCCTGGAGGAACGTGAACG	36	11
AGCGACTCGACTCTGTAGCCTGGAGGAACGTGAACGGG	38	3
AGCGACTCGACTCTGTAGCCTGGAGGAACGTGAACGGGT	39	24
AGCGACTCGACTCTGTAGCCTGGAGGAACGTGAACGGGTT	40	4
AGCGACTCGACTCTGTAGCCTGGAGGAACGTGAACGGGTTG	41	12
AGCGACTCGACTCTGTAGCCTGGAGGAACGTGAACGGGTTGG	42	2
AGCGACTCGACTCTGTAGCCTGGAGGAACGTGAACGGGTTGGG	43	9
AGCGACTCGACTCTGTAGCCTGGAGGAACGTGAACGGGTTGGGT	44	11
AGCGACTCGACTCTGTAGCCTGGAGGAACGTGAACGGGTTGGGTC	45	1
AGCGACTCGACTCTGTAGCCTGGAGGAACGTGAACGGGTTGGGTCG	46	1
AGCGACTCGACTCTGTAGCCTGGAGGAACGTGAACGGGTTGGGTCGCGG	49	6
AGGAACGTGAACGGGTTGGGTC	22	3
AGGAACGTGAACGGGTTGGGTCGCGGTGTACCC	33	1
AGGATACGGAATCGAGTCGT	20	143
AGGATACGGAATCGAGTCGTT	21	609
AGGATACGGAATCGAGTCGTTT	22	4579
AGGATACGGAATCGAGTCGTTTT	23	13522
ATACGGAATCGAGTCGTTTT	20	7
ATCCAGGATACGGAATCGAGTC	22	2
ATCCAGGATACGGAATCGAGTCG	23	1
ATCCAGGATACGGAATCGAGTCGT	24	4
ATCCAGGATACGGAATCGAGTCGTT	25	55
ATCCAGGATACGGAATCGAGTCGTTT	26	25
ATCCAGGATACGGAATCGAGTCGTTTT	27	4
ATCCTGGATTTTTGTAGGCTGGGTCGAGA	29	1
ATTGGCACTCCCGTCTCGACCCAGCCT	27	1
ATTGGCACTCCCGTCTCGACCCAGCCTACAAAAATCCAGGATACGGAATC	50	1
CAAAAATCCAGGATACGGAATCGAGTC	27	2
CAAAAATCCAGGATACGGAATCGAGTCG	28	3
CAAAAATCCAGGATACGGAATCGAGTCGT	29	27
CAAAAATCCAGGATACGGAATCGAGTCGTT	30	211
CAAAAATCCAGGATACGGAATCGAGTCGTTT	31	202
CAAAAATCCAGGATACGGAATCGAGTCGTTTT	32	29
CAAGACTTGTACTCGAGCCGG	21	3
CAAGACTTGTACTCGAGCCGGCC	23	3
CAAGACTTGTACTCGAGCCGGCCG	24	3
CAAGACTTGTACTCGAGCCGGCCGG	25	1
CAAGACTTGTACTCGAGCCGGCCGGA	26	2
CAAGACTTGTACTCGAGCCGGCCGGAG	27	3
CAAGACTTGTACTCGAGCCGGCCGGAGC	28	1
CAAGACTTGTACTCGAGCCGGCCGGAGCC	29	2
CAAGACTTGTACTCGAGCCGGCCGGAGCCGC	31	1
CAAGACTTGTACTCGAGCCGGCCGGAGCCGCGGCTAACG	39	1
CAAGACTTGTACTCGAGCCGGCCGGAGCCGCGGCTAACGTGG	42	1
CAAGACTTGTACTCGAGCCGGCCGGAGCCGCGGCTAACGTGGTA	44	1
CAAGACTTGTACTCGAGCCGGCCGGAGCCGCGGCTAACGTGGTAT	45	1
CAAGACTTGTACTCGAGCCGGCCGGAGCCGCGGCTAACGTGGTATTGGCA	50	3
CACTCCCGTCTCGACCCAGC	20	3
CACTCCCGTCTCGACCCAGCCTAC	24	2
CACTCCCGTCTCGACCCAGCCTACAA	26	1
CACTCCCGTCTCGACCCAGCCTACAAAAATCCAGGATACG	40	2
CACTCCCGTCTCGACCCAGCCTACAAAAATCCAGGATACGG	41	1
CACTCCCGTCTCGACCCAGCCTACAAAAATCCAGGATACGGAA	43	3
CACTCCCGTCTCGACCCAGCCTACAAAAATCCAGGATACGGAATCG	46	1
CACTCCCGTCTCGACCCAGCCTACAAAAATCCAGGATACGGAATCGAGTC	50	1
CAGCCTACAAAAATCCAGGATACG	24	1
CAGCCTACAAAAATCCAGGATACGGAAT	28	2
CAGCCTACAAAAATCCAGGATACGGAATC	29	3
CAGCCTACAAAAATCCAGGATACGGAATCG	30	2
CAGCCTACAAAAATCCAGGATACGGAATCGAGTCG	35	1
CAGCCTACAAAAATCCAGGATACGGAATCGAGTCGT	36	1
CAGCCTACAAAAATCCAGGATACGGAATCGAGTCGTT	37	4
CAGCCTACAAAAATCCAGGATACGGAATCGAGTCGTTT	38	4
CAGCCTACAAAAATCCAGGATACGGAATCGAGTCGTTTT	39	2
CAGGATACGGAATCGAGTCG	20	1124
CAGGATACGGAATCGAGTCGT	21	38666
CAGGATACGGAATCGAGTCGTT	22	130289
CAGGATACGGAATCGAGTCGTTT	23	113171
CAGGATACGGAATCGAGTCGTTTT	24	12171
CCAGGATACGGAATCGAGTC	20	1
CCAGGATACGGAATCGAGTCG	21	1
CCAGGATACGGAATCGAGTCGT	22	11
CCAGGATACGGAATCGAGTCGTT	23	33
CCAGGATACGGAATCGAGTCGTTT	24	16
CCAGGATACGGAATCGAGTCGTTTT	25	7
CCCAGCCTACAAAAATCCAGGATACGG	27	2
CCCAGCCTACAAAAATCCAGGATACGGAATCGAGTCGTT	39	3
CCCAGCCTACAAAAATCCAGGATACGGAATCGAGTCGTTT	40	1
CCCCGGTTCAAGACTTGTAC	20	1
CCCCGGTTCAAGACTTGTACTC	22	6
CCCCGGTTCAAGACTTGTACTCG	23	2
CCCCGGTTCAAGACTTGTACTCGA	24	2
CCCCGGTTCAAGACTTGTACTCGAGC	26	1
CCCCGGTTCAAGACTTGTACTCGAGCC	27	2
CCCGGTTCAAGACTTGTACTC	21	9
CCCGGTTCAAGACTTGTACTCG	22	2
CCCGGTTCAAGACTTGTACTCGA	23	3
CCCGGTTCAAGACTTGTACTCGAG	24	1
CCCGGTTCAAGACTTGTACTCGAGC	25	1
CCCGGTTCAAGACTTGTACTCGAGCC	26	3
CCCGTCTCGACCCAGCCTACAAAAATCCAGGATACGGAATCG	42	1
CCCGTCTCGACCCAGCCTACAAAAATCCAGGATACGGAATCGAGTCGTT	49	2
CCGCGGCTAACGTGGTATTGGCACTCCCGTCTCGACCCAGCCT	43	1
CCGGAGCCGCGGCTAACGTGGTATTGGCACTCCCGTCTCGACCCAG	46	1
CCGGCCGGAGCCGCGGCTAACGTGGTATTGGCACTCCCG	39	1
CCGGCCGGAGCCGCGGCTAACGTGGTATTGGCACTCCCGTCTCGACCCAG	50	1
CCGGTTCAAGACTTGTACTC	20	1
CCGGTTCAAGACTTGTACTCGA	22	3
CCGGTTCAAGACTTGTACTCGAGCC	25	5
CCTACAAAAATCCAGGATACGGAATCGAGTCG	32	1
CCTACAAAAATCCAGGATACGGAATCGAGTCGTT	34	3
CCTACAAAAATCCAGGATACGGAATCGAGTCGTTT	35	1
CCTACAAAAATCCAGGATACGGAATCGAGTCGTTTT	36	2
CCTGGAGGAACGTGAACGGGTTGGGTCGC	29	1
CGACCCAGCCTACAAAAATCCAGGATACGGAATCGAGTCGT	41	3
CGACCCAGCCTACAAAAATCCAGGATACGGAATCGAGTCGTT	42	5
CGACCCAGCCTACAAAAATCCAGGATACGGAATCGAGTCGTTT	43	3
CGACTCGACTCTGTAGCCTGG	21	131
CGACTCGACTCTGTAGCCTGGA	22	1430
CGACTCGACTCTGTAGCCTGGAG	23	7
CGACTCGACTCTGTAGCCTGGAGGAAC	27	1
CGACTCTGTAGCCTGGAGGA	20	1
CGACTCTGTAGCCTGGAGGAAC	22	1
CGACTCTGTAGCCTGGAGGAACG	23	1
CGACTCTGTAGCCTGGAGGAACGTGAACGGGT	32	1
CGACTCTGTAGCCTGGAGGAACGTGAACGGGTTGGG	36	1
CGACTCTGTAGCCTGGAGGAACGTGAACGGGTTGGGTC	38	1
CGAGCCGGCCGGAGCCGCGGCT	22	1
CGAGCCGGCCGGAGCCGCGGCTAACGTGGTATT	33	1
CGAGCCGGCCGGAGCCGCGGCTAACGTGGTATTGGCACTC	40	1
CGCGGCTAACGTGGTATTGGCACTCCCGTCTCGACCCAG	39	1
CGCGGTGTACCCCGGTTCAAGA	22	1
CGCGGTGTACCCCGGTTCAAGAC	23	1
CGCGGTGTACCCCGGTTCAAGACT	24	7
CGCGGTGTACCCCGGTTCAAGACTT	25	1
CGCGGTGTACCCCGGTTCAAGACTTGT	27	1
CGCGGTGTACCCCGGTTCAAGACTTGTAC	29	1
CGCGGTGTACCCCGGTTCAAGACTTGTACT	30	2
CGCGGTGTACCCCGGTTCAAGACTTGTACTC	31	1
CGCGGTGTACCCCGGTTCAAGACTTGTACTCG	32	3
CGCGGTGTACCCCGGTTCAAGACTTGTACTCGA	33	2
CGCGGTGTACCCCGGTTCAAGACTTGTACTCGAGC	35	2
CGGCCGGAGCCGCGGCTAACGTGGTATTGGCACTCCCGTCTCGACC	46	1
CGGCTAACGTGGTATTGGCACTCCCGTCTCGAC	33	1
CGGGTTGGGTCGCGGTGTACCCCGGTTCAAGACT	34	2
CGGGTTGGGTCGCGGTGTACCCCGGTTCAAGACTT	35	1
CGGGTTGGGTCGCGGTGTACCCCGGTTCAAGACTTGTACTC	41	1
CGGTGTACCCCGGTTCAAGACT	22	5
CGGTGTACCCCGGTTCAAGACTTGTACT	28	1
CGGTGTACCCCGGTTCAAGACTTGTACTC	29	1
CGGTGTACCCCGGTTCAAGACTTGTACTCG	30	1
CGGTGTACCCCGGTTCAAGACTTGTACTCGA	31	3
CGGTGTACCCCGGTTCAAGACTTGTACTCGAG	32	1
CGGTGTACCCCGGTTCAAGACTTGTACTCGAGCCGGCCGGAGC	43	1
CGGTGTACCCCGGTTCAAGACTTGTACTCGAGCCGGCCGGAGCCGCGGC	49	2
CGGTTCAAGACTTGTACTCGA	21	3
CGGTTCAAGACTTGTACTCGAGC	23	1
CGGTTCAAGACTTGTACTCGAGCC	24	8
CGGTTCAAGACTTGTACTCGAGCCGGCCGGAGCC	34	1
CGGTTCAAGACTTGTACTCGAGCCGGCCGGAGCCGCGGCTAACGTGGTA	49	1
CGTGAACGGGTTGGGTCGCG	20	1
CGTGAACGGGTTGGGTCGCGGTGTACCCCGGTTCAAGACTTGTA	44	1
CGTGGTATTGGCACTCCCGTCTCGAC	26	1
CGTGGTATTGGCACTCCCGTCTCGACC	27	1
CGTGGTATTGGCACTCCCGTCTCGACCCAG	30	1
CGTGGTATTGGCACTCCCGTCTCGACCCAGCCTACAAAAATCCAGGATAC	50	1
CTAACGTGGTATTGGCACTCCCGTCTCGACCCAGCCTACAAA	42	1
CTACAAAAATCCAGGATACG	20	1
CTACAAAAATCCAGGATACGGAAT	24	1
CTACAAAAATCCAGGATACGGAATC	25	1
CTACAAAAATCCAGGATACGGAATCGAGTCGT	32	4
CTACAAAAATCCAGGATACGGAATCGAGTCGTT	33	25
CTACAAAAATCCAGGATACGGAATCGAGTCGTTT	34	16
CTACAAAAATCCAGGATACGGAATCGAGTCGTTTT	35	7
CTCCCGTCTCGACCCAGCCTAC	22	2
CTCCCGTCTCGACCCAGCCTACAAAAATCC	30	1
CTCCCGTCTCGACCCAGCCTACAAAAATCCAGGA	34	1
CTCCCGTCTCGACCCAGCCTACAAAAATCCAGGATACGG	39	2
CTCCCGTCTCGACCCAGCCTACAAAAATCCAGGATACGGAA	41	1
CTCCCGTCTCGACCCAGCCTACAAAAATCCAGGATACGGAATCG	44	1
CTCCCGTCTCGACCCAGCCTACAAAAATCCAGGATACGGAATCGAGTCG	49	1
CTCGACCCAGCCTACAAAAATCC	23	1
CTCGACCCAGCCTACAAAAATCCAGGATACGGA	33	1
CTCGACCCAGCCTACAAAAATCCAGGATACGGAAT	35	3
CTCGACCCAGCCTACAAAAATCCAGGATACGGAATCG	37	4
CTCGACCCAGCCTACAAAAATCCAGGATACGGAATCGAGTCGT	43	1
CTCGACTCTGTAGCCTGGAG	20	2
CTCGACTCTGTAGCCTGGAGGA	22	28
CTCGAGCCGGCCGGAGCCGCGGCTAA	26	1
CTCGAGCCGGCCGGAGCCGCGGCTAACGTGGTA	33	4
CTCGAGCCGGCCGGAGCCGCGGCTAACGTGGTATT	35	2
CTCTGTAGCCTGGAGGAACGTGAAC	25	1
CTCTGTAGCCTGGAGGAACGTGAACGGGT	29	1
CTGGAGGAACGTGAACGGGTTGGGTCGCGGT	31	1
CTGGAGGAACGTGAACGGGTTGGGTCGCGGTGTACCCCGGTTCAAGA	47	1
CTGGAGGAACGTGAACGGGTTGGGTCGCGGTGTACCCCGGTTCAAGACT	49	1
CTGTAGCCTGGAGGAACGTGA	21	1
CTGTAGCCTGGAGGAACGTGAA	22	7
CTGTAGCCTGGAGGAACGTGAAC	23	9
CTGTAGCCTGGAGGAACGTGAACGGGTTGG	30	2
CTGTAGCCTGGAGGAACGTGAACGGGTTGGG	31	1
CTGTAGCCTGGAGGAACGTGAACGGGTTGGGT	32	1
CTGTAGCCTGGAGGAACGTGAACGGGTTGGGTC	33	11
CTGTAGCCTGGAGGAACGTGAACGGGTTGGGTCG	34	1
CTGTAGCCTGGAGGAACGTGAACGGGTTGGGTCGCG	36	2
CTGTAGCCTGGAGGAACGTGAACGGGTTGGGTCGCGGT	38	2
CTTGTACTCGAGCCGGCCGGA	21	3
CTTGTACTCGAGCCGGCCGGAG	22	1
CTTGTACTCGAGCCGGCCGGAGCCGCGGCTAACGTGGTAT	40	1
CTTGTACTCGAGCCGGCCGGAGCCGCGGCTAACGTGGTATT	41	5
CTTGTACTCGAGCCGGCCGGAGCCGCGGCTAACGTGGTATTGGCACTCCC	50	6
GAACGTGAACGGGTTGGGTCG	21	1
GACCCAGCCTACAAAAATCCAGGATACGG	29	1
GACCCAGCCTACAAAAATCCAGGATACGGAAT	32	1
GACCCAGCCTACAAAAATCCAGGATACGGAATCGA	35	1
GACCCAGCCTACAAAAATCCAGGATACGGAATCGAGTCGT	40	7
GACCCAGCCTACAAAAATCCAGGATACGGAATCGAGTCGTT	41	10
GACCCAGCCTACAAAAATCCAGGATACGGAATCGAGTCGTTT	42	7
GACCCAGCCTACAAAAATCCAGGATACGGAATCGAGTCGTTTT	43	1
GACTCGACTCTGTAGCCTGG	20	1643
GACTCGACTCTGTAGCCTGGA	21	57915
GACTCGACTCTGTAGCCTGGAG	22	766
GACTCGACTCTGTAGCCTGGAGG	23	72
GACTCGACTCTGTAGCCTGGAGGA	24	81
GACTCGACTCTGTAGCCTGGAGGAA	25	14
GACTCGACTCTGTAGCCTGGAGGAAC	26	33
GACTCGACTCTGTAGCCTGGAGGAACG	27	73
GACTCGACTCTGTAGCCTGGAGGAACGT	28	77
GACTCGACTCTGTAGCCTGGAGGAACGTG	29	3
GACTCGACTCTGTAGCCTGGAGGAACGTGAAC	32	2
GACTCGACTCTGTAGCCTGGAGGAACGTGAACG	33	1
GACTCGACTCTGTAGCCTGGAGGAACGTGAACGG	34	2
GACTCGACTCTGTAGCCTGGAGGAACGTGAACGGG	35	26
GACTCGACTCTGTAGCCTGGAGGAACGTGAACGGGT	36	99
GACTCGACTCTGTAGCCTGGAGGAACGTGAACGGGTT	37	4
GACTCGACTCTGTAGCCTGGAGGAACGTGAACGGGTTG	38	20
GACTCGACTCTGTAGCCTGGAGGAACGTGAACGGGTTGG	39	6
GACTCGACTCTGTAGCCTGGAGGAACGTGAACGGGTTGGG	40	27
GACTCGACTCTGTAGCCTGGAGGAACGTGAACGGGTTGGGT	41	84
GACTCGACTCTGTAGCCTGGAGGAACGTGAACGGGTTGGGTC	42	1
GACTCGACTCTGTAGCCTGGAGGAACGTGAACGGGTTGGGTCGCG	45	1
GACTCGACTCTGTAGCCTGGAGGAACGTGAACGGGTTGGGTCGCGG	46	2
GACTCGACTCTGTAGCCTGGAGGAACGTGAACGGGTTGGGTCGCGGT	47	65
GACTCGACTCTGTAGCCTGGAGGAACGTGAACGGGTTGGGTCGCGGTG	48	4
GACTCGACTCTGTAGCCTGGAGGAACGTGAACGGGTTGGGTCGCGGTGT	49	9
GACTCGACTCTGTAGCCTGGAGGAACGTGAACGGGTTGGGTCGCGGTGTA	50	78
GACTCTGTAGCCTGGAGGAACGTGA	25	1
GACTCTGTAGCCTGGAGGAACGTGAAC	27	1
GACTCTGTAGCCTGGAGGAACGTGAACGGGTT	32	1
GACTCTGTAGCCTGGAGGAACGTGAACGGGTTGGGTCGCGGTGTACC	47	1
GACTCTGTAGCCTGGAGGAACGTGAACGGGTTGGGTCGCGGTGTACCCCG	50	1
GACTTGTACTCGAGCCGGCC	20	1
GACTTGTACTCGAGCCGGCCG	21	2
GACTTGTACTCGAGCCGGCCGGAGCCGCGGCTAACGTG	38	2
GACTTGTACTCGAGCCGGCCGGAGCCGCGGCTAACGTGGTA	41	2
GACTTGTACTCGAGCCGGCCGGAGCCGCGGCTAACGTGGTATTGGCACTC	50	1
GAGCCGGCCGGAGCCGCGGCTAACGTGGTA	30	1
GAGCCGGCCGGAGCCGCGGCTAACGTGGTATT	32	1
GATACGGAATCGAGTCGTTT	20	35
GATACGGAATCGAGTCGTTTT	21	204
GCACTCCCGTCTCGACCCAG	20	2
GCACTCCCGTCTCGACCCAGC	21	1
GCACTCCCGTCTCGACCCAGCC	22	1
GCACTCCCGTCTCGACCCAGCCTACA	26	1
GCACTCCCGTCTCGACCCAGCCTACAAAA	29	1
GCACTCCCGTCTCGACCCAGCCTACAAAAATC	32	2
GCACTCCCGTCTCGACCCAGCCTACAAAAATCC	33	1
GCACTCCCGTCTCGACCCAGCCTACAAAAATCCAGGATA	39	1
GCACTCCCGTCTCGACCCAGCCTACAAAAATCCAGGATACGGAATCGAG	49	1
GCCTACAAAAATCCAGGATACGGAATCGAGTCGT	34	2
GCCTACAAAAATCCAGGATACGGAATCGAGTCGTT	35	13
GCCTACAAAAATCCAGGATACGGAATCGAGTCGTTT	36	3
GCCTACAAAAATCCAGGATACGGAATCGAGTCGTTTT	37	1
GCGACTCGACTCTGTAGCCT	20	4
GCGACTCGACTCTGTAGCCTG	21	1
GCGACTCGACTCTGTAGCCTGG	22	252
GCGACTCGACTCTGTAGCCTGGA	23	25
GCGACTCGACTCTGTAGCCTGGAG	24	2
GCGACTCGACTCTGTAGCCTGGAGG	25	1
GCGACTCGACTCTGTAGCCTGGAGGA	26	2
GCGACTCGACTCTGTAGCCTGGAGGAACG	29	1
GCGACTCGACTCTGTAGCCTGGAGGAACGT	30	1
GCGACTCGACTCTGTAGCCTGGAGGAACGTGAACGGGTTGGGT	43	2
GCGGTGTACCCCGGTTCAAGAC	22	2
GCGGTGTACCCCGGTTCAAGACT	23	2
GCGGTGTACCCCGGTTCAAGACTT	24	1
GCTAACGTGGTATTGGCACTCCCGTCTCGACCCAGCCTACAAAAATCCAG	50	1
GGAGCCGCGGCTAACGTGGTATTGGCA	27	1
GGATACGGAATCGAGTCGTT	20	14
GGATACGGAATCGAGTCGTTT	21	57
GGATACGGAATCGAGTCGTTTT	22	1099
GGCACTCCCGTCTCGACCCAG	21	6
GGCACTCCCGTCTCGACCCAGCC	23	2
GGCACTCCCGTCTCGACCCAGCCT	24	2
GGCACTCCCGTCTCGACCCAGCCTACAA	28	1
GGGTCGCGGTGTACCCCGGTTCAAGAC	27	8
GGGTCGCGGTGTACCCCGGTTCAAGACT	28	10
GGGTCGCGGTGTACCCCGGTTCAAGACTT	29	9
GGGTCGCGGTGTACCCCGGTTCAAGACTTGTACT	34	1
GGGTTGGGTCGCGGTGTACCCCGGTTCAAGAC	32	1
GGGTTGGGTCGCGGTGTACCCCGGTTCAAGACT	33	1
GGGTTGGGTCGCGGTGTACCCCGGTTCAAGACTT	34	2
GGGTTGGGTCGCGGTGTACCCCGGTTCAAGACTTGT	36	1
GGGTTGGGTCGCGGTGTACCCCGGTTCAAGACTTGTAC	38	1
GGGTTGGGTCGCGGTGTACCCCGGTTCAAGACTTGTACTC	40	1
GGTATTGGCACTCCCGTCTCGAC	23	1
GGTCGCGGTGTACCCCGGTTCAAGAC	26	3
GGTCGCGGTGTACCCCGGTTCAAGACTTGTACTCGA	36	1
GGTGTACCCCGGTTCAAGAC	20	5
GGTGTACCCCGGTTCAAGACT	21	1
GGTGTACCCCGGTTCAAGACTTGT	24	1
GGTGTACCCCGGTTCAAGACTTGTAC	26	1
GGTGTACCCCGGTTCAAGACTTGTACT	27	1
GGTGTACCCCGGTTCAAGACTTGTACTCGA	30	3
GGTGTACCCCGGTTCAAGACTTGTACTCGAGC	32	1
GGTTCAAGACTTGTACTCGAGCCGGCCGGAGC	32	5
GGTTCAAGACTTGTACTCGAGCCGGCCGGAGCCGCGGCTAACGTGGTAT	49	2
GGTTGGGTCGCGGTGTACCCCGGTTCAAGAC	31	2
GGTTGGGTCGCGGTGTACCCCGGTTCAAGACT	32	4
GGTTGGGTCGCGGTGTACCCCGGTTCAAGACTT	33	2
GGTTGGGTCGCGGTGTACCCCGGTTCAAGACTTGTA	36	1
GGTTGGGTCGCGGTGTACCCCGGTTCAAGACTTGTACT	38	1
GGTTGGGTCGCGGTGTACCCCGGTTCAAGACTTGTACTC	39	1
GGTTGGGTCGCGGTGTACCCCGGTTCAAGACTTGTACTCGAGCCGG	46	1
GTACCCCGGTTCAAGACTTGT	21	3
GTACCCCGGTTCAAGACTTGTA	22	3
GTACCCCGGTTCAAGACTTGTACTC	25	1
GTACCCCGGTTCAAGACTTGTACTCGA	27	1
GTACCCCGGTTCAAGACTTGTACTCGAGC	29	1
GTACCCCGGTTCAAGACTTGTACTCGAGCC	30	3
GTACCCCGGTTCAAGACTTGTACTCGAGCCGGCCGGAGCCG	41	1
GTACTCGAGCCGGCCGGAGCC	21	1
GTACTCGAGCCGGCCGGAGCCGCGGCTAACGTGGT	35	3
GTACTCGAGCCGGCCGGAGCCGCGGCTAACGTGGTA	36	17
GTACTCGAGCCGGCCGGAGCCGCGGCTAACGTGGTATTGGCACTCCCG	48	1
GTAGCCTGGAGGAACGTGAAC	21	1
GTAGCCTGGAGGAACGTGAACG	22	1
GTAGCCTGGAGGAACGTGAACGGGTTG	27	1
GTAGCCTGGAGGAACGTGAACGGGTTGGGTCGCG	34	2
GTAGCCTGGAGGAACGTGAACGGGTTGGGTCGCGGTGTACCCCGGTTCAA	50	1
GTCGCGGTGTACCCCGGTTCAAGAC	25	1
GTGTACCCCGGTTCAAGACT	20	4
GTGTACCCCGGTTCAAGACTTGTA	24	3
GTGTACCCCGGTTCAAGACTTGTACTCGAGCC	32	6
GTTCAAGACTTGTACTCGAGCC	22	2
GTTCAAGACTTGTACTCGAGCCGG	24	1
GTTCAAGACTTGTACTCGAGCCGGC	25	1
GTTCAAGACTTGTACTCGAGCCGGCC	26	3
GTTCAAGACTTGTACTCGAGCCGGCCG	27	1
GTTCAAGACTTGTACTCGAGCCGGCCGG	28	2
GTTCAAGACTTGTACTCGAGCCGGCCGGA	29	2
GTTCAAGACTTGTACTCGAGCCGGCCGGAGCC	32	2
GTTCAAGACTTGTACTCGAGCCGGCCGGAGCCGCGGC	37	1
GTTCAAGACTTGTACTCGAGCCGGCCGGAGCCGCGGCTA	39	1
GTTCAAGACTTGTACTCGAGCCGGCCGGAGCCGCGGCTAACGTGG	45	1
GTTCAAGACTTGTACTCGAGCCGGCCGGAGCCGCGGCTAACGTGGT	46	1
GTTCAAGACTTGTACTCGAGCCGGCCGGAGCCGCGGCTAACGTGGTAT	48	4
GTTCAAGACTTGTACTCGAGCCGGCCGGAGCCGCGGCTAACGTGGTATT	49	4
GTTGGGTCGCGGTGTACCCCGGTTCAAGA	29	1
GTTGGGTCGCGGTGTACCCCGGTTCAAGACT	31	1
GTTGGGTCGCGGTGTACCCCGGTTCAAGACTTGTACTC	38	1
TAACGTGGTATTGGCACTCCCG	22	1
TACAAAAATCCAGGATACGGAATCGAGTCG	30	1
TACAAAAATCCAGGATACGGAATCGAGTCGT	31	3
TACAAAAATCCAGGATACGGAATCGAGTCGTT	32	29
TACAAAAATCCAGGATACGGAATCGAGTCGTTT	33	13
TACAAAAATCCAGGATACGGAATCGAGTCGTTTT	34	6
TACCCCGGTTCAAGACTTGT	20	3
TACCCCGGTTCAAGACTTGTA	21	2
TACCCCGGTTCAAGACTTGTACTC	24	1
TACCCCGGTTCAAGACTTGTACTCGA	26	3
TACCCCGGTTCAAGACTTGTACTCGAG	27	1
TACCCCGGTTCAAGACTTGTACTCGAGC	28	1
TACCCCGGTTCAAGACTTGTACTCGAGCC	29	1
TACTCGAGCCGGCCGGAGCCGCGGCTAACGTGG	33	1
TACTCGAGCCGGCCGGAGCCGCGGCTAACGTGGTA	35	1
TAGCCTGGAGGAACGTGAACGGGTTGGGTCGCG	33	1
TAGCCTGGAGGAACGTGAACGGGTTGGGTCGCGG	34	1
TAGCCTGGAGGAACGTGAACGGGTTGGGTCGCGGTG	36	1
TCAAGACTTGTACTCGAGCC	20	1
TCAAGACTTGTACTCGAGCCG	21	1
TCAAGACTTGTACTCGAGCCGG	22	2
TCAAGACTTGTACTCGAGCCGGC	23	2
TCAAGACTTGTACTCGAGCCGGCC	24	4
TCAAGACTTGTACTCGAGCCGGCCG	25	1
TCAAGACTTGTACTCGAGCCGGCCGG	26	2
TCAAGACTTGTACTCGAGCCGGCCGGA	27	4
TCAAGACTTGTACTCGAGCCGGCCGGAG	28	5
TCAAGACTTGTACTCGAGCCGGCCGGAGCCGC	32	1
TCAAGACTTGTACTCGAGCCGGCCGGAGCCGCGG	34	3
TCAAGACTTGTACTCGAGCCGGCCGGAGCCGCGGCTAACG	40	2
TCAAGACTTGTACTCGAGCCGGCCGGAGCCGCGGCTAACGTGGT	44	1
TCAAGACTTGTACTCGAGCCGGCCGGAGCCGCGGCTAACGTGGTA	45	2
TCAAGACTTGTACTCGAGCCGGCCGGAGCCGCGGCTAACGTGGTAT	46	2
TCAAGACTTGTACTCGAGCCGGCCGGAGCCGCGGCTAACGTGGTATT	47	3
TCAAGACTTGTACTCGAGCCGGCCGGAGCCGCGGCTAACGTGGTATTG	48	1
TCAAGACTTGTACTCGAGCCGGCCGGAGCCGCGGCTAACGTGGTATTGGC	50	6
TCCAGGATACGGAATCGAGTCGT	23	5
TCCAGGATACGGAATCGAGTCGTT	24	5
TCCAGGATACGGAATCGAGTCGTTT	25	11
TCCAGGATACGGAATCGAGTCGTTTT	26	4
TCCCGTCTCGACCCAGCCTA	20	1
TCCCGTCTCGACCCAGCCTACAAAAATCCAGGATACG	37	1
TCCCGTCTCGACCCAGCCTACAAAAATCCAGGATACGG	38	1
TCCCGTCTCGACCCAGCCTACAAAAATCCAGGATACGGAA	40	2
TCGACCCAGCCTACAAAAATCCAGGAT	27	2
TCGACTCTGTAGCCTGGAGGA	21	20
TCGACTCTGTAGCCTGGAGGAA	22	1
TCGACTCTGTAGCCTGGAGGAAC	23	6
TCGACTCTGTAGCCTGGAGGAACGTGAACGGG	32	1
TCGACTCTGTAGCCTGGAGGAACGTGAACGGGT	33	3
TCGACTCTGTAGCCTGGAGGAACGTGAACGGGTT	34	2
TCGACTCTGTAGCCTGGAGGAACGTGAACGGGTTGGGTC	39	3
TCGAGCCGGCCGGAGCCGCGGCTAACGTGG	30	1
TCGAGCCGGCCGGAGCCGCGGCTAACGTGGTATT	34	6
TCGAGCCGGCCGGAGCCGCGGCTAACGTGGTATTGGCACTCCCGTCT	47	1
TCGCGGTGTACCCCGGTTCAAGACTTGTACTCGAGCC	37	1
TCTCGACCCAGCCTACAAAAAT	22	1
TCTCGACCCAGCCTACAAAAATC	23	3
TCTCGACCCAGCCTACAAAAATCC	24	1
TCTCGACCCAGCCTACAAAAATCCAG	26	1
TCTCGACCCAGCCTACAAAAATCCAGGA	28	1
TCTCGACCCAGCCTACAAAAATCCAGGATACGGAATCGAGTCGT	44	2
TCTCGACCCAGCCTACAAAAATCCAGGATACGGAATCGAGTCGTT	45	9
TCTCGACCCAGCCTACAAAAATCCAGGATACGGAATCGAGTCGTTT	46	1
TCTCGACCCAGCCTACAAAAATCCAGGATACGGAATCGAGTCGTTTT	47	2
TCTGTAGCCTGGAGGAACGTGA	22	1
TCTGTAGCCTGGAGGAACGTGAA	23	1
TCTGTAGCCTGGAGGAACGTGAACGGGTTGG	31	1
TCTGTAGCCTGGAGGAACGTGAACGGGTTGGG	32	1
TCTGTAGCCTGGAGGAACGTGAACGGGTTGGGT	33	1
TCTGTAGCCTGGAGGAACGTGAACGGGTTGGGTC	34	1
TCTGTAGCCTGGAGGAACGTGAACGGGTTGGGTCGC	36	1
TCTGTAGCCTGGAGGAACGTGAACGGGTTGGGTCGCGGTG	40	1
TCTGTAGCCTGGAGGAACGTGAACGGGTTGGGTCGCGGTGTACCCCGGT	49	1
TGAACGGGTTGGGTCGCGGTGTACC	25	1
TGAACGGGTTGGGTCGCGGTGTACCCC	27	1
TGGAGGAACGTGAACGGGTTGGGTCG	26	3
TGGCACTCCCGTCTCGACCCA	21	1
TGGCACTCCCGTCTCGACCCAGCCTACAAAAATCC	35	1
TGGCACTCCCGTCTCGACCCAGCCTACAAAAATCCAGGATACG	43	1
TGGCACTCCCGTCTCGACCCAGCCTACAAAAATCCAGGATACGGAATC	48	1
TGGGTCGCGGTGTACCCCGGTT	22	1
TGGGTCGCGGTGTACCCCGGTTCAAGA	27	1
TGGGTCGCGGTGTACCCCGGTTCAAGACTTGTA	33	1
TGTACCCCGGTTCAAGACTTG	21	1
TGTACCCCGGTTCAAGACTTGTA	23	1
TGTACCCCGGTTCAAGACTTGTACTC	26	2
TGTACCCCGGTTCAAGACTTGTACTCGA	28	3
TGTACCCCGGTTCAAGACTTGTACTCGAGCC	31	2
TGTACCCCGGTTCAAGACTTGTACTCGAGCCGGCCGGAGC	40	2
TGTACTCGAGCCGGCCGGAG	20	1
TGTACTCGAGCCGGCCGGAGCCGCGGCTAACGTGGTA	37	1
TGTAGCCTGGAGGAACGTGAA	21	9
TGTAGCCTGGAGGAACGTGAAC	22	5
TGTAGCCTGGAGGAACGTGAACGGGT	26	1
TGTAGCCTGGAGGAACGTGAACGGGTTGGGTC	32	3
TGTAGCCTGGAGGAACGTGAACGGGTTGGGTCG	33	2
TGTAGCCTGGAGGAACGTGAACGGGTTGGGTCGCG	35	3
TGTAGCCTGGAGGAACGTGAACGGGTTGGGTCGCGG	36	1
TGTAGCCTGGAGGAACGTGAACGGGTTGGGTCGCGGT	37	2
TTCAAGACTTGTACTCGAGCCGG	23	1
TTCAAGACTTGTACTCGAGCCGGCC	25	4
TTCAAGACTTGTACTCGAGCCGGCCG	26	6
TTCAAGACTTGTACTCGAGCCGGCCGG	27	4
TTCAAGACTTGTACTCGAGCCGGCCGGA	28	1
TTCAAGACTTGTACTCGAGCCGGCCGGAG	29	5
TTCAAGACTTGTACTCGAGCCGGCCGGAGC	30	1
TTCAAGACTTGTACTCGAGCCGGCCGGAGCCGC	33	1
TTCAAGACTTGTACTCGAGCCGGCCGGAGCCGCGGCTAACG	41	6
TTCAAGACTTGTACTCGAGCCGGCCGGAGCCGCGGCTAACGTGGT	45	2
TTCAAGACTTGTACTCGAGCCGGCCGGAGCCGCGGCTAACGTGGTA	46	3
TTCAAGACTTGTACTCGAGCCGGCCGGAGCCGCGGCTAACGTGGTAT	47	8
TTCAAGACTTGTACTCGAGCCGGCCGGAGCCGCGGCTAACGTGGTATT	48	7
TTGGCACTCCCGTCTCGACCCAGCCT	26	3
TTGGCACTCCCGTCTCGACCCAGCCTA	27	3
TTGGCACTCCCGTCTCGACCCAGCCTAC	28	1
TTGGCACTCCCGTCTCGACCCAGCCTACAAAAATCCAGGAT	41	1
TTGGGTCGCGGTGTACCCCGGTTCAAG	27	1
TTGGGTCGCGGTGTACCCCGGTTCAAGACTTGTACT	36	1
TTGTACTCGAGCCGGCCGGAG	21	2
TTGTACTCGAGCCGGCCGGAGCC	23	2
TTGTACTCGAGCCGGCCGGAGCCG	24	1
TTGTACTCGAGCCGGCCGGAGCCGCGGCTAACGTGGTATT	40	1

## Sheet: Ad14 24hpi
Small RNA	Length	Count
AAAAATCCAGGATACGGAATCG	22	1
AAAAATCCAGGATACGGAATCGAGTC	26	1
AAAAATCCAGGATACGGAATCGAGTCG	27	1
AAAAATCCAGGATACGGAATCGAGTCGT	28	17
AAAAATCCAGGATACGGAATCGAGTCGTT	29	63
AAAAATCCAGGATACGGAATCGAGTCGTTT	30	47
AAAAATCCAGGATACGGAATCGAGTCGTTTT	31	8
AAAATCCAGGATACGGAATC	20	1
AAAATCCAGGATACGGAATCG	21	1
AAAATCCAGGATACGGAATCGAG	23	1
AAAATCCAGGATACGGAATCGAGTCGT	27	61
AAAATCCAGGATACGGAATCGAGTCGTT	28	251
AAAATCCAGGATACGGAATCGAGTCGTTT	29	135
AAAATCCAGGATACGGAATCGAGTCGTTTT	30	37
AAATCCAGGATACGGAATCGAGTCGT	26	36
AAATCCAGGATACGGAATCGAGTCGTT	27	161
AAATCCAGGATACGGAATCGAGTCGTTT	28	71
AAATCCAGGATACGGAATCGAGTCGTTTT	29	26
AACGGGTTGGGTCGCGGTGTA	21	1
AACGGGTTGGGTCGCGGTGTACCCCGGT	28	1
AACGGGTTGGGTCGCGGTGTACCCCGGTT	29	1
AACGGGTTGGGTCGCGGTGTACCCCGGTTCA	31	1
AACGGGTTGGGTCGCGGTGTACCCCGGTTCAAGAC	35	3
AACGGGTTGGGTCGCGGTGTACCCCGGTTCAAGACT	36	4
AACGGGTTGGGTCGCGGTGTACCCCGGTTCAAGACTT	37	6
AACGGGTTGGGTCGCGGTGTACCCCGGTTCAAGACTTGTACTCGAG	46	1
AACGGGTTGGGTCGCGGTGTACCCCGGTTCAAGACTTGTACTCGAGCCGG	50	1
AACGTGAACGGGTTGGGTCG	20	1
AACGTGAACGGGTTGGGTCGCGGTGTACCCCG	32	1
AACGTGAACGGGTTGGGTCGCGGTGTACCCCGGTTCAAGACTTGTACTC	49	1
AACGTGGTATTGGCACTCCCGTCTCGACCC	30	1
AACGTGGTATTGGCACTCCCGTCTCGACCCAGCCTACAAAAATCCAGGA	49	2
AAGACTTGTACTCGAGCCGGC	21	2
AAGACTTGTACTCGAGCCGGCC	22	10
AAGACTTGTACTCGAGCCGGCCG	23	6
AAGACTTGTACTCGAGCCGGCCGG	24	9
AAGACTTGTACTCGAGCCGGCCGGA	25	13
AAGACTTGTACTCGAGCCGGCCGGAG	26	5
AAGACTTGTACTCGAGCCGGCCGGAGC	27	1
AAGACTTGTACTCGAGCCGGCCGGAGCCG	29	1
AAGACTTGTACTCGAGCCGGCCGGAGCCGCG	31	1
AAGACTTGTACTCGAGCCGGCCGGAGCCGCGG	32	13
AAGACTTGTACTCGAGCCGGCCGGAGCCGCGGCTAACG	38	5
AAGACTTGTACTCGAGCCGGCCGGAGCCGCGGCTAACGT	39	1
AAGACTTGTACTCGAGCCGGCCGGAGCCGCGGCTAACGTG	40	3
AAGACTTGTACTCGAGCCGGCCGGAGCCGCGGCTAACGTGG	41	7
AAGACTTGTACTCGAGCCGGCCGGAGCCGCGGCTAACGTGGTA	43	4
AAGACTTGTACTCGAGCCGGCCGGAGCCGCGGCTAACGTGGTAT	44	1
AAGACTTGTACTCGAGCCGGCCGGAGCCGCGGCTAACGTGGTATT	45	1
AAGACTTGTACTCGAGCCGGCCGGAGCCGCGGCTAACGTGGTATTG	46	1
AAGACTTGTACTCGAGCCGGCCGGAGCCGCGGCTAACGTGGTATTGGCAC	50	9
AATCCAGGATACGGAATCGA	20	1
AATCCAGGATACGGAATCGAGTCG	24	2
AATCCAGGATACGGAATCGAGTCGT	25	54
AATCCAGGATACGGAATCGAGTCGTT	26	226
AATCCAGGATACGGAATCGAGTCGTTT	27	112
AATCCAGGATACGGAATCGAGTCGTTTT	28	17
ACAAAAATCCAGGATACGGAAT	22	1
ACAAAAATCCAGGATACGGAATC	23	5
ACAAAAATCCAGGATACGGAATCG	24	3
ACAAAAATCCAGGATACGGAATCGA	25	1
ACAAAAATCCAGGATACGGAATCGAGTCGT	30	4
ACAAAAATCCAGGATACGGAATCGAGTCGTT	31	69
ACAAAAATCCAGGATACGGAATCGAGTCGTTT	32	42
ACAAAAATCCAGGATACGGAATCGAGTCGTTTT	33	7
ACCCAGCCTACAAAAATCCAGGATAC	26	1
ACCCAGCCTACAAAAATCCAGGATACG	27	4
ACCCAGCCTACAAAAATCCAGGATACGG	28	1
ACCCAGCCTACAAAAATCCAGGATACGGAAT	31	3
ACCCAGCCTACAAAAATCCAGGATACGGAATCG	33	1
ACCCAGCCTACAAAAATCCAGGATACGGAATCGA	34	1
ACCCAGCCTACAAAAATCCAGGATACGGAATCGAGT	36	1
ACCCAGCCTACAAAAATCCAGGATACGGAATCGAGTCGT	39	4
ACCCAGCCTACAAAAATCCAGGATACGGAATCGAGTCGTT	40	14
ACCCAGCCTACAAAAATCCAGGATACGGAATCGAGTCGTTT	41	10
ACCCAGCCTACAAAAATCCAGGATACGGAATCGAGTCGTTTT	42	1
ACCCCGGTTCAAGACTTGTA	20	24
ACCCCGGTTCAAGACTTGTAC	21	1
ACCCCGGTTCAAGACTTGTACTC	23	7
ACCCCGGTTCAAGACTTGTACTCG	24	8
ACCCCGGTTCAAGACTTGTACTCGA	25	2
ACCCCGGTTCAAGACTTGTACTCGAGCC	28	8
ACCCCGGTTCAAGACTTGTACTCGAGCCGGCCGGAGC	37	3
ACCCCGGTTCAAGACTTGTACTCGAGCCGGCCGGAGCCG	39	2
ACGGGTTGGGTCGCGGTGTACCCCGGTTC	29	1
ACGGGTTGGGTCGCGGTGTACCCCGGTTCAAGACT	35	1
ACGTGAACGGGTTGGGTCGCGGTGTACCCCGGTT	34	1
ACGTGGTATTGGCACTCCCGTCTCGAC	27	1
ACGTGGTATTGGCACTCCCGTCTCGACCCAGCCTACAAAAATCCAGGATA	50	3
ACTCCCGTCTCGACCCAGCCT	21	2
ACTCCCGTCTCGACCCAGCCTACA	24	1
ACTCCCGTCTCGACCCAGCCTACAA	25	1
ACTCCCGTCTCGACCCAGCCTACAAAAAT	29	1
ACTCCCGTCTCGACCCAGCCTACAAAAATCCA	32	1
ACTCCCGTCTCGACCCAGCCTACAAAAATCCAG	33	2
ACTCCCGTCTCGACCCAGCCTACAAAAATCCAGG	34	1
ACTCCCGTCTCGACCCAGCCTACAAAAATCCAGGA	35	2
ACTCCCGTCTCGACCCAGCCTACAAAAATCCAGGAT	36	1
ACTCCCGTCTCGACCCAGCCTACAAAAATCCAGGATAC	38	1
ACTCCCGTCTCGACCCAGCCTACAAAAATCCAGGATACG	39	3
ACTCCCGTCTCGACCCAGCCTACAAAAATCCAGGATACGG	40	5
ACTCCCGTCTCGACCCAGCCTACAAAAATCCAGGATACGGAA	42	11
ACTCCCGTCTCGACCCAGCCTACAAAAATCCAGGATACGGAAT	43	4
ACTCCCGTCTCGACCCAGCCTACAAAAATCCAGGATACGGAATC	44	1
ACTCCCGTCTCGACCCAGCCTACAAAAATCCAGGATACGGAATCG	45	5
ACTCCCGTCTCGACCCAGCCTACAAAAATCCAGGATACGGAATCGA	46	1
ACTCCCGTCTCGACCCAGCCTACAAAAATCCAGGATACGGAATCGAGTCG	50	3
ACTCGACTCTGTAGCCTGGA	20	920
ACTCGACTCTGTAGCCTGGAG	21	97
ACTCGACTCTGTAGCCTGGAGG	22	11
ACTCGACTCTGTAGCCTGGAGGA	23	23
ACTCGACTCTGTAGCCTGGAGGAAC	25	2
ACTCGACTCTGTAGCCTGGAGGAACG	26	6
ACTCGACTCTGTAGCCTGGAGGAACGT	27	2
ACTCGACTCTGTAGCCTGGAGGAACGTG	28	1
ACTCGACTCTGTAGCCTGGAGGAACGTGAACGGG	34	1
ACTCGACTCTGTAGCCTGGAGGAACGTGAACGGGTTGGGT	40	2
ACTCGACTCTGTAGCCTGGAGGAACGTGAACGGGTTGGGTCG	42	2
ACTCGACTCTGTAGCCTGGAGGAACGTGAACGGGTTGGGTCGCGGTG	47	1
ACTCGACTCTGTAGCCTGGAGGAACGTGAACGGGTTGGGTCGCGGTGTAC	50	17
ACTCGAGCCGGCCGGAGCCG	20	2
ACTCGAGCCGGCCGGAGCCGCG	22	1
ACTCGAGCCGGCCGGAGCCGCGGCTAACGTGGT	33	2
ACTCGAGCCGGCCGGAGCCGCGGCTAACGTGGTA	34	3
ACTCGAGCCGGCCGGAGCCGCGGCTAACGTGGTATTG	37	1
ACTCTGTAGCCTGGAGGAAC	20	1
ACTCTGTAGCCTGGAGGAACGTGA	24	1
ACTCTGTAGCCTGGAGGAACGTGAAC	26	1
ACTCTGTAGCCTGGAGGAACGTGAACGGGTTGGGTCGCGGTG	42	1
ACTCTGTAGCCTGGAGGAACGTGAACGGGTTGGGTCGCGGTGTACC	46	1
ACTCTGTAGCCTGGAGGAACGTGAACGGGTTGGGTCGCGGTGTACCCCGG	50	2
ACTTGTACTCGAGCCGGCCG	20	3
ACTTGTACTCGAGCCGGCCGG	21	1
ACTTGTACTCGAGCCGGCCGGA	22	2
ACTTGTACTCGAGCCGGCCGGAG	23	4
ACTTGTACTCGAGCCGGCCGGAGCCGCGG	29	1
ACTTGTACTCGAGCCGGCCGGAGCCGCGGCTA	32	1
ACTTGTACTCGAGCCGGCCGGAGCCGCGGCTAACG	35	1
ACTTGTACTCGAGCCGGCCGGAGCCGCGGCTAACGTGGTAT	41	1
AGACTTGTACTCGAGCCGGCC	21	6
AGACTTGTACTCGAGCCGGCCG	22	2
AGACTTGTACTCGAGCCGGCCGG	23	8
AGACTTGTACTCGAGCCGGCCGGA	24	6
AGACTTGTACTCGAGCCGGCCGGAG	25	1
AGACTTGTACTCGAGCCGGCCGGAGCCGC	29	1
AGACTTGTACTCGAGCCGGCCGGAGCCGCGGCTAACGTG	39	2
AGACTTGTACTCGAGCCGGCCGGAGCCGCGGCTAACGTGGT	41	2
AGACTTGTACTCGAGCCGGCCGGAGCCGCGGCTAACGTGGTA	42	4
AGACTTGTACTCGAGCCGGCCGGAGCCGCGGCTAACGTGGTATTGGCAC	49	6
AGCCGGCCGGAGCCGCGGCTAACGTGGTATT	31	1
AGCCGGCCGGAGCCGCGGCTAACGTGGTATTGGCACTCCCGTCTCGACCC	50	1
AGCCTACAAAAATCCAGGAT	20	2
AGCCTACAAAAATCCAGGATACG	23	4
AGCCTACAAAAATCCAGGATACGGA	25	1
AGCCTACAAAAATCCAGGATACGGAAT	27	22
AGCCTACAAAAATCCAGGATACGGAATC	28	7
AGCCTACAAAAATCCAGGATACGGAATCG	29	9
AGCCTACAAAAATCCAGGATACGGAATCGA	30	1
AGCCTACAAAAATCCAGGATACGGAATCGAGTCGTT	36	3
AGCCTACAAAAATCCAGGATACGGAATCGAGTCGTTT	37	2
AGCCTGGAGGAACGTGAACGGGTTGGGT	28	1
AGCGACTCGACTCTGTAGCC	20	3458
AGCGACTCGACTCTGTAGCCT	21	46832
AGCGACTCGACTCTGTAGCCTG	22	5262
AGCGACTCGACTCTGTAGCCTGG	23	154321
AGCGACTCGACTCTGTAGCCTGGA	24	8284
AGCGACTCGACTCTGTAGCCTGGAG	25	606
AGCGACTCGACTCTGTAGCCTGGAGG	26	92
AGCGACTCGACTCTGTAGCCTGGAGGA	27	373
AGCGACTCGACTCTGTAGCCTGGAGGAA	28	18
AGCGACTCGACTCTGTAGCCTGGAGGAAC	29	31
AGCGACTCGACTCTGTAGCCTGGAGGAACG	30	97
AGCGACTCGACTCTGTAGCCTGGAGGAACGT	31	154
AGCGACTCGACTCTGTAGCCTGGAGGAACGTG	32	23
AGCGACTCGACTCTGTAGCCTGGAGGAACGTGA	33	2
AGCGACTCGACTCTGTAGCCTGGAGGAACGTGAA	34	1
AGCGACTCGACTCTGTAGCCTGGAGGAACGTGAAC	35	4
AGCGACTCGACTCTGTAGCCTGGAGGAACGTGAACG	36	13
AGCGACTCGACTCTGTAGCCTGGAGGAACGTGAACGG	37	2
AGCGACTCGACTCTGTAGCCTGGAGGAACGTGAACGGG	38	10
AGCGACTCGACTCTGTAGCCTGGAGGAACGTGAACGGGT	39	47
AGCGACTCGACTCTGTAGCCTGGAGGAACGTGAACGGGTT	40	6
AGCGACTCGACTCTGTAGCCTGGAGGAACGTGAACGGGTTG	41	34
AGCGACTCGACTCTGTAGCCTGGAGGAACGTGAACGGGTTGG	42	1
AGCGACTCGACTCTGTAGCCTGGAGGAACGTGAACGGGTTGGG	43	13
AGCGACTCGACTCTGTAGCCTGGAGGAACGTGAACGGGTTGGGT	44	64
AGCGACTCGACTCTGTAGCCTGGAGGAACGTGAACGGGTTGGGTC	45	3
AGCGACTCGACTCTGTAGCCTGGAGGAACGTGAACGGGTTGGGTCGCGG	49	19
AGGAACGTGAACGGGTTGGGTCG	23	1
AGGATACGGAATCGAGTCGT	20	369
AGGATACGGAATCGAGTCGTT	21	1094
AGGATACGGAATCGAGTCGTTT	22	7136
AGGATACGGAATCGAGTCGTTTT	23	23972
ATACGGAATCGAGTCGTTTT	20	7
ATCCAGGATACGGAATCGAGTCG	23	1
ATCCAGGATACGGAATCGAGTCGT	24	20
ATCCAGGATACGGAATCGAGTCGTT	25	228
ATCCAGGATACGGAATCGAGTCGTTT	26	68
ATCCAGGATACGGAATCGAGTCGTTTT	27	10
ATTGGCACTCCCGTCTCGAC	20	1
ATTGGCACTCCCGTCTCGACCCAG	24	2
ATTGGCACTCCCGTCTCGACCCAGCCTACAAAAATCCAGGATAC	44	1
ATTGGCACTCCCGTCTCGACCCAGCCTACAAAAATCCAGGATACG	45	1
ATTGGCACTCCCGTCTCGACCCAGCCTACAAAAATCCAGGATACGGAATC	50	1
CAAAAATCCAGGATACGGAAT	21	2
CAAAAATCCAGGATACGGAATC	22	6
CAAAAATCCAGGATACGGAATCG	23	6
CAAAAATCCAGGATACGGAATCGA	24	1
CAAAAATCCAGGATACGGAATCGAGT	26	3
CAAAAATCCAGGATACGGAATCGAGTC	27	1
CAAAAATCCAGGATACGGAATCGAGTCG	28	8
CAAAAATCCAGGATACGGAATCGAGTCGT	29	46
CAAAAATCCAGGATACGGAATCGAGTCGTT	30	354
CAAAAATCCAGGATACGGAATCGAGTCGTTT	31	359
CAAAAATCCAGGATACGGAATCGAGTCGTTTT	32	105
CAAGACTTGTACTCGAGCCG	20	2
CAAGACTTGTACTCGAGCCGG	21	1
CAAGACTTGTACTCGAGCCGGC	22	10
CAAGACTTGTACTCGAGCCGGCC	23	12
CAAGACTTGTACTCGAGCCGGCCG	24	7
CAAGACTTGTACTCGAGCCGGCCGG	25	7
CAAGACTTGTACTCGAGCCGGCCGGA	26	13
CAAGACTTGTACTCGAGCCGGCCGGAG	27	5
CAAGACTTGTACTCGAGCCGGCCGGAGC	28	1
CAAGACTTGTACTCGAGCCGGCCGGAGCCG	30	1
CAAGACTTGTACTCGAGCCGGCCGGAGCCGCGGCTAAC	38	1
CAAGACTTGTACTCGAGCCGGCCGGAGCCGCGGCTAACG	39	5
CAAGACTTGTACTCGAGCCGGCCGGAGCCGCGGCTAACGT	40	1
CAAGACTTGTACTCGAGCCGGCCGGAGCCGCGGCTAACGTGGT	43	3
CAAGACTTGTACTCGAGCCGGCCGGAGCCGCGGCTAACGTGGTA	44	2
CAAGACTTGTACTCGAGCCGGCCGGAGCCGCGGCTAACGTGGTAT	45	1
CAAGACTTGTACTCGAGCCGGCCGGAGCCGCGGCTAACGTGGTATT	46	2
CAAGACTTGTACTCGAGCCGGCCGGAGCCGCGGCTAACGTGGTATTG	47	1
CAAGACTTGTACTCGAGCCGGCCGGAGCCGCGGCTAACGTGGTATTGGCA	50	10
CACTCCCGTCTCGACCCAGC	20	3
CACTCCCGTCTCGACCCAGCC	21	2
CACTCCCGTCTCGACCCAGCCT	22	3
CACTCCCGTCTCGACCCAGCCTA	23	2
CACTCCCGTCTCGACCCAGCCTAC	24	1
CACTCCCGTCTCGACCCAGCCTACA	25	3
CACTCCCGTCTCGACCCAGCCTACAAAA	28	2
CACTCCCGTCTCGACCCAGCCTACAAAAAT	30	1
CACTCCCGTCTCGACCCAGCCTACAAAAATCCAGG	35	2
CACTCCCGTCTCGACCCAGCCTACAAAAATCCAGGA	36	1
CACTCCCGTCTCGACCCAGCCTACAAAAATCCAGGATA	38	3
CACTCCCGTCTCGACCCAGCCTACAAAAATCCAGGATACG	40	14
CACTCCCGTCTCGACCCAGCCTACAAAAATCCAGGATACGG	41	15
CACTCCCGTCTCGACCCAGCCTACAAAAATCCAGGATACGGA	42	2
CACTCCCGTCTCGACCCAGCCTACAAAAATCCAGGATACGGAA	43	17
CACTCCCGTCTCGACCCAGCCTACAAAAATCCAGGATACGGAAT	44	10
CACTCCCGTCTCGACCCAGCCTACAAAAATCCAGGATACGGAATC	45	1
CACTCCCGTCTCGACCCAGCCTACAAAAATCCAGGATACGGAATCG	46	19
CACTCCCGTCTCGACCCAGCCTACAAAAATCCAGGATACGGAATCGA	47	5
CACTCCCGTCTCGACCCAGCCTACAAAAATCCAGGATACGGAATCGAGTC	50	4
CAGCCTACAAAAATCCAGGATACG	24	8
CAGCCTACAAAAATCCAGGATACGG	25	1
CAGCCTACAAAAATCCAGGATACGGA	26	4
CAGCCTACAAAAATCCAGGATACGGAA	27	2
CAGCCTACAAAAATCCAGGATACGGAAT	28	22
CAGCCTACAAAAATCCAGGATACGGAATC	29	5
CAGCCTACAAAAATCCAGGATACGGAATCG	30	38
CAGCCTACAAAAATCCAGGATACGGAATCGA	31	5
CAGCCTACAAAAATCCAGGATACGGAATCGAG	32	1
CAGCCTACAAAAATCCAGGATACGGAATCGAGTCG	35	1
CAGCCTACAAAAATCCAGGATACGGAATCGAGTCGT	36	3
CAGCCTACAAAAATCCAGGATACGGAATCGAGTCGTT	37	18
CAGCCTACAAAAATCCAGGATACGGAATCGAGTCGTTT	38	4
CAGCCTACAAAAATCCAGGATACGGAATCGAGTCGTTTT	39	5
CAGGATACGGAATCGAGTCG	20	3565
CAGGATACGGAATCGAGTCGT	21	85568
CAGGATACGGAATCGAGTCGTT	22	203709
CAGGATACGGAATCGAGTCGTTT	23	167917
CAGGATACGGAATCGAGTCGTTTT	24	17574
CCAGCCTACAAAAATCCAGG	20	1
CCAGCCTACAAAAATCCAGGAT	22	1
CCAGCCTACAAAAATCCAGGATACGGA	27	2
CCAGCCTACAAAAATCCAGGATACGGAA	28	1
CCAGCCTACAAAAATCCAGGATACGGAATC	30	2
CCAGCCTACAAAAATCCAGGATACGGAATCG	31	6
CCAGCCTACAAAAATCCAGGATACGGAATCGAGTCGT	37	1
CCAGCCTACAAAAATCCAGGATACGGAATCGAGTCGTT	38	9
CCAGCCTACAAAAATCCAGGATACGGAATCGAGTCGTTT	39	2
CCAGGATACGGAATCGAGTC	20	3
CCAGGATACGGAATCGAGTCG	21	1
CCAGGATACGGAATCGAGTCGT	22	21
CCAGGATACGGAATCGAGTCGTT	23	64
CCAGGATACGGAATCGAGTCGTTT	24	31
CCAGGATACGGAATCGAGTCGTTTT	25	9
CCCAGCCTACAAAAATCCAGGATACG	26	3
CCCAGCCTACAAAAATCCAGGATACGG	27	3
CCCAGCCTACAAAAATCCAGGATACGGAAT	30	2
CCCAGCCTACAAAAATCCAGGATACGGAATC	31	1
CCCAGCCTACAAAAATCCAGGATACGGAATCG	32	11
CCCAGCCTACAAAAATCCAGGATACGGAATCGA	33	1
CCCAGCCTACAAAAATCCAGGATACGGAATCGAGT	35	1
CCCAGCCTACAAAAATCCAGGATACGGAATCGAGTCGT	38	2
CCCAGCCTACAAAAATCCAGGATACGGAATCGAGTCGTT	39	3
CCCAGCCTACAAAAATCCAGGATACGGAATCGAGTCGTTTT	41	2
CCCCGGTTCAAGACTTGTAC	20	1
CCCCGGTTCAAGACTTGTACT	21	4
CCCCGGTTCAAGACTTGTACTC	22	17
CCCCGGTTCAAGACTTGTACTCG	23	7
CCCCGGTTCAAGACTTGTACTCGA	24	1
CCCCGGTTCAAGACTTGTACTCGAGC	26	9
CCCCGGTTCAAGACTTGTACTCGAGCC	27	9
CCCCGGTTCAAGACTTGTACTCGAGCCG	28	1
CCCCGGTTCAAGACTTGTACTCGAGCCGGCCGGAGCC	37	1
CCCCGGTTCAAGACTTGTACTCGAGCCGGCCGGAGCCG	38	1
CCCGGTTCAAGACTTGTACT	20	2
CCCGGTTCAAGACTTGTACTC	21	11
CCCGGTTCAAGACTTGTACTCG	22	6
CCCGGTTCAAGACTTGTACTCGA	23	2
CCCGGTTCAAGACTTGTACTCGAG	24	1
CCCGGTTCAAGACTTGTACTCGAGC	25	6
CCCGGTTCAAGACTTGTACTCGAGCC	26	12
CCCGTCTCGACCCAGCCTACAAAAAT	26	1
CCCGTCTCGACCCAGCCTACAAAAATC	27	1
CCCGTCTCGACCCAGCCTACAAAAATCCAG	30	1
CCCGTCTCGACCCAGCCTACAAAAATCCAGG	31	1
CCCGTCTCGACCCAGCCTACAAAAATCCAGGA	32	1
CCCGTCTCGACCCAGCCTACAAAAATCCAGGAT	33	1
CCCGTCTCGACCCAGCCTACAAAAATCCAGGATAC	35	1
CCCGTCTCGACCCAGCCTACAAAAATCCAGGATACG	36	8
CCCGTCTCGACCCAGCCTACAAAAATCCAGGATACGG	37	13
CCCGTCTCGACCCAGCCTACAAAAATCCAGGATACGGA	38	3
CCCGTCTCGACCCAGCCTACAAAAATCCAGGATACGGAA	39	14
CCCGTCTCGACCCAGCCTACAAAAATCCAGGATACGGAATCG	42	9
CCCGTCTCGACCCAGCCTACAAAAATCCAGGATACGGAATCGA	43	1
CCCGTCTCGACCCAGCCTACAAAAATCCAGGATACGGAATCGAGTCGTT	49	1
CCGCGGCTAACGTGGTATTGGCACTCCCGTCTCGAC	36	1
CCGCGGCTAACGTGGTATTGGCACTCCCGTCTCGACCCAGCCT	43	2
CCGCGGCTAACGTGGTATTGGCACTCCCGTCTCGACCCAGCCTACAAAAA	50	2
CCGGAGCCGCGGCTAACGTGGTA	23	1
CCGGAGCCGCGGCTAACGTGGTATTGGCACTCCCGTCTCGACCCAG	46	1
CCGGAGCCGCGGCTAACGTGGTATTGGCACTCCCGTCTCGACCCAGCC	48	1
CCGGAGCCGCGGCTAACGTGGTATTGGCACTCCCGTCTCGACCCAGCCT	49	1
CCGGCCGGAGCCGCGGCTAACGTGGTATT	29	1
CCGGCCGGAGCCGCGGCTAACGTGGTATTGGCACTCCCGTCTCGACC	47	1
CCGGCCGGAGCCGCGGCTAACGTGGTATTGGCACTCCCGTCTCGACCCA	49	2
CCGGCCGGAGCCGCGGCTAACGTGGTATTGGCACTCCCGTCTCGACCCAG	50	11
CCGGTTCAAGACTTGTACTC	20	4
CCGGTTCAAGACTTGTACTCG	21	2
CCGGTTCAAGACTTGTACTCGA	22	2
CCGGTTCAAGACTTGTACTCGAG	23	3
CCGGTTCAAGACTTGTACTCGAGC	24	5
CCGGTTCAAGACTTGTACTCGAGCC	25	21
CCGTCTCGACCCAGCCTACA	20	1
CCGTCTCGACCCAGCCTACAAAA	23	1
CCGTCTCGACCCAGCCTACAAAAA	24	1
CCGTCTCGACCCAGCCTACAAAAATCC	27	1
CCGTCTCGACCCAGCCTACAAAAATCCAGGATAC	34	1
CCGTCTCGACCCAGCCTACAAAAATCCAGGATACG	35	3
CCGTCTCGACCCAGCCTACAAAAATCCAGGATACGG	36	2
CCGTCTCGACCCAGCCTACAAAAATCCAGGATACGGA	37	1
CCGTCTCGACCCAGCCTACAAAAATCCAGGATACGGAA	38	4
CCGTCTCGACCCAGCCTACAAAAATCCAGGATACGGAATCG	41	1
CCGTCTCGACCCAGCCTACAAAAATCCAGGATACGGAATCGA	42	3
CCTACAAAAATCCAGGATACGGAAT	25	2
CCTACAAAAATCCAGGATACGGAATC	26	5
CCTACAAAAATCCAGGATACGGAATCG	27	6
CCTACAAAAATCCAGGATACGGAATCGAGT	30	1
CCTACAAAAATCCAGGATACGGAATCGAGTC	31	1
CCTACAAAAATCCAGGATACGGAATCGAGTCGTT	34	7
CCTACAAAAATCCAGGATACGGAATCGAGTCGTTT	35	2
CCTACAAAAATCCAGGATACGGAATCGAGTCGTTTT	36	1
CCTGGAGGAACGTGAACGGGTTGGGTCGCG	30	1
CGACCCAGCCTACAAAAATCC	21	1
CGACCCAGCCTACAAAAATCCAGGA	25	1
CGACCCAGCCTACAAAAATCCAGGATA	27	1
CGACCCAGCCTACAAAAATCCAGGATACG	29	2
CGACCCAGCCTACAAAAATCCAGGATACGGAA	32	1
CGACCCAGCCTACAAAAATCCAGGATACGGAAT	33	6
CGACCCAGCCTACAAAAATCCAGGATACGGAATC	34	3
CGACCCAGCCTACAAAAATCCAGGATACGGAATCG	35	11
CGACCCAGCCTACAAAAATCCAGGATACGGAATCGAG	37	1
CGACCCAGCCTACAAAAATCCAGGATACGGAATCGAGTCG	40	2
CGACCCAGCCTACAAAAATCCAGGATACGGAATCGAGTCGT	41	12
CGACCCAGCCTACAAAAATCCAGGATACGGAATCGAGTCGTT	42	14
CGACCCAGCCTACAAAAATCCAGGATACGGAATCGAGTCGTTT	43	4
CGACTCGACTCTGTAGCCTG	20	4
CGACTCGACTCTGTAGCCTGG	21	653
CGACTCGACTCTGTAGCCTGGA	22	2667
CGACTCGACTCTGTAGCCTGGAG	23	42
CGACTCGACTCTGTAGCCTGGAGGA	25	1
CGACTCGACTCTGTAGCCTGGAGGAACGT	29	2
CGACTCGACTCTGTAGCCTGGAGGAACGTGAACGGGTTGGG	41	1
CGACTCGACTCTGTAGCCTGGAGGAACGTGAACGGGTTGGGT	42	1
CGACTCTGTAGCCTGGAGGA	20	1
CGACTCTGTAGCCTGGAGGAAC	22	4
CGACTCTGTAGCCTGGAGGAACGTGAA	27	1
CGACTCTGTAGCCTGGAGGAACGTGAACGGGTTG	34	1
CGACTCTGTAGCCTGGAGGAACGTGAACGGGTTGG	35	2
CGACTCTGTAGCCTGGAGGAACGTGAACGGGTTGGGTCGCGGTG	44	1
CGACTCTGTAGCCTGGAGGAACGTGAACGGGTTGGGTCGCGGTGTACC	48	1
CGACTCTGTAGCCTGGAGGAACGTGAACGGGTTGGGTCGCGGTGTACCCC	50	2
CGAGCCGGCCGGAGCCGCGGCTAACGTGGT	30	1
CGAGCCGGCCGGAGCCGCGGCTAACGTGGTATTGGCACTCCCG	43	1
CGCGGCTAACGTGGTATTGGCACTCCCGTCTCGACCCAG	39	1
CGCGGCTAACGTGGTATTGGCACTCCCGTCTCGACCCAGCCTACAAAAA	49	1
CGCGGTGTACCCCGGTTCAAG	21	1
CGCGGTGTACCCCGGTTCAAGAC	23	9
CGCGGTGTACCCCGGTTCAAGACT	24	7
CGCGGTGTACCCCGGTTCAAGACTTG	26	1
CGCGGTGTACCCCGGTTCAAGACTTGTACT	30	1
CGCGGTGTACCCCGGTTCAAGACTTGTACTC	31	6
CGCGGTGTACCCCGGTTCAAGACTTGTACTCG	32	6
CGCGGTGTACCCCGGTTCAAGACTTGTACTCGA	33	3
CGCGGTGTACCCCGGTTCAAGACTTGTACTCGAG	34	1
CGCGGTGTACCCCGGTTCAAGACTTGTACTCGAGC	35	1
CGCGGTGTACCCCGGTTCAAGACTTGTACTCGAGCC	36	3
CGCGGTGTACCCCGGTTCAAGACTTGTACTCGAGCCGGC	39	1
CGCGGTGTACCCCGGTTCAAGACTTGTACTCGAGCCGGCC	40	1
CGCGGTGTACCCCGGTTCAAGACTTGTACTCGAGCCGGCCGGA	43	1
CGCGGTGTACCCCGGTTCAAGACTTGTACTCGAGCCGGCCGGAGC	45	1
CGGAGCCGCGGCTAACGTGGTATTGGCACTCCCGTCTCG	39	1
CGGAGCCGCGGCTAACGTGGTATTGGCACTCCCGTCTCGAC	41	1
CGGAGCCGCGGCTAACGTGGTATTGGCACTCCCGTCTCGACCCAG	45	1
CGGCCGGAGCCGCGGCTAACGTGGT	25	1
CGGCCGGAGCCGCGGCTAACGTGGTATT	28	1
CGGCCGGAGCCGCGGCTAACGTGGTATTGG	30	1
CGGCCGGAGCCGCGGCTAACGTGGTATTGGCACTCCCGTCTCGAC	45	1
CGGCCGGAGCCGCGGCTAACGTGGTATTGGCACTCCCGTCTCGACCC	47	1
CGGCCGGAGCCGCGGCTAACGTGGTATTGGCACTCCCGTCTCGACCCA	48	1
CGGCCGGAGCCGCGGCTAACGTGGTATTGGCACTCCCGTCTCGACCCAG	49	6
CGGCCGGAGCCGCGGCTAACGTGGTATTGGCACTCCCGTCTCGACCCAGC	50	1
CGGCTAACGTGGTATTGGCACTC	23	1
CGGCTAACGTGGTATTGGCACTCCCGTCTCGACCC	35	1
CGGCTAACGTGGTATTGGCACTCCCGTCTCGACCCAG	37	2
CGGCTAACGTGGTATTGGCACTCCCGTCTCGACCCAGC	38	1
CGGCTAACGTGGTATTGGCACTCCCGTCTCGACCCAGCCTACAAAAATCC	50	2
CGGGTTGGGTCGCGGTGTACCCC	23	1
CGGGTTGGGTCGCGGTGTACCCCGGTT	27	1
CGGGTTGGGTCGCGGTGTACCCCGGTTCAAGAC	33	2
CGGGTTGGGTCGCGGTGTACCCCGGTTCAAGACT	34	4
CGGGTTGGGTCGCGGTGTACCCCGGTTCAAGACTTGTACTC	41	1
CGGTGTACCCCGGTTCAAGACT	22	9
CGGTGTACCCCGGTTCAAGACTTG	24	1
CGGTGTACCCCGGTTCAAGACTTGTA	26	1
CGGTGTACCCCGGTTCAAGACTTGTACT	28	3
CGGTGTACCCCGGTTCAAGACTTGTACTCG	30	1
CGGTGTACCCCGGTTCAAGACTTGTACTCGA	31	5
CGGTGTACCCCGGTTCAAGACTTGTACTCGAGCC	34	4
CGGTGTACCCCGGTTCAAGACTTGTACTCGAGCCGGCCGGAGC	43	1
CGGTGTACCCCGGTTCAAGACTTGTACTCGAGCCGGCCGGAGCCGCGGC	49	2
CGGTTCAAGACTTGTACTCG	20	2
CGGTTCAAGACTTGTACTCGA	21	3
CGGTTCAAGACTTGTACTCGAGC	23	4
CGGTTCAAGACTTGTACTCGAGCC	24	17
CGGTTCAAGACTTGTACTCGAGCCGGCCGGAGC	33	5
CGGTTCAAGACTTGTACTCGAGCCGGCCGGAGCCG	35	1
CGGTTCAAGACTTGTACTCGAGCCGGCCGGAGCCGCGGCTAACGTG	46	1
CGTCTCGACCCAGCCTACAAAAAT	24	1
CGTCTCGACCCAGCCTACAAAAATCC	26	1
CGTCTCGACCCAGCCTACAAAAATCCAGGATA	32	2
CGTCTCGACCCAGCCTACAAAAATCCAGGATAC	33	1
CGTCTCGACCCAGCCTACAAAAATCCAGGATACG	34	2
CGTCTCGACCCAGCCTACAAAAATCCAGGATACGG	35	1
CGTCTCGACCCAGCCTACAAAAATCCAGGATACGGAAT	38	4
CGTCTCGACCCAGCCTACAAAAATCCAGGATACGGAATC	39	1
CGTCTCGACCCAGCCTACAAAAATCCAGGATACGGAATCG	40	11
CGTCTCGACCCAGCCTACAAAAATCCAGGATACGGAATCGA	41	2
CGTCTCGACCCAGCCTACAAAAATCCAGGATACGGAATCGAGTCGTT	47	1
CGTGAACGGGTTGGGTCGCGGTGTA	25	1
CGTGAACGGGTTGGGTCGCGGTGTACCC	28	1
CGTGAACGGGTTGGGTCGCGGTGTACCCCGGTTCAAGACTTGTAC	45	1
CGTGAACGGGTTGGGTCGCGGTGTACCCCGGTTCAAGACTTGTACTC	47	1
CGTGGTATTGGCACTCCCGTCTCG	24	1
CGTGGTATTGGCACTCCCGTCTCGAC	26	3
CGTGGTATTGGCACTCCCGTCTCGACC	27	2
CGTGGTATTGGCACTCCCGTCTCGACCC	28	1
CGTGGTATTGGCACTCCCGTCTCGACCCAG	30	1
CGTGGTATTGGCACTCCCGTCTCGACCCAGCCTACAAAAATCCAGGATA	49	1
CGTGGTATTGGCACTCCCGTCTCGACCCAGCCTACAAAAATCCAGGATAC	50	12
CTAACGTGGTATTGGCACTCCCGTCTCGAC	30	2
CTAACGTGGTATTGGCACTCCCGTCTCGACCC	32	1
CTAACGTGGTATTGGCACTCCCGTCTCGACCCAGCC	36	1
CTAACGTGGTATTGGCACTCCCGTCTCGACCCAGCCTACAAAAATCCAGG	50	1
CTACAAAAATCCAGGATACG	20	1
CTACAAAAATCCAGGATACGGAAT	24	7
CTACAAAAATCCAGGATACGGAATC	25	5
CTACAAAAATCCAGGATACGGAATCG	26	7
CTACAAAAATCCAGGATACGGAATCGA	27	2
CTACAAAAATCCAGGATACGGAATCGAGT	29	1
CTACAAAAATCCAGGATACGGAATCGAGTCGT	32	9
CTACAAAAATCCAGGATACGGAATCGAGTCGTT	33	42
CTACAAAAATCCAGGATACGGAATCGAGTCGTTT	34	39
CTACAAAAATCCAGGATACGGAATCGAGTCGTTTT	35	9
CTCCCGTCTCGACCCAGCCT	20	2
CTCCCGTCTCGACCCAGCCTA	21	2
CTCCCGTCTCGACCCAGCCTAC	22	1
CTCCCGTCTCGACCCAGCCTACA	23	2
CTCCCGTCTCGACCCAGCCTACAAAA	26	1
CTCCCGTCTCGACCCAGCCTACAAAAA	27	1
CTCCCGTCTCGACCCAGCCTACAAAAATC	29	1
CTCCCGTCTCGACCCAGCCTACAAAAATCC	30	1
CTCCCGTCTCGACCCAGCCTACAAAAATCCAGG	33	2
CTCCCGTCTCGACCCAGCCTACAAAAATCCAGGA	34	4
CTCCCGTCTCGACCCAGCCTACAAAAATCCAGGAT	35	3
CTCCCGTCTCGACCCAGCCTACAAAAATCCAGGATACG	38	4
CTCCCGTCTCGACCCAGCCTACAAAAATCCAGGATACGG	39	23
CTCCCGTCTCGACCCAGCCTACAAAAATCCAGGATACGGA	40	6
CTCCCGTCTCGACCCAGCCTACAAAAATCCAGGATACGGAA	41	44
CTCCCGTCTCGACCCAGCCTACAAAAATCCAGGATACGGAAT	42	2
CTCCCGTCTCGACCCAGCCTACAAAAATCCAGGATACGGAATC	43	1
CTCCCGTCTCGACCCAGCCTACAAAAATCCAGGATACGGAATCG	44	32
CTCCCGTCTCGACCCAGCCTACAAAAATCCAGGATACGGAATCGA	45	5
CTCCCGTCTCGACCCAGCCTACAAAAATCCAGGATACGGAATCGAGTCG	49	1
CTCGACCCAGCCTACAAAAATCCAGGA	27	2
CTCGACCCAGCCTACAAAAATCCAGGATA	29	4
CTCGACCCAGCCTACAAAAATCCAGGATAC	30	2
CTCGACCCAGCCTACAAAAATCCAGGATACG	31	4
CTCGACCCAGCCTACAAAAATCCAGGATACGGA	33	7
CTCGACCCAGCCTACAAAAATCCAGGATACGGAA	34	1
CTCGACCCAGCCTACAAAAATCCAGGATACGGAAT	35	37
CTCGACCCAGCCTACAAAAATCCAGGATACGGAATC	36	8
CTCGACCCAGCCTACAAAAATCCAGGATACGGAATCG	37	75
CTCGACCCAGCCTACAAAAATCCAGGATACGGAATCGA	38	3
CTCGACCCAGCCTACAAAAATCCAGGATACGGAATCGAGTCGT	43	1
CTCGACCCAGCCTACAAAAATCCAGGATACGGAATCGAGTCGTTTT	46	1
CTCGACTCTGTAGCCTGGAG	20	7
CTCGACTCTGTAGCCTGGAGG	21	1
CTCGACTCTGTAGCCTGGAGGA	22	48
CTCGACTCTGTAGCCTGGAGGAAC	24	1
CTCGACTCTGTAGCCTGGAGGAACGTGAACGGGT	34	1
CTCGACTCTGTAGCCTGGAGGAACGTGAACGGGTTGG	37	1
CTCGACTCTGTAGCCTGGAGGAACGTGAACGGGTTGGGTCG	41	1
CTCGAGCCGGCCGGAGCCGCGGCT	24	1
CTCGAGCCGGCCGGAGCCGCGGCTA	25	3
CTCGAGCCGGCCGGAGCCGCGGCTAACGTGGTA	33	10
CTCGAGCCGGCCGGAGCCGCGGCTAACGTGGTAT	34	1
CTCGAGCCGGCCGGAGCCGCGGCTAACGTGGTATT	35	1
CTCGAGCCGGCCGGAGCCGCGGCTAACGTGGTATTGGCACTCCCGTCTCG	50	1
CTCTGTAGCCTGGAGGAACGTGA	23	1
CTCTGTAGCCTGGAGGAACGTGAA	24	3
CTCTGTAGCCTGGAGGAACGTGAAC	25	1
CTCTGTAGCCTGGAGGAACGTGAACGGG	28	1
CTCTGTAGCCTGGAGGAACGTGAACGGGT	29	1
CTCTGTAGCCTGGAGGAACGTGAACGGGTTGGGT	34	1
CTCTGTAGCCTGGAGGAACGTGAACGGGTTGGGTC	35	2
CTCTGTAGCCTGGAGGAACGTGAACGGGTTGGGTCGCG	38	1
CTCTGTAGCCTGGAGGAACGTGAACGGGTTGGGTCGCGGTGTACCCCGG	49	1
CTGGAGGAACGTGAACGGGTTGGGTCGCGGTG	32	1
CTGGAGGAACGTGAACGGGTTGGGTCGCGGTGT	33	1
CTGGAGGAACGTGAACGGGTTGGGTCGCGGTGTACCCCG	39	1
CTGGAGGAACGTGAACGGGTTGGGTCGCGGTGTACCCCGGTTCAAGA	47	1
CTGTAGCCTGGAGGAACGTGA	21	3
CTGTAGCCTGGAGGAACGTGAA	22	7
CTGTAGCCTGGAGGAACGTGAAC	23	6
CTGTAGCCTGGAGGAACGTGAACGGGT	27	1
CTGTAGCCTGGAGGAACGTGAACGGGTTG	29	1
CTGTAGCCTGGAGGAACGTGAACGGGTTGG	30	1
CTGTAGCCTGGAGGAACGTGAACGGGTTGGG	31	2
CTGTAGCCTGGAGGAACGTGAACGGGTTGGGT	32	2
CTGTAGCCTGGAGGAACGTGAACGGGTTGGGTC	33	1
CTGTAGCCTGGAGGAACGTGAACGGGTTGGGTCGCG	36	1
CTGTAGCCTGGAGGAACGTGAACGGGTTGGGTCGCGG	37	4
CTGTAGCCTGGAGGAACGTGAACGGGTTGGGTCGCGGT	38	1
CTGTAGCCTGGAGGAACGTGAACGGGTTGGGTCGCGGTGT	40	1
CTTGTACTCGAGCCGGCCGG	20	3
CTTGTACTCGAGCCGGCCGGA	21	1
CTTGTACTCGAGCCGGCCGGAG	22	5
CTTGTACTCGAGCCGGCCGGAGCCGCGGCTAACGTGGTATT	41	2
CTTGTACTCGAGCCGGCCGGAGCCGCGGCTAACGTGGTATTG	42	1
CTTGTACTCGAGCCGGCCGGAGCCGCGGCTAACGTGGTATTGGCACTCCC	50	7
GAACGGGTTGGGTCGCGGTGTA	22	1
GACCCAGCCTACAAAAATCCAGGA	24	3
GACCCAGCCTACAAAAATCCAGGATAC	27	1
GACCCAGCCTACAAAAATCCAGGATACG	28	1
GACCCAGCCTACAAAAATCCAGGATACGG	29	5
GACCCAGCCTACAAAAATCCAGGATACGGA	30	1
GACCCAGCCTACAAAAATCCAGGATACGGAAT	32	5
GACCCAGCCTACAAAAATCCAGGATACGGAATC	33	1
GACCCAGCCTACAAAAATCCAGGATACGGAATCG	34	1
GACCCAGCCTACAAAAATCCAGGATACGGAATCGA	35	2
GACCCAGCCTACAAAAATCCAGGATACGGAATCGAGTCGT	40	11
GACCCAGCCTACAAAAATCCAGGATACGGAATCGAGTCGTT	41	31
GACCCAGCCTACAAAAATCCAGGATACGGAATCGAGTCGTTT	42	12
GACCCAGCCTACAAAAATCCAGGATACGGAATCGAGTCGTTTT	43	3
GACTCGACTCTGTAGCCTGG	20	3790
GACTCGACTCTGTAGCCTGGA	21	81546
GACTCGACTCTGTAGCCTGGAG	22	3110
GACTCGACTCTGTAGCCTGGAGG	23	365
GACTCGACTCTGTAGCCTGGAGGA	24	280
GACTCGACTCTGTAGCCTGGAGGAA	25	8
GACTCGACTCTGTAGCCTGGAGGAAC	26	95
GACTCGACTCTGTAGCCTGGAGGAACG	27	308
GACTCGACTCTGTAGCCTGGAGGAACGT	28	208
GACTCGACTCTGTAGCCTGGAGGAACGTG	29	13
GACTCGACTCTGTAGCCTGGAGGAACGTGAA	31	7
GACTCGACTCTGTAGCCTGGAGGAACGTGAAC	32	8
GACTCGACTCTGTAGCCTGGAGGAACGTGAACG	33	1
GACTCGACTCTGTAGCCTGGAGGAACGTGAACGG	34	2
GACTCGACTCTGTAGCCTGGAGGAACGTGAACGGG	35	58
GACTCGACTCTGTAGCCTGGAGGAACGTGAACGGGT	36	243
GACTCGACTCTGTAGCCTGGAGGAACGTGAACGGGTT	37	15
GACTCGACTCTGTAGCCTGGAGGAACGTGAACGGGTTG	38	46
GACTCGACTCTGTAGCCTGGAGGAACGTGAACGGGTTGG	39	9
GACTCGACTCTGTAGCCTGGAGGAACGTGAACGGGTTGGG	40	75
GACTCGACTCTGTAGCCTGGAGGAACGTGAACGGGTTGGGT	41	222
GACTCGACTCTGTAGCCTGGAGGAACGTGAACGGGTTGGGTC	42	4
GACTCGACTCTGTAGCCTGGAGGAACGTGAACGGGTTGGGTCG	43	2
GACTCGACTCTGTAGCCTGGAGGAACGTGAACGGGTTGGGTCGCG	45	1
GACTCGACTCTGTAGCCTGGAGGAACGTGAACGGGTTGGGTCGCGG	46	30
GACTCGACTCTGTAGCCTGGAGGAACGTGAACGGGTTGGGTCGCGGT	47	252
GACTCGACTCTGTAGCCTGGAGGAACGTGAACGGGTTGGGTCGCGGTG	48	7
GACTCGACTCTGTAGCCTGGAGGAACGTGAACGGGTTGGGTCGCGGTGT	49	15
GACTCGACTCTGTAGCCTGGAGGAACGTGAACGGGTTGGGTCGCGGTGTA	50	91
GACTCTGTAGCCTGGAGGAAC	21	1
GACTCTGTAGCCTGGAGGAACGTGAAC	27	1
GACTCTGTAGCCTGGAGGAACGTGAACGGG	30	1
GACTCTGTAGCCTGGAGGAACGTGAACGGGTTGGGT	36	1
GACTCTGTAGCCTGGAGGAACGTGAACGGGTTGGGTCGCGGT	42	1
GACTCTGTAGCCTGGAGGAACGTGAACGGGTTGGGTCGCGGTGTACC	47	2
GACTCTGTAGCCTGGAGGAACGTGAACGGGTTGGGTCGCGGTGTACCCCG	50	1
GACTTGTACTCGAGCCGGCC	20	1
GACTTGTACTCGAGCCGGCCG	21	5
GACTTGTACTCGAGCCGGCCGG	22	2
GACTTGTACTCGAGCCGGCCGGAG	24	1
GACTTGTACTCGAGCCGGCCGGAGC	25	1
GACTTGTACTCGAGCCGGCCGGAGCC	26	1
GACTTGTACTCGAGCCGGCCGGAGCCGCGGCTAACGTGG	39	1
GACTTGTACTCGAGCCGGCCGGAGCCGCGGCTAACGTGGT	40	1
GACTTGTACTCGAGCCGGCCGGAGCCGCGGCTAACGTGGTA	41	1
GAGCCGGCCGGAGCCGCGGCTAACGTG	27	1
GAGCCGGCCGGAGCCGCGGCTAACGTGGT	29	1
GAGCCGGCCGGAGCCGCGGCTAACGTGGTATTGGCACTCCCG	42	1
GAGCCGGCCGGAGCCGCGGCTAACGTGGTATTGGCACTCCCGTCTCGACC	50	1
GATACGGAATCGAGTCGTTT	20	70
GATACGGAATCGAGTCGTTTT	21	269
GCACTCCCGTCTCGACCCAG	20	13
GCACTCCCGTCTCGACCCAGC	21	1
GCACTCCCGTCTCGACCCAGCCT	23	2
GCACTCCCGTCTCGACCCAGCCTA	24	2
GCACTCCCGTCTCGACCCAGCCTACA	26	3
GCACTCCCGTCTCGACCCAGCCTACAA	27	1
GCACTCCCGTCTCGACCCAGCCTACAAAAATC	32	1
GCACTCCCGTCTCGACCCAGCCTACAAAAATCCAGGAT	38	1
GCACTCCCGTCTCGACCCAGCCTACAAAAATCCAGGATAC	40	1
GCACTCCCGTCTCGACCCAGCCTACAAAAATCCAGGATACG	41	1
GCACTCCCGTCTCGACCCAGCCTACAAAAATCCAGGATACGG	42	2
GCACTCCCGTCTCGACCCAGCCTACAAAAATCCAGGATACGGAA	44	3
GCACTCCCGTCTCGACCCAGCCTACAAAAATCCAGGATACGGAAT	45	1
GCACTCCCGTCTCGACCCAGCCTACAAAAATCCAGGATACGGAATC	46	1
GCACTCCCGTCTCGACCCAGCCTACAAAAATCCAGGATACGGAATCG	47	1
GCACTCCCGTCTCGACCCAGCCTACAAAAATCCAGGATACGGAATCGAG	49	1
GCCGGAGCCGCGGCTAACGTGG	22	1
GCCGGCCGGAGCCGCGGCTAACGTGGTATTGGCACTCC	38	1
GCCGGCCGGAGCCGCGGCTAACGTGGTATTGGCACTCCCGTCTCGAC	47	1
GCCGGCCGGAGCCGCGGCTAACGTGGTATTGGCACTCCCGTCTCGACCCA	50	3
GCCTACAAAAATCCAGGATACG	22	2
GCCTACAAAAATCCAGGATACGGAA	25	1
GCCTACAAAAATCCAGGATACGGAAT	26	6
GCCTACAAAAATCCAGGATACGGAATC	27	3
GCCTACAAAAATCCAGGATACGGAATCG	28	7
GCCTACAAAAATCCAGGATACGGAATCGA	29	4
GCCTACAAAAATCCAGGATACGGAATCGAGTCG	33	1
GCCTACAAAAATCCAGGATACGGAATCGAGTCGT	34	4
GCCTACAAAAATCCAGGATACGGAATCGAGTCGTT	35	25
GCCTACAAAAATCCAGGATACGGAATCGAGTCGTTT	36	10
GCCTACAAAAATCCAGGATACGGAATCGAGTCGTTTT	37	1
GCCTGGAGGAACGTGAACGGGTTGGGTC	28	1
GCCTGGAGGAACGTGAACGGGTTGGGTCGCGGTGTAC	37	1
GCCTGGAGGAACGTGAACGGGTTGGGTCGCGGTGTACCCCGGTT	44	1
GCGACTCGACTCTGTAGCCT	20	36
GCGACTCGACTCTGTAGCCTG	21	11
GCGACTCGACTCTGTAGCCTGG	22	473
GCGACTCGACTCTGTAGCCTGGA	23	56
GCGACTCGACTCTGTAGCCTGGAG	24	12
GCGACTCGACTCTGTAGCCTGGAGG	25	3
GCGACTCGACTCTGTAGCCTGGAGGA	26	15
GCGACTCGACTCTGTAGCCTGGAGGAACG	29	1
GCGACTCGACTCTGTAGCCTGGAGGAACGTGAAC	34	1
GCGACTCGACTCTGTAGCCTGGAGGAACGTGAACGGGTTGGGT	43	2
GCGGCTAACGTGGTATTGGCACTCCCGTCTCG	32	1
GCGGCTAACGTGGTATTGGCACTCCCGTCTCGACCCAGCCTACAAAAATC	50	1
GCGGTGTACCCCGGTTCAAGAC	22	5
GCGGTGTACCCCGGTTCAAGACT	23	3
GCGGTGTACCCCGGTTCAAGACTT	24	1
GCGGTGTACCCCGGTTCAAGACTTGT	26	1
GCGGTGTACCCCGGTTCAAGACTTGTAC	28	1
GCGGTGTACCCCGGTTCAAGACTTGTACT	29	1
GCGGTGTACCCCGGTTCAAGACTTGTACTC	30	2
GCGGTGTACCCCGGTTCAAGACTTGTACTCG	31	2
GCGGTGTACCCCGGTTCAAGACTTGTACTCGAGC	34	2
GCGGTGTACCCCGGTTCAAGACTTGTACTCGAGCCGGCCGGAGC	44	1
GCTAACGTGGTATTGGCACTCCCGTCTCGACCCAGCCT	38	2
GGAACGTGAACGGGTTGGGTCGCGGTGTACCCCGGTT	37	1
GGAGCCGCGGCTAACGTGGTATTGGCACTCCCGTCTCGAC	40	1
GGAGCCGCGGCTAACGTGGTATTGGCACTCCCGTCTCGACC	41	2
GGAGGAACGTGAACGGGTTGGGTCGCGGTGTACCC	35	1
GGATACGGAATCGAGTCGTT	20	39
GGATACGGAATCGAGTCGTTT	21	173
GGATACGGAATCGAGTCGTTTT	22	2166
GGCACTCCCGTCTCGACCCA	20	1
GGCACTCCCGTCTCGACCCAG	21	13
GGCACTCCCGTCTCGACCCAGCCTA	25	1
GGCACTCCCGTCTCGACCCAGCCTACA	27	2
GGCACTCCCGTCTCGACCCAGCCTACAAA	29	1
GGCACTCCCGTCTCGACCCAGCCTACAAAAATC	33	1
GGCACTCCCGTCTCGACCCAGCCTACAAAAATCCAGGA	38	1
GGCACTCCCGTCTCGACCCAGCCTACAAAAATCCAGGATACGGA	44	1
GGCACTCCCGTCTCGACCCAGCCTACAAAAATCCAGGATACGGAA	45	2
GGCACTCCCGTCTCGACCCAGCCTACAAAAATCCAGGATACGGAAT	46	1
GGCCGGAGCCGCGGCTAACGTGGTATTGGCACTCCCGTCTCGACC	45	2
GGCTAACGTGGTATTGGCACTCCCG	25	1
GGCTAACGTGGTATTGGCACTCCCGTCTCGAC	32	1
GGGTCGCGGTGTACCCCGGTTCAAGAC	27	5
GGGTCGCGGTGTACCCCGGTTCAAGACT	28	13
GGGTCGCGGTGTACCCCGGTTCAAGACTT	29	14
GGGTCGCGGTGTACCCCGGTTCAAGACTTGTAC	33	2
GGGTCGCGGTGTACCCCGGTTCAAGACTTGTACT	34	1
GGGTCGCGGTGTACCCCGGTTCAAGACTTGTACTC	35	1
GGGTCGCGGTGTACCCCGGTTCAAGACTTGTACTCGA	37	3
GGGTCGCGGTGTACCCCGGTTCAAGACTTGTACTCGAGC	39	3
GGGTTGGGTCGCGGTGTACCCCGGTTCAAGAC	32	3
GGGTTGGGTCGCGGTGTACCCCGGTTCAAGACT	33	1
GGGTTGGGTCGCGGTGTACCCCGGTTCAAGACTT	34	3
GGGTTGGGTCGCGGTGTACCCCGGTTCAAGACTTGTACT	39	1
GGGTTGGGTCGCGGTGTACCCCGGTTCAAGACTTGTACTCGAG	43	1
GGGTTGGGTCGCGGTGTACCCCGGTTCAAGACTTGTACTCGAGC	44	1
GGTATTGGCACTCCCGTCTCGACCCAGCCTACAAAAATCCAGGATACGGA	50	1
GGTCGCGGTGTACCCCGGTTCAAGAC	26	1
GGTCGCGGTGTACCCCGGTTCAAGACTT	28	1
GGTCGCGGTGTACCCCGGTTCAAGACTTGTACTC	34	3
GGTGTACCCCGGTTCAAGAC	20	10
GGTGTACCCCGGTTCAAGACT	21	3
GGTGTACCCCGGTTCAAGACTT	22	2
GGTGTACCCCGGTTCAAGACTTGTA	25	1
GGTGTACCCCGGTTCAAGACTTGTAC	26	4
GGTGTACCCCGGTTCAAGACTTGTACT	27	1
GGTGTACCCCGGTTCAAGACTTGTACTC	28	3
GGTGTACCCCGGTTCAAGACTTGTACTCGA	30	1
GGTGTACCCCGGTTCAAGACTTGTACTCGAG	31	1
GGTGTACCCCGGTTCAAGACTTGTACTCGAGC	32	8
GGTGTACCCCGGTTCAAGACTTGTACTCGAGCC	33	1
GGTGTACCCCGGTTCAAGACTTGTACTCGAGCCGGCCGGAGC	42	1
GGTGTACCCCGGTTCAAGACTTGTACTCGAGCCGGCCGGAGCCGCGGC	48	1
GGTTCAAGACTTGTACTCGA	20	4
GGTTCAAGACTTGTACTCGAGCC	23	4
GGTTCAAGACTTGTACTCGAGCCGGCCGG	29	1
GGTTCAAGACTTGTACTCGAGCCGGCCGGA	30	1
GGTTCAAGACTTGTACTCGAGCCGGCCGGAGC	32	4
GGTTCAAGACTTGTACTCGAGCCGGCCGGAGCC	33	1
GGTTCAAGACTTGTACTCGAGCCGGCCGGAGCCG	34	1
GGTTCAAGACTTGTACTCGAGCCGGCCGGAGCCGCGG	37	1
GGTTCAAGACTTGTACTCGAGCCGGCCGGAGCCGCGGCTAACGTGG	46	1
GGTTCAAGACTTGTACTCGAGCCGGCCGGAGCCGCGGCTAACGTGGTA	48	1
GGTTGGGTCGCGGTGTACCCCGGTTCAAGAC	31	2
GGTTGGGTCGCGGTGTACCCCGGTTCAAGACT	32	5
GGTTGGGTCGCGGTGTACCCCGGTTCAAGACTT	33	2
GGTTGGGTCGCGGTGTACCCCGGTTCAAGACTTGTACTCGA	41	2
GTACCCCGGTTCAAGACTTG	20	2
GTACCCCGGTTCAAGACTTGT	21	6
GTACCCCGGTTCAAGACTTGTA	22	3
GTACCCCGGTTCAAGACTTGTACTC	25	3
GTACCCCGGTTCAAGACTTGTACTCG	26	6
GTACCCCGGTTCAAGACTTGTACTCGA	27	4
GTACCCCGGTTCAAGACTTGTACTCGAG	28	1
GTACCCCGGTTCAAGACTTGTACTCGAGC	29	3
GTACCCCGGTTCAAGACTTGTACTCGAGCC	30	8
GTACCCCGGTTCAAGACTTGTACTCGAGCCGGCCGGAGC	39	1
GTACCCCGGTTCAAGACTTGTACTCGAGCCGGCCGGAGCCGCGGC	45	1
GTACTCGAGCCGGCCGGAGC	20	1
GTACTCGAGCCGGCCGGAGCCG	22	1
GTACTCGAGCCGGCCGGAGCCGCGG	25	1
GTACTCGAGCCGGCCGGAGCCGCGGCTA	28	1
GTACTCGAGCCGGCCGGAGCCGCGGCTAACG	31	2
GTACTCGAGCCGGCCGGAGCCGCGGCTAACGTGGT	35	2
GTACTCGAGCCGGCCGGAGCCGCGGCTAACGTGGTA	36	15
GTACTCGAGCCGGCCGGAGCCGCGGCTAACGTGGTATTGGCACTCCCG	48	1
GTAGCCTGGAGGAACGTGAA	20	2
GTAGCCTGGAGGAACGTGAAC	21	3
GTAGCCTGGAGGAACGTGAACGGGTTGGG	29	1
GTAGCCTGGAGGAACGTGAACGGGTTGGGTCGCG	34	1
GTAGCCTGGAGGAACGTGAACGGGTTGGGTCGCGGT	36	1
GTAGCCTGGAGGAACGTGAACGGGTTGGGTCGCGGTGTACCCCGGTTCAA	50	3
GTATTGGCACTCCCGTCTCGACCCAG	26	1
GTATTGGCACTCCCGTCTCGACCCAGCCTACAAAAATCCAGGATAC	46	1
GTATTGGCACTCCCGTCTCGACCCAGCCTACAAAAATCCAGGATACG	47	1
GTATTGGCACTCCCGTCTCGACCCAGCCTACAAAAATCCAGGATACGGAA	50	2
GTCGCGGTGTACCCCGGTTCAAGACTTGTACTC	33	1
GTCGCGGTGTACCCCGGTTCAAGACTTGTACTCG	34	1
GTCTCGACCCAGCCTACAAA	20	1
GTCTCGACCCAGCCTACAAAAATC	24	3
GTCTCGACCCAGCCTACAAAAATCCAGGATACG	33	1
GTCTCGACCCAGCCTACAAAAATCCAGGATACGGAA	36	1
GTCTCGACCCAGCCTACAAAAATCCAGGATACGGAAT	37	5
GTCTCGACCCAGCCTACAAAAATCCAGGATACGGAATC	38	3
GTCTCGACCCAGCCTACAAAAATCCAGGATACGGAATCG	39	9
GTCTCGACCCAGCCTACAAAAATCCAGGATACGGAATCGA	40	1
GTCTCGACCCAGCCTACAAAAATCCAGGATACGGAATCGAGTCGTTTT	48	1
GTGAACGGGTTGGGTCGCGGT	21	1
GTGAACGGGTTGGGTCGCGGTGTACCCCGGTTCAAGACTTGTACTC	46	1
GTGGTATTGGCACTCCCGTCTCGAC	25	1
GTGGTATTGGCACTCCCGTCTCGACCCAGCC	31	1
GTGGTATTGGCACTCCCGTCTCGACCCAGCCTACAAAAATCCAGGATACG	50	2
GTGTACCCCGGTTCAAGACT	20	3
GTGTACCCCGGTTCAAGACTT	21	1
GTGTACCCCGGTTCAAGACTTGTA	24	5
GTGTACCCCGGTTCAAGACTTGTAC	25	1
GTGTACCCCGGTTCAAGACTTGTACTC	27	3
GTGTACCCCGGTTCAAGACTTGTACTCGAGCC	32	5
GTGTACCCCGGTTCAAGACTTGTACTCGAGCCGGCCGGAGC	41	5
GTGTACCCCGGTTCAAGACTTGTACTCGAGCCGGCCGGAGCCGCGGCT	48	1
GTGTACCCCGGTTCAAGACTTGTACTCGAGCCGGCCGGAGCCGCGGCTA	49	1
GTTCAAGACTTGTACTCGAGC	21	1
GTTCAAGACTTGTACTCGAGCC	22	3
GTTCAAGACTTGTACTCGAGCCGG	24	4
GTTCAAGACTTGTACTCGAGCCGGC	25	6
GTTCAAGACTTGTACTCGAGCCGGCC	26	17
GTTCAAGACTTGTACTCGAGCCGGCCGG	28	5
GTTCAAGACTTGTACTCGAGCCGGCCGGA	29	3
GTTCAAGACTTGTACTCGAGCCGGCCGGAGC	31	4
GTTCAAGACTTGTACTCGAGCCGGCCGGAGCC	32	6
GTTCAAGACTTGTACTCGAGCCGGCCGGAGCCGC	34	1
GTTCAAGACTTGTACTCGAGCCGGCCGGAGCCGCGGCT	38	3
GTTCAAGACTTGTACTCGAGCCGGCCGGAGCCGCGGCTAACGTGG	45	1
GTTCAAGACTTGTACTCGAGCCGGCCGGAGCCGCGGCTAACGTGGT	46	1
GTTCAAGACTTGTACTCGAGCCGGCCGGAGCCGCGGCTAACGTGGTA	47	4
GTTCAAGACTTGTACTCGAGCCGGCCGGAGCCGCGGCTAACGTGGTAT	48	3
GTTCAAGACTTGTACTCGAGCCGGCCGGAGCCGCGGCTAACGTGGTATT	49	3
GTTGGGTCGCGGTGTACCCCGGTT	24	1
GTTGGGTCGCGGTGTACCCCGGTTCAAGA	29	2
GTTGGGTCGCGGTGTACCCCGGTTCAAGACTT	32	1
GTTGGGTCGCGGTGTACCCCGGTTCAAGACTTGTAC	36	1
GTTGGGTCGCGGTGTACCCCGGTTCAAGACTTGTACT	37	2
GTTGGGTCGCGGTGTACCCCGGTTCAAGACTTGTACTC	38	1
GTTGGGTCGCGGTGTACCCCGGTTCAAGACTTGTACTCGAGCCGGCCGGA	50	3
TACAAAAATCCAGGATACGG	20	1
TACAAAAATCCAGGATACGGAAT	23	1
TACAAAAATCCAGGATACGGAATC	24	7
TACAAAAATCCAGGATACGGAATCG	25	1
TACAAAAATCCAGGATACGGAATCGA	26	2
TACAAAAATCCAGGATACGGAATCGAGTCG	30	2
TACAAAAATCCAGGATACGGAATCGAGTCGT	31	7
TACAAAAATCCAGGATACGGAATCGAGTCGTT	32	68
TACAAAAATCCAGGATACGGAATCGAGTCGTTT	33	42
TACAAAAATCCAGGATACGGAATCGAGTCGTTTT	34	6
TACCCCGGTTCAAGACTTGT	20	7
TACCCCGGTTCAAGACTTGTA	21	8
TACCCCGGTTCAAGACTTGTACTC	24	8
TACCCCGGTTCAAGACTTGTACTCG	25	4
TACCCCGGTTCAAGACTTGTACTCGA	26	4
TACCCCGGTTCAAGACTTGTACTCGAG	27	2
TACCCCGGTTCAAGACTTGTACTCGAGC	28	1
TACCCCGGTTCAAGACTTGTACTCGAGCC	29	9
TACCCCGGTTCAAGACTTGTACTCGAGCCGGCCGGAGC	38	1
TACCCCGGTTCAAGACTTGTACTCGAGCCGGCCGGAGCCGCGGCTA	46	1
TACTCGAGCCGGCCGGAGCC	20	1
TACTCGAGCCGGCCGGAGCCG	21	1
TACTCGAGCCGGCCGGAGCCGCGGCTAAC	29	1
TACTCGAGCCGGCCGGAGCCGCGGCTAACG	30	1
TACTCGAGCCGGCCGGAGCCGCGGCTAACGTG	32	1
TACTCGAGCCGGCCGGAGCCGCGGCTAACGTGG	33	1
TACTCGAGCCGGCCGGAGCCGCGGCTAACGTGGT	34	1
TACTCGAGCCGGCCGGAGCCGCGGCTAACGTGGTA	35	8
TACTCGAGCCGGCCGGAGCCGCGGCTAACGTGGTATTGGCACTCCCG	47	1
TACTCGAGCCGGCCGGAGCCGCGGCTAACGTGGTATTGGCACTCCCGTC	49	1
TAGCCTGGAGGAACGTGAAC	20	2
TAGCCTGGAGGAACGTGAACGGGTTGGGTC	30	1
TAGCCTGGAGGAACGTGAACGGGTTGGGTCG	31	1
TAGCCTGGAGGAACGTGAACGGGTTGGGTCGCG	33	2
TAGCCTGGAGGAACGTGAACGGGTTGGGTCGCGG	34	1
TAGCCTGGAGGAACGTGAACGGGTTGGGTCGCGGTGTAC	39	1
TATTGGCACTCCCGTCTCGAC	21	1
TATTGGCACTCCCGTCTCGACC	22	1
TATTGGCACTCCCGTCTCGACCCA	24	1
TATTGGCACTCCCGTCTCGACCCAGCCTACAAAAA	35	1
TATTGGCACTCCCGTCTCGACCCAGCCTACAAAAATCCAGGA	42	1
TATTGGCACTCCCGTCTCGACCCAGCCTACAAAAATCCAGGATA	44	2
TATTGGCACTCCCGTCTCGACCCAGCCTACAAAAATCCAGGATACG	46	2
TATTGGCACTCCCGTCTCGACCCAGCCTACAAAAATCCAGGATACGGAA	49	3
TCAAGACTTGTACTCGAGCC	20	8
TCAAGACTTGTACTCGAGCCGG	22	5
TCAAGACTTGTACTCGAGCCGGC	23	2
TCAAGACTTGTACTCGAGCCGGCC	24	14
TCAAGACTTGTACTCGAGCCGGCCG	25	10
TCAAGACTTGTACTCGAGCCGGCCGG	26	6
TCAAGACTTGTACTCGAGCCGGCCGGA	27	6
TCAAGACTTGTACTCGAGCCGGCCGGAG	28	2
TCAAGACTTGTACTCGAGCCGGCCGGAGC	29	1
TCAAGACTTGTACTCGAGCCGGCCGGAGCC	30	1
TCAAGACTTGTACTCGAGCCGGCCGGAGCCG	31	1
TCAAGACTTGTACTCGAGCCGGCCGGAGCCGCGG	34	3
TCAAGACTTGTACTCGAGCCGGCCGGAGCCGCGGCTA	37	1
TCAAGACTTGTACTCGAGCCGGCCGGAGCCGCGGCTAACG	40	6
TCAAGACTTGTACTCGAGCCGGCCGGAGCCGCGGCTAACGT	41	1
TCAAGACTTGTACTCGAGCCGGCCGGAGCCGCGGCTAACGTG	42	2
TCAAGACTTGTACTCGAGCCGGCCGGAGCCGCGGCTAACGTGG	43	2
TCAAGACTTGTACTCGAGCCGGCCGGAGCCGCGGCTAACGTGGT	44	2
TCAAGACTTGTACTCGAGCCGGCCGGAGCCGCGGCTAACGTGGTA	45	1
TCAAGACTTGTACTCGAGCCGGCCGGAGCCGCGGCTAACGTGGTAT	46	1
TCAAGACTTGTACTCGAGCCGGCCGGAGCCGCGGCTAACGTGGTATT	47	2
TCAAGACTTGTACTCGAGCCGGCCGGAGCCGCGGCTAACGTGGTATTG	48	1
TCAAGACTTGTACTCGAGCCGGCCGGAGCCGCGGCTAACGTGGTATTGGC	50	4
TCCAGGATACGGAATCGAGTC	21	1
TCCAGGATACGGAATCGAGTCG	22	1
TCCAGGATACGGAATCGAGTCGT	23	2
TCCAGGATACGGAATCGAGTCGTT	24	18
TCCAGGATACGGAATCGAGTCGTTT	25	18
TCCAGGATACGGAATCGAGTCGTTTT	26	4
TCCCGTCTCGACCCAGCCTA	20	1
TCCCGTCTCGACCCAGCCTACAAAAAT	27	1
TCCCGTCTCGACCCAGCCTACAAAAATCCAG	31	1
TCCCGTCTCGACCCAGCCTACAAAAATCCAGG	32	1
TCCCGTCTCGACCCAGCCTACAAAAATCCAGGA	33	2
TCCCGTCTCGACCCAGCCTACAAAAATCCAGGAT	34	2
TCCCGTCTCGACCCAGCCTACAAAAATCCAGGATA	35	1
TCCCGTCTCGACCCAGCCTACAAAAATCCAGGATACG	37	7
TCCCGTCTCGACCCAGCCTACAAAAATCCAGGATACGG	38	13
TCCCGTCTCGACCCAGCCTACAAAAATCCAGGATACGGA	39	2
TCCCGTCTCGACCCAGCCTACAAAAATCCAGGATACGGAA	40	4
TCCCGTCTCGACCCAGCCTACAAAAATCCAGGATACGGAAT	41	1
TCCCGTCTCGACCCAGCCTACAAAAATCCAGGATACGGAATCG	43	7
TCCCGTCTCGACCCAGCCTACAAAAATCCAGGATACGGAATCGA	44	3
TCGACCCAGCCTACAAAAATC	21	1
TCGACCCAGCCTACAAAAATCC	22	1
TCGACCCAGCCTACAAAAATCCAG	24	1
TCGACCCAGCCTACAAAAATCCAGGA	26	1
TCGACCCAGCCTACAAAAATCCAGGATA	28	1
TCGACCCAGCCTACAAAAATCCAGGATACG	30	8
TCGACCCAGCCTACAAAAATCCAGGATACGG	31	2
TCGACCCAGCCTACAAAAATCCAGGATACGGA	32	3
TCGACCCAGCCTACAAAAATCCAGGATACGGAA	33	1
TCGACCCAGCCTACAAAAATCCAGGATACGGAAT	34	4
TCGACCCAGCCTACAAAAATCCAGGATACGGAATC	35	4
TCGACCCAGCCTACAAAAATCCAGGATACGGAATCG	36	2
TCGACCCAGCCTACAAAAATCCAGGATACGGAATCGAGTCGTT	43	4
TCGACCCAGCCTACAAAAATCCAGGATACGGAATCGAGTCGTTTT	45	3
TCGACTCTGTAGCCTGGAGGA	21	23
TCGACTCTGTAGCCTGGAGGAAC	23	2
TCGACTCTGTAGCCTGGAGGAACGTGAAC	29	1
TCGACTCTGTAGCCTGGAGGAACGTGAACGGGT	33	1
TCGACTCTGTAGCCTGGAGGAACGTGAACGGGTT	34	1
TCGACTCTGTAGCCTGGAGGAACGTGAACGGGTTGGG	37	1
TCGACTCTGTAGCCTGGAGGAACGTGAACGGGTTGGGT	38	1
TCGACTCTGTAGCCTGGAGGAACGTGAACGGGTTGGGTC	39	1
TCGACTCTGTAGCCTGGAGGAACGTGAACGGGTTGGGTCGCGGT	44	1
TCGACTCTGTAGCCTGGAGGAACGTGAACGGGTTGGGTCGCGGTGTACCC	50	1
TCGAGCCGGCCGGAGCCGCGGCTAA	25	1
TCGAGCCGGCCGGAGCCGCGGCTAACGTGGTA	32	2
TCGAGCCGGCCGGAGCCGCGGCTAACGTGGTATT	34	5
TCGAGCCGGCCGGAGCCGCGGCTAACGTGGTATTGGCACTC	41	1
TCGCGGTGTACCCCGGTTCAAGAC	24	1
TCGCGGTGTACCCCGGTTCAAGACT	25	1
TCGCGGTGTACCCCGGTTCAAGACTT	26	1
TCGCGGTGTACCCCGGTTCAAGACTTGTA	29	1
TCGCGGTGTACCCCGGTTCAAGACTTGTACTC	32	3
TCGCGGTGTACCCCGGTTCAAGACTTGTACTCGAGCC	37	2
TCGCGGTGTACCCCGGTTCAAGACTTGTACTCGAGCCGGCC	41	1
TCTCGACCCAGCCTACAAAA	20	1
TCTCGACCCAGCCTACAAAAA	21	1
TCTCGACCCAGCCTACAAAAAT	22	6
TCTCGACCCAGCCTACAAAAATC	23	18
TCTCGACCCAGCCTACAAAAATCC	24	6
TCTCGACCCAGCCTACAAAAATCCAGGA	28	3
TCTCGACCCAGCCTACAAAAATCCAGGAT	29	3
TCTCGACCCAGCCTACAAAAATCCAGGATA	30	1
TCTCGACCCAGCCTACAAAAATCCAGGATACG	32	1
TCTCGACCCAGCCTACAAAAATCCAGGATACGGAA	35	2
TCTCGACCCAGCCTACAAAAATCCAGGATACGGAAT	36	13
TCTCGACCCAGCCTACAAAAATCCAGGATACGGAATC	37	3
TCTCGACCCAGCCTACAAAAATCCAGGATACGGAATCG	38	1
TCTCGACCCAGCCTACAAAAATCCAGGATACGGAATCGA	39	2
TCTCGACCCAGCCTACAAAAATCCAGGATACGGAATCGAGTCGT	44	6
TCTCGACCCAGCCTACAAAAATCCAGGATACGGAATCGAGTCGTT	45	58
TCTCGACCCAGCCTACAAAAATCCAGGATACGGAATCGAGTCGTTT	46	4
TCTCGACCCAGCCTACAAAAATCCAGGATACGGAATCGAGTCGTTTT	47	2
TCTGTAGCCTGGAGGAACGTGA	22	1
TCTGTAGCCTGGAGGAACGTGAACGGG	27	1
TCTGTAGCCTGGAGGAACGTGAACGGGTT	29	3
TCTGTAGCCTGGAGGAACGTGAACGGGTTGGGT	33	1
TCTGTAGCCTGGAGGAACGTGAACGGGTTGGGTC	34	2
TCTGTAGCCTGGAGGAACGTGAACGGGTTGGGTCG	35	2
TCTGTAGCCTGGAGGAACGTGAACGGGTTGGGTCGCG	37	1
TCTGTAGCCTGGAGGAACGTGAACGGGTTGGGTCGCGG	38	1
TCTGTAGCCTGGAGGAACGTGAACGGGTTGGGTCGCGGTG	40	2
TCTGTAGCCTGGAGGAACGTGAACGGGTTGGGTCGCGGTGTACC	44	1
TCTGTAGCCTGGAGGAACGTGAACGGGTTGGGTCGCGGTGTACCC	45	1
TGAACGGGTTGGGTCGCGGTGTACCCCGGTTCAAGACTTG	40	1
TGAACGGGTTGGGTCGCGGTGTACCCCGGTTCAAGACTTGTACTCGAGCC	50	2
TGGAGGAACGTGAACGGGTTG	21	1
TGGAGGAACGTGAACGGGTTGG	22	2
TGGAGGAACGTGAACGGGTTGGG	23	3
TGGAGGAACGTGAACGGGTTGGGTC	25	1
TGGAGGAACGTGAACGGGTTGGGTCG	26	2
TGGAGGAACGTGAACGGGTTGGGTCGC	27	2
TGGCACTCCCGTCTCGACCC	20	1
TGGCACTCCCGTCTCGACCCAG	22	6
TGGCACTCCCGTCTCGACCCAGCCT	25	1
TGGCACTCCCGTCTCGACCCAGCCTACAAAAATCCAGGATACG	43	1
TGGCACTCCCGTCTCGACCCAGCCTACAAAAATCCAGGATACGG	44	2
TGGCACTCCCGTCTCGACCCAGCCTACAAAAATCCAGGATACGGAATC	48	1
TGGCACTCCCGTCTCGACCCAGCCTACAAAAATCCAGGATACGGAATCG	49	1
TGGGTCGCGGTGTACCCCGGTTCAAGA	27	1
TGGGTCGCGGTGTACCCCGGTTCAAGAC	28	3
TGGGTCGCGGTGTACCCCGGTTCAAGACT	29	1
TGGGTCGCGGTGTACCCCGGTTCAAGACTT	30	1
TGGGTCGCGGTGTACCCCGGTTCAAGACTTGTAC	34	1
TGGGTCGCGGTGTACCCCGGTTCAAGACTTGTACTCG	37	1
TGGGTCGCGGTGTACCCCGGTTCAAGACTTGTACTCGA	38	3
TGGGTCGCGGTGTACCCCGGTTCAAGACTTGTACTCGAG	39	1
TGGGTCGCGGTGTACCCCGGTTCAAGACTTGTACTCGAGC	40	1
TGTACCCCGGTTCAAGACTT	20	2
TGTACCCCGGTTCAAGACTTGT	22	3
TGTACCCCGGTTCAAGACTTGTA	23	5
TGTACCCCGGTTCAAGACTTGTAC	24	2
TGTACCCCGGTTCAAGACTTGTACTC	26	4
TGTACCCCGGTTCAAGACTTGTACTCG	27	2
TGTACCCCGGTTCAAGACTTGTACTCGA	28	1
TGTACCCCGGTTCAAGACTTGTACTCGAG	29	1
TGTACCCCGGTTCAAGACTTGTACTCGAGCC	31	4
TGTACCCCGGTTCAAGACTTGTACTCGAGCCGGCCGGAGCC	41	1
TGTACCCCGGTTCAAGACTTGTACTCGAGCCGGCCGGAGCCG	42	1
TGTACCCCGGTTCAAGACTTGTACTCGAGCCGGCCGGAGCCGCGGCTA	48	1
TGTACTCGAGCCGGCCGGAG	20	1
TGTACTCGAGCCGGCCGGAGCC	22	1
TGTACTCGAGCCGGCCGGAGCCG	23	2
TGTACTCGAGCCGGCCGGAGCCGC	24	1
TGTACTCGAGCCGGCCGGAGCCGCGG	26	1
TGTACTCGAGCCGGCCGGAGCCGCGGCTAACGTGGT	36	1
TGTACTCGAGCCGGCCGGAGCCGCGGCTAACGTGGTATTGGCACTCCCG	49	1
TGTAGCCTGGAGGAACGTGA	20	3
TGTAGCCTGGAGGAACGTGAA	21	7
TGTAGCCTGGAGGAACGTGAAC	22	8
TGTAGCCTGGAGGAACGTGAACGGGTTGGGT	31	2
TGTAGCCTGGAGGAACGTGAACGGGTTGGGTC	32	3
TGTAGCCTGGAGGAACGTGAACGGGTTGGGTCG	33	4
TGTAGCCTGGAGGAACGTGAACGGGTTGGGTCGCGG	36	2
TGTAGCCTGGAGGAACGTGAACGGGTTGGGTCGCGGTG	38	1
TGTAGCCTGGAGGAACGTGAACGGGTTGGGTCGCGGTGT	39	2
TTCAAGACTTGTACTCGAGC	20	1
TTCAAGACTTGTACTCGAGCC	21	11
TTCAAGACTTGTACTCGAGCCG	22	2
TTCAAGACTTGTACTCGAGCCGG	23	1
TTCAAGACTTGTACTCGAGCCGGC	24	4
TTCAAGACTTGTACTCGAGCCGGCC	25	9
TTCAAGACTTGTACTCGAGCCGGCCG	26	10
TTCAAGACTTGTACTCGAGCCGGCCGG	27	8
TTCAAGACTTGTACTCGAGCCGGCCGGA	28	11
TTCAAGACTTGTACTCGAGCCGGCCGGAG	29	8
TTCAAGACTTGTACTCGAGCCGGCCGGAGCC	31	1
TTCAAGACTTGTACTCGAGCCGGCCGGAGCCG	32	3
TTCAAGACTTGTACTCGAGCCGGCCGGAGCCGC	33	1
TTCAAGACTTGTACTCGAGCCGGCCGGAGCCGCGGCTAAC	40	1
TTCAAGACTTGTACTCGAGCCGGCCGGAGCCGCGGCTAACG	41	9
TTCAAGACTTGTACTCGAGCCGGCCGGAGCCGCGGCTAACGT	42	1
TTCAAGACTTGTACTCGAGCCGGCCGGAGCCGCGGCTAACGTGGTAT	47	10
TTCAAGACTTGTACTCGAGCCGGCCGGAGCCGCGGCTAACGTGGTATT	48	2
TTCAAGACTTGTACTCGAGCCGGCCGGAGCCGCGGCTAACGTGGTATTG	49	2
TTGGCACTCCCGTCTCGACCC	21	2
TTGGCACTCCCGTCTCGACCCAG	23	1
TTGGCACTCCCGTCTCGACCCAGCC	25	1
TTGGCACTCCCGTCTCGACCCAGCCT	26	2
TTGGCACTCCCGTCTCGACCCAGCCTACA	29	1
TTGGCACTCCCGTCTCGACCCAGCCTACAAAAAT	34	1
TTGGCACTCCCGTCTCGACCCAGCCTACAAAAATCCAGGAT	41	1
TTGGCACTCCCGTCTCGACCCAGCCTACAAAAATCCAGGATACG	44	1
TTGGCACTCCCGTCTCGACCCAGCCTACAAAAATCCAGGATACGG	45	1
TTGGCACTCCCGTCTCGACCCAGCCTACAAAAATCCAGGATACGGAATCG	50	4
TTGGGTCGCGGTGTACCCCG	20	1
TTGGGTCGCGGTGTACCCCGGTTCA	25	1
TTGGGTCGCGGTGTACCCCGGTTCAAGACTT	31	1
TTGGGTCGCGGTGTACCCCGGTTCAAGACTTG	32	1
TTGGGTCGCGGTGTACCCCGGTTCAAGACTTGTA	34	1
TTGGGTCGCGGTGTACCCCGGTTCAAGACTTGTACTCGAGCCGG	44	1
TTGGGTCGCGGTGTACCCCGGTTCAAGACTTGTACTCGAGCCGGC	45	1
TTGGGTCGCGGTGTACCCCGGTTCAAGACTTGTACTCGAGCCGGCCGG	48	1
TTGGGTCGCGGTGTACCCCGGTTCAAGACTTGTACTCGAGCCGGCCGGA	49	1
TTGGGTCGCGGTGTACCCCGGTTCAAGACTTGTACTCGAGCCGGCCGGAG	50	1
TTGTACTCGAGCCGGCCGGA	20	6
TTGTACTCGAGCCGGCCGGAG	21	6
TTGTACTCGAGCCGGCCGGAGC	22	1
TTGTACTCGAGCCGGCCGGAGCCG	24	1
TTGTACTCGAGCCGGCCGGAGCCGCGG	27	1
TTGTACTCGAGCCGGCCGGAGCCGCGGCTAACG	33	9
TTGTACTCGAGCCGGCCGGAGCCGCGGCTAACGTG	35	3
TTGTACTCGAGCCGGCCGGAGCCGCGGCTAACGTGG	36	1
TTGTACTCGAGCCGGCCGGAGCCGCGGCTAACGTGGTA	38	2
TTGTACTCGAGCCGGCCGGAGCCGCGGCTAACGTGGTATTGGCACTCC	48	1
TTGTACTCGAGCCGGCCGGAGCCGCGGCTAACGTGGTATTGGCACTCCCG	50	1

## Sheet: Ad14 36hpi
Small RNA	Length	Count
AAAAATCCAGGATACGGAAT	20	3
AAAAATCCAGGATACGGAATC	21	3
AAAAATCCAGGATACGGAATCG	22	6
AAAAATCCAGGATACGGAATCGAGTCGT	28	11
AAAAATCCAGGATACGGAATCGAGTCGTT	29	9
AAAAATCCAGGATACGGAATCGAGTCGTTT	30	12
AAAAATCCAGGATACGGAATCGAGTCGTTTT	31	2
AAAATCCAGGATACGGAATC	20	4
AAAATCCAGGATACGGAATCG	21	5
AAAATCCAGGATACGGAATCGAGT	24	1
AAAATCCAGGATACGGAATCGAGTCG	26	1
AAAATCCAGGATACGGAATCGAGTCGT	27	25
AAAATCCAGGATACGGAATCGAGTCGTT	28	30
AAAATCCAGGATACGGAATCGAGTCGTTT	29	36
AAAATCCAGGATACGGAATCGAGTCGTTTT	30	12
AAACGACTCGATTCCGTATCCTGG	24	1
AAATCCAGGATACGGAATCG	20	4
AAATCCAGGATACGGAATCGAGTCG	25	1
AAATCCAGGATACGGAATCGAGTCGT	26	18
AAATCCAGGATACGGAATCGAGTCGTT	27	21
AAATCCAGGATACGGAATCGAGTCGTTT	28	14
AAATCCAGGATACGGAATCGAGTCGTTTT	29	7
AACGGGTTGGGTCGCGGTGT	20	2
AACGGGTTGGGTCGCGGTGTACC	23	2
AACGGGTTGGGTCGCGGTGTACCCCGGTT	29	1
AACGGGTTGGGTCGCGGTGTACCCCGGTTCA	31	1
AACGGGTTGGGTCGCGGTGTACCCCGGTTCAAGAC	35	1
AACGGGTTGGGTCGCGGTGTACCCCGGTTCAAGACT	36	2
AACGGGTTGGGTCGCGGTGTACCCCGGTTCAAGACTT	37	7
AACGTGGTATTGGCACTCCCGTCTCGACCCAGCCTACAAAAATCCAGGA	49	9
AAGACTTGTACTCGAGCCGG	20	3
AAGACTTGTACTCGAGCCGGC	21	3
AAGACTTGTACTCGAGCCGGCC	22	3
AAGACTTGTACTCGAGCCGGCCG	23	2
AAGACTTGTACTCGAGCCGGCCGG	24	12
AAGACTTGTACTCGAGCCGGCCGGA	25	11
AAGACTTGTACTCGAGCCGGCCGGAG	26	5
AAGACTTGTACTCGAGCCGGCCGGAGC	27	1
AAGACTTGTACTCGAGCCGGCCGGAGCCGC	30	1
AAGACTTGTACTCGAGCCGGCCGGAGCCGCGG	32	39
AAGACTTGTACTCGAGCCGGCCGGAGCCGCGGC	33	2
AAGACTTGTACTCGAGCCGGCCGGAGCCGCGGCTAACG	38	6
AAGACTTGTACTCGAGCCGGCCGGAGCCGCGGCTAACGT	39	2
AAGACTTGTACTCGAGCCGGCCGGAGCCGCGGCTAACGTG	40	4
AAGACTTGTACTCGAGCCGGCCGGAGCCGCGGCTAACGTGG	41	8
AAGACTTGTACTCGAGCCGGCCGGAGCCGCGGCTAACGTGGT	42	5
AAGACTTGTACTCGAGCCGGCCGGAGCCGCGGCTAACGTGGTA	43	5
AAGACTTGTACTCGAGCCGGCCGGAGCCGCGGCTAACGTGGTAT	44	2
AAGACTTGTACTCGAGCCGGCCGGAGCCGCGGCTAACGTGGTATTG	46	2
AAGACTTGTACTCGAGCCGGCCGGAGCCGCGGCTAACGTGGTATTGGCAC	50	8
AATCCAGGATACGGAATCGA	20	5
AATCCAGGATACGGAATCGAGTCG	24	2
AATCCAGGATACGGAATCGAGTCGT	25	21
AATCCAGGATACGGAATCGAGTCGTT	26	32
AATCCAGGATACGGAATCGAGTCGTTT	27	29
AATCCAGGATACGGAATCGAGTCGTTTT	28	12
ACAAAAATCCAGGATACGGA	20	1
ACAAAAATCCAGGATACGGAA	21	2
ACAAAAATCCAGGATACGGAAT	22	8
ACAAAAATCCAGGATACGGAATC	23	7
ACAAAAATCCAGGATACGGAATCG	24	5
ACAAAAATCCAGGATACGGAATCGA	25	5
ACAAAAATCCAGGATACGGAATCGAGTCGT	30	5
ACAAAAATCCAGGATACGGAATCGAGTCGTT	31	15
ACAAAAATCCAGGATACGGAATCGAGTCGTTT	32	10
ACAAAAATCCAGGATACGGAATCGAGTCGTTTT	33	6
ACCCAGCCTACAAAAATCCAGGA	23	1
ACCCAGCCTACAAAAATCCAGGAT	24	1
ACCCAGCCTACAAAAATCCAGGATACG	27	22
ACCCAGCCTACAAAAATCCAGGATACGG	28	3
ACCCAGCCTACAAAAATCCAGGATACGGA	29	2
ACCCAGCCTACAAAAATCCAGGATACGGAA	30	6
ACCCAGCCTACAAAAATCCAGGATACGGAAT	31	5
ACCCAGCCTACAAAAATCCAGGATACGGAATC	32	2
ACCCAGCCTACAAAAATCCAGGATACGGAATCG	33	8
ACCCAGCCTACAAAAATCCAGGATACGGAATCGA	34	6
ACCCAGCCTACAAAAATCCAGGATACGGAATCGAG	35	1
ACCCAGCCTACAAAAATCCAGGATACGGAATCGAGT	36	1
ACCCAGCCTACAAAAATCCAGGATACGGAATCGAGTCGT	39	4
ACCCAGCCTACAAAAATCCAGGATACGGAATCGAGTCGTT	40	2
ACCCAGCCTACAAAAATCCAGGATACGGAATCGAGTCGTTT	41	4
ACCCAGCCTACAAAAATCCAGGATACGGAATCGAGTCGTTTT	42	2
ACCCCGGTTCAAGACTTGTA	20	37
ACCCCGGTTCAAGACTTGTAC	21	2
ACCCCGGTTCAAGACTTGTACT	22	1
ACCCCGGTTCAAGACTTGTACTC	23	7
ACCCCGGTTCAAGACTTGTACTCG	24	3
ACCCCGGTTCAAGACTTGTACTCGA	25	4
ACCCCGGTTCAAGACTTGTACTCGAG	26	1
ACCCCGGTTCAAGACTTGTACTCGAGCC	28	9
ACCCCGGTTCAAGACTTGTACTCGAGCCGGCCGGAGCCG	39	1
ACCCCGGTTCAAGACTTGTACTCGAGCCGGCCGGAGCCGCGGCTAACG	48	1
ACGGGTTGGGTCGCGGTGTACCCCGGTTCAAGAC	34	1
ACGGGTTGGGTCGCGGTGTACCCCGGTTCAAGACTT	36	1
ACGGGTTGGGTCGCGGTGTACCCCGGTTCAAGACTTGTACTCGAGCCGGC	50	2
ACGTGAACGGGTTGGGTCGC	20	1
ACGTGGTATTGGCACTCCCGT	21	1
ACGTGGTATTGGCACTCCCGTCTCGACCCAGCCTACAAAAATCCAGGATA	50	11
ACTCCCGTCTCGACCCAGCC	20	2
ACTCCCGTCTCGACCCAGCCT	21	3
ACTCCCGTCTCGACCCAGCCTA	22	2
ACTCCCGTCTCGACCCAGCCTAC	23	5
ACTCCCGTCTCGACCCAGCCTACA	24	2
ACTCCCGTCTCGACCCAGCCTACAAAAAT	29	1
ACTCCCGTCTCGACCCAGCCTACAAAAATC	30	2
ACTCCCGTCTCGACCCAGCCTACAAAAATCCAGGA	35	4
ACTCCCGTCTCGACCCAGCCTACAAAAATCCAGGAT	36	2
ACTCCCGTCTCGACCCAGCCTACAAAAATCCAGGATA	37	2
ACTCCCGTCTCGACCCAGCCTACAAAAATCCAGGATAC	38	2
ACTCCCGTCTCGACCCAGCCTACAAAAATCCAGGATACG	39	12
ACTCCCGTCTCGACCCAGCCTACAAAAATCCAGGATACGG	40	32
ACTCCCGTCTCGACCCAGCCTACAAAAATCCAGGATACGGA	41	17
ACTCCCGTCTCGACCCAGCCTACAAAAATCCAGGATACGGAA	42	46
ACTCCCGTCTCGACCCAGCCTACAAAAATCCAGGATACGGAAT	43	10
ACTCCCGTCTCGACCCAGCCTACAAAAATCCAGGATACGGAATC	44	1
ACTCCCGTCTCGACCCAGCCTACAAAAATCCAGGATACGGAATCG	45	19
ACTCCCGTCTCGACCCAGCCTACAAAAATCCAGGATACGGAATCGA	46	4
ACTCGACTCTGTAGCCTGGA	20	818
ACTCGACTCTGTAGCCTGGAG	21	69
ACTCGACTCTGTAGCCTGGAGG	22	8
ACTCGACTCTGTAGCCTGGAGGA	23	25
ACTCGACTCTGTAGCCTGGAGGAA	24	1
ACTCGACTCTGTAGCCTGGAGGAAC	25	5
ACTCGACTCTGTAGCCTGGAGGAACG	26	11
ACTCGACTCTGTAGCCTGGAGGAACGT	27	1
ACTCGACTCTGTAGCCTGGAGGAACGTGAACGGGT	35	1
ACTCGACTCTGTAGCCTGGAGGAACGTGAACGGGTT	36	2
ACTCGACTCTGTAGCCTGGAGGAACGTGAACGGGTTGG	38	1
ACTCGACTCTGTAGCCTGGAGGAACGTGAACGGGTTGGG	39	4
ACTCGACTCTGTAGCCTGGAGGAACGTGAACGGGTTGGGT	40	3
ACTCGACTCTGTAGCCTGGAGGAACGTGAACGGGTTGGGTCG	42	1
ACTCGACTCTGTAGCCTGGAGGAACGTGAACGGGTTGGGTCGCGGT	46	1
ACTCGACTCTGTAGCCTGGAGGAACGTGAACGGGTTGGGTCGCGGTGTA	49	1
ACTCGACTCTGTAGCCTGGAGGAACGTGAACGGGTTGGGTCGCGGTGTAC	50	44
ACTCGAGCCGGCCGGAGCCG	20	1
ACTCGAGCCGGCCGGAGCCGCGGC	24	2
ACTCGAGCCGGCCGGAGCCGCGGCTAACG	29	10
ACTCGAGCCGGCCGGAGCCGCGGCTAACGTGGTA	34	2
ACTCGAGCCGGCCGGAGCCGCGGCTAACGTGGTATTGGCACTCCCG	46	2
ACTCGAGCCGGCCGGAGCCGCGGCTAACGTGGTATTGGCACTCCCGTCTC	50	1
ACTCTGTAGCCTGGAGGAAC	20	2
ACTCTGTAGCCTGGAGGAACGTGAA	25	1
ACTCTGTAGCCTGGAGGAACGTGAAC	26	1
ACTCTGTAGCCTGGAGGAACGTGAACGGG	29	1
ACTCTGTAGCCTGGAGGAACGTGAACGGGTTG	32	1
ACTCTGTAGCCTGGAGGAACGTGAACGGGTTGGGTCG	37	1
ACTCTGTAGCCTGGAGGAACGTGAACGGGTTGGGTCGCG	39	1
ACTCTGTAGCCTGGAGGAACGTGAACGGGTTGGGTCGCGGTGTA	44	1
ACTCTGTAGCCTGGAGGAACGTGAACGGGTTGGGTCGCGGTGTACC	46	1
ACTCTGTAGCCTGGAGGAACGTGAACGGGTTGGGTCGCGGTGTACCCCGG	50	7
ACTTGTACTCGAGCCGGCCG	20	3
ACTTGTACTCGAGCCGGCCGG	21	1
ACTTGTACTCGAGCCGGCCGGA	22	1
ACTTGTACTCGAGCCGGCCGGAG	23	4
ACTTGTACTCGAGCCGGCCGGAGCCGCGG	29	2
ACTTGTACTCGAGCCGGCCGGAGCCGCGGCTAACG	35	1
ACTTGTACTCGAGCCGGCCGGAGCCGCGGCTAACGTGG	38	1
ACTTGTACTCGAGCCGGCCGGAGCCGCGGCTAACGTGGT	39	2
ACTTGTACTCGAGCCGGCCGGAGCCGCGGCTAACGTGGTA	40	2
ACTTGTACTCGAGCCGGCCGGAGCCGCGGCTAACGTGGTATTG	43	1
ACTTGTACTCGAGCCGGCCGGAGCCGCGGCTAACGTGGTATTGGCACTCC	50	1
AGACTTGTACTCGAGCCGGCCGG	23	7
AGACTTGTACTCGAGCCGGCCGGA	24	5
AGACTTGTACTCGAGCCGGCCGGAG	25	3
AGACTTGTACTCGAGCCGGCCGGAGCCGCGG	31	8
AGACTTGTACTCGAGCCGGCCGGAGCCGCGGC	32	1
AGACTTGTACTCGAGCCGGCCGGAGCCGCGGCTAACG	37	2
AGACTTGTACTCGAGCCGGCCGGAGCCGCGGCTAACGTG	39	1
AGACTTGTACTCGAGCCGGCCGGAGCCGCGGCTAACGTGG	40	2
AGACTTGTACTCGAGCCGGCCGGAGCCGCGGCTAACGTGGT	41	3
AGACTTGTACTCGAGCCGGCCGGAGCCGCGGCTAACGTGGTA	42	3
AGACTTGTACTCGAGCCGGCCGGAGCCGCGGCTAACGTGGTATTG	45	1
AGACTTGTACTCGAGCCGGCCGGAGCCGCGGCTAACGTGGTATTGGCAC	49	6
AGCCGCGGCTAACGTGGTATTGGCACTCCCGTCTCGACCCAGCCTACAAA	50	6
AGCCGGCCGGAGCCGCGGCTAACGTGGTATTGGCACTCCCGTCTCGAC	48	1
AGCCTACAAAAATCCAGGATACG	23	13
AGCCTACAAAAATCCAGGATACGGA	25	10
AGCCTACAAAAATCCAGGATACGGAA	26	3
AGCCTACAAAAATCCAGGATACGGAAT	27	21
AGCCTACAAAAATCCAGGATACGGAATC	28	5
AGCCTACAAAAATCCAGGATACGGAATCG	29	21
AGCCTACAAAAATCCAGGATACGGAATCGA	30	1
AGCCTACAAAAATCCAGGATACGGAATCGAG	31	1
AGCCTACAAAAATCCAGGATACGGAATCGAGTCGT	35	1
AGCCTACAAAAATCCAGGATACGGAATCGAGTCGTTT	37	1
AGCCTACAAAAATCCAGGATACGGAATCGAGTCGTTTT	38	1
AGCCTGGAGGAACGTGAACGGGTTGGG	27	1
AGCCTGGAGGAACGTGAACGGGTTGGGTCGCGGTGTACCCCGGTTCAAGA	50	1
AGCGACTCGACTCTGTAGCC	20	5915
AGCGACTCGACTCTGTAGCCT	21	107310
AGCGACTCGACTCTGTAGCCTG	22	6931
AGCGACTCGACTCTGTAGCCTGG	23	148213
AGCGACTCGACTCTGTAGCCTGGA	24	7024
AGCGACTCGACTCTGTAGCCTGGAG	25	411
AGCGACTCGACTCTGTAGCCTGGAGG	26	54
AGCGACTCGACTCTGTAGCCTGGAGGA	27	338
AGCGACTCGACTCTGTAGCCTGGAGGAA	28	8
AGCGACTCGACTCTGTAGCCTGGAGGAAC	29	30
AGCGACTCGACTCTGTAGCCTGGAGGAACG	30	113
AGCGACTCGACTCTGTAGCCTGGAGGAACGT	31	144
AGCGACTCGACTCTGTAGCCTGGAGGAACGTG	32	23
AGCGACTCGACTCTGTAGCCTGGAGGAACGTGA	33	4
AGCGACTCGACTCTGTAGCCTGGAGGAACGTGAACG	36	17
AGCGACTCGACTCTGTAGCCTGGAGGAACGTGAACGG	37	1
AGCGACTCGACTCTGTAGCCTGGAGGAACGTGAACGGG	38	8
AGCGACTCGACTCTGTAGCCTGGAGGAACGTGAACGGGT	39	43
AGCGACTCGACTCTGTAGCCTGGAGGAACGTGAACGGGTT	40	9
AGCGACTCGACTCTGTAGCCTGGAGGAACGTGAACGGGTTG	41	23
AGCGACTCGACTCTGTAGCCTGGAGGAACGTGAACGGGTTGGG	43	15
AGCGACTCGACTCTGTAGCCTGGAGGAACGTGAACGGGTTGGGT	44	54
AGCGACTCGACTCTGTAGCCTGGAGGAACGTGAACGGGTTGGGTC	45	2
AGCGACTCGACTCTGTAGCCTGGAGGAACGTGAACGGGTTGGGTCGCGG	49	107
AGGAACGTGAACGGGTTGGGTCG	23	1
AGGAACGTGAACGGGTTGGGTCGCGGTGTACC	32	1
AGGATACGGAATCGAGTCGT	20	258
AGGATACGGAATCGAGTCGTT	21	778
AGGATACGGAATCGAGTCGTTT	22	6369
AGGATACGGAATCGAGTCGTTTT	23	14593
ATACGGAATCGAGTCGTTTT	20	3
ATCCAGGATACGGAATCGAGT	21	1
ATCCAGGATACGGAATCGAGTCG	23	4
ATCCAGGATACGGAATCGAGTCGT	24	9
ATCCAGGATACGGAATCGAGTCGTT	25	43
ATCCAGGATACGGAATCGAGTCGTTT	26	19
ATCCAGGATACGGAATCGAGTCGTTTT	27	4
ATTGGCACTCCCGTCTCGAC	20	1
ATTGGCACTCCCGTCTCGACCCAGCC	26	2
ATTGGCACTCCCGTCTCGACCCAGCCTACAAAAATCCAGGATA	43	1
ATTGGCACTCCCGTCTCGACCCAGCCTACAAAAATCCAGGATACGGAA	48	1
ATTGGCACTCCCGTCTCGACCCAGCCTACAAAAATCCAGGATACGGAATC	50	4
CAAAAATCCAGGATACGGAA	20	2
CAAAAATCCAGGATACGGAAT	21	11
CAAAAATCCAGGATACGGAATC	22	18
CAAAAATCCAGGATACGGAATCG	23	7
CAAAAATCCAGGATACGGAATCGA	24	5
CAAAAATCCAGGATACGGAATCGAGTCG	28	3
CAAAAATCCAGGATACGGAATCGAGTCGT	29	10
CAAAAATCCAGGATACGGAATCGAGTCGTT	30	46
CAAAAATCCAGGATACGGAATCGAGTCGTTT	31	80
CAAAAATCCAGGATACGGAATCGAGTCGTTTT	32	25
CAAGACTTGTACTCGAGCCGG	21	2
CAAGACTTGTACTCGAGCCGGC	22	6
CAAGACTTGTACTCGAGCCGGCC	23	10
CAAGACTTGTACTCGAGCCGGCCG	24	3
CAAGACTTGTACTCGAGCCGGCCGG	25	7
CAAGACTTGTACTCGAGCCGGCCGGA	26	7
CAAGACTTGTACTCGAGCCGGCCGGAG	27	11
CAAGACTTGTACTCGAGCCGGCCGGAGC	28	1
CAAGACTTGTACTCGAGCCGGCCGGAGCC	29	1
CAAGACTTGTACTCGAGCCGGCCGGAGCCGC	31	1
CAAGACTTGTACTCGAGCCGGCCGGAGCCGCG	32	1
CAAGACTTGTACTCGAGCCGGCCGGAGCCGCGG	33	1
CAAGACTTGTACTCGAGCCGGCCGGAGCCGCGGCTA	36	2
CAAGACTTGTACTCGAGCCGGCCGGAGCCGCGGCTAACG	39	9
CAAGACTTGTACTCGAGCCGGCCGGAGCCGCGGCTAACGTG	41	2
CAAGACTTGTACTCGAGCCGGCCGGAGCCGCGGCTAACGTGG	42	1
CAAGACTTGTACTCGAGCCGGCCGGAGCCGCGGCTAACGTGGT	43	3
CAAGACTTGTACTCGAGCCGGCCGGAGCCGCGGCTAACGTGGTAT	45	2
CAAGACTTGTACTCGAGCCGGCCGGAGCCGCGGCTAACGTGGTATTG	47	4
CAAGACTTGTACTCGAGCCGGCCGGAGCCGCGGCTAACGTGGTATTGGCA	50	14
CACTCCCGTCTCGACCCAGC	20	6
CACTCCCGTCTCGACCCAGCC	21	3
CACTCCCGTCTCGACCCAGCCT	22	2
CACTCCCGTCTCGACCCAGCCTACA	25	1
CACTCCCGTCTCGACCCAGCCTACAA	26	1
CACTCCCGTCTCGACCCAGCCTACAAA	27	2
CACTCCCGTCTCGACCCAGCCTACAAAA	28	2
CACTCCCGTCTCGACCCAGCCTACAAAAA	29	1
CACTCCCGTCTCGACCCAGCCTACAAAAAT	30	1
CACTCCCGTCTCGACCCAGCCTACAAAAATCCA	33	1
CACTCCCGTCTCGACCCAGCCTACAAAAATCCAG	34	2
CACTCCCGTCTCGACCCAGCCTACAAAAATCCAGG	35	4
CACTCCCGTCTCGACCCAGCCTACAAAAATCCAGGA	36	6
CACTCCCGTCTCGACCCAGCCTACAAAAATCCAGGAT	37	1
CACTCCCGTCTCGACCCAGCCTACAAAAATCCAGGATA	38	4
CACTCCCGTCTCGACCCAGCCTACAAAAATCCAGGATAC	39	3
CACTCCCGTCTCGACCCAGCCTACAAAAATCCAGGATACG	40	35
CACTCCCGTCTCGACCCAGCCTACAAAAATCCAGGATACGG	41	128
CACTCCCGTCTCGACCCAGCCTACAAAAATCCAGGATACGGA	42	26
CACTCCCGTCTCGACCCAGCCTACAAAAATCCAGGATACGGAA	43	125
CACTCCCGTCTCGACCCAGCCTACAAAAATCCAGGATACGGAAT	44	32
CACTCCCGTCTCGACCCAGCCTACAAAAATCCAGGATACGGAATC	45	7
CACTCCCGTCTCGACCCAGCCTACAAAAATCCAGGATACGGAATCG	46	71
CACTCCCGTCTCGACCCAGCCTACAAAAATCCAGGATACGGAATCGA	47	24
CACTCCCGTCTCGACCCAGCCTACAAAAATCCAGGATACGGAATCGAGTC	50	1
CAGCCTACAAAAATCCAGGA	20	1
CAGCCTACAAAAATCCAGGAT	21	3
CAGCCTACAAAAATCCAGGATACG	24	20
CAGCCTACAAAAATCCAGGATACGG	25	2
CAGCCTACAAAAATCCAGGATACGGA	26	25
CAGCCTACAAAAATCCAGGATACGGAA	27	4
CAGCCTACAAAAATCCAGGATACGGAAT	28	63
CAGCCTACAAAAATCCAGGATACGGAATC	29	31
CAGCCTACAAAAATCCAGGATACGGAATCG	30	175
CAGCCTACAAAAATCCAGGATACGGAATCGA	31	13
CAGCCTACAAAAATCCAGGATACGGAATCGAG	32	2
CAGCCTACAAAAATCCAGGATACGGAATCGAGT	33	2
CAGCCTACAAAAATCCAGGATACGGAATCGAGTCG	35	1
CAGCCTACAAAAATCCAGGATACGGAATCGAGTCGT	36	1
CAGCCTACAAAAATCCAGGATACGGAATCGAGTCGTT	37	2
CAGCCTACAAAAATCCAGGATACGGAATCGAGTCGTTT	38	3
CAGCCTACAAAAATCCAGGATACGGAATCGAGTCGTTTT	39	3
CAGGATACGGAATCGAGTCG	20	2493
CAGGATACGGAATCGAGTCGT	21	48070
CAGGATACGGAATCGAGTCGTT	22	106511
CAGGATACGGAATCGAGTCGTTT	23	75507
CAGGATACGGAATCGAGTCGTTTT	24	6890
CCAGCCTACAAAAATCCAGG	20	1
CCAGCCTACAAAAATCCAGGA	21	2
CCAGCCTACAAAAATCCAGGAT	22	2
CCAGCCTACAAAAATCCAGGATA	23	1
CCAGCCTACAAAAATCCAGGATAC	24	1
CCAGCCTACAAAAATCCAGGATACG	25	12
CCAGCCTACAAAAATCCAGGATACGG	26	2
CCAGCCTACAAAAATCCAGGATACGGA	27	1
CCAGCCTACAAAAATCCAGGATACGGAA	28	5
CCAGCCTACAAAAATCCAGGATACGGAAT	29	2
CCAGCCTACAAAAATCCAGGATACGGAATC	30	1
CCAGCCTACAAAAATCCAGGATACGGAATCG	31	24
CCAGCCTACAAAAATCCAGGATACGGAATCGAG	33	1
CCAGCCTACAAAAATCCAGGATACGGAATCGAGTCG	36	1
CCAGCCTACAAAAATCCAGGATACGGAATCGAGTCGT	37	1
CCAGCCTACAAAAATCCAGGATACGGAATCGAGTCGTT	38	1
CCAGCCTACAAAAATCCAGGATACGGAATCGAGTCGTTT	39	2
CCAGGATACGGAATCGAGTC	20	2
CCAGGATACGGAATCGAGTCGT	22	11
CCAGGATACGGAATCGAGTCGTT	23	18
CCAGGATACGGAATCGAGTCGTTT	24	11
CCAGGATACGGAATCGAGTCGTTTT	25	12
CCCAGCCTACAAAAATCCAGGATACG	26	24
CCCAGCCTACAAAAATCCAGGATACGG	27	11
CCCAGCCTACAAAAATCCAGGATACGGA	28	7
CCCAGCCTACAAAAATCCAGGATACGGAA	29	3
CCCAGCCTACAAAAATCCAGGATACGGAAT	30	8
CCCAGCCTACAAAAATCCAGGATACGGAATC	31	2
CCCAGCCTACAAAAATCCAGGATACGGAATCG	32	38
CCCAGCCTACAAAAATCCAGGATACGGAATCGA	33	3
CCCAGCCTACAAAAATCCAGGATACGGAATCGAG	34	1
CCCAGCCTACAAAAATCCAGGATACGGAATCGAGTCG	37	1
CCCAGCCTACAAAAATCCAGGATACGGAATCGAGTCGT	38	1
CCCAGCCTACAAAAATCCAGGATACGGAATCGAGTCGTT	39	4
CCCCGGTTCAAGACTTGTAC	20	1
CCCCGGTTCAAGACTTGTACTC	22	13
CCCCGGTTCAAGACTTGTACTCG	23	5
CCCCGGTTCAAGACTTGTACTCGA	24	3
CCCCGGTTCAAGACTTGTACTCGAG	25	2
CCCCGGTTCAAGACTTGTACTCGAGCC	27	9
CCCGGTTCAAGACTTGTACTC	21	9
CCCGGTTCAAGACTTGTACTCG	22	4
CCCGGTTCAAGACTTGTACTCGA	23	3
CCCGGTTCAAGACTTGTACTCGAG	24	2
CCCGGTTCAAGACTTGTACTCGAGC	25	3
CCCGGTTCAAGACTTGTACTCGAGCC	26	8
CCCGGTTCAAGACTTGTACTCGAGCCGGCCGGAGC	35	1
CCCGGTTCAAGACTTGTACTCGAGCCGGCCGGAGCCG	37	1
CCCGTCTCGACCCAGCCTAC	20	1
CCCGTCTCGACCCAGCCTACAA	22	1
CCCGTCTCGACCCAGCCTACAAA	23	1
CCCGTCTCGACCCAGCCTACAAAAATC	27	1
CCCGTCTCGACCCAGCCTACAAAAATCC	28	1
CCCGTCTCGACCCAGCCTACAAAAATCCAG	30	2
CCCGTCTCGACCCAGCCTACAAAAATCCAGG	31	3
CCCGTCTCGACCCAGCCTACAAAAATCCAGGA	32	4
CCCGTCTCGACCCAGCCTACAAAAATCCAGGATA	34	3
CCCGTCTCGACCCAGCCTACAAAAATCCAGGATACG	36	35
CCCGTCTCGACCCAGCCTACAAAAATCCAGGATACGG	37	71
CCCGTCTCGACCCAGCCTACAAAAATCCAGGATACGGA	38	8
CCCGTCTCGACCCAGCCTACAAAAATCCAGGATACGGAA	39	69
CCCGTCTCGACCCAGCCTACAAAAATCCAGGATACGGAAT	40	10
CCCGTCTCGACCCAGCCTACAAAAATCCAGGATACGGAATC	41	1
CCCGTCTCGACCCAGCCTACAAAAATCCAGGATACGGAATCG	42	39
CCCGTCTCGACCCAGCCTACAAAAATCCAGGATACGGAATCGA	43	11
CCGCGGCTAACGTGGTATTGGCACTCCCGTCTC	33	1
CCGCGGCTAACGTGGTATTGGCACTCCCGTCTCGACCCAGCCT	43	1
CCGCGGCTAACGTGGTATTGGCACTCCCGTCTCGACCCAGCCTACAAAA	49	1
CCGCGGCTAACGTGGTATTGGCACTCCCGTCTCGACCCAGCCTACAAAAA	50	11
CCGGAGCCGCGGCTAACGTGGTATTGGCACTC	32	1
CCGGAGCCGCGGCTAACGTGGTATTGGCACTCCCGTCTCGAC	42	3
CCGGAGCCGCGGCTAACGTGGTATTGGCACTCCCGTCTCGACC	43	1
CCGGAGCCGCGGCTAACGTGGTATTGGCACTCCCGTCTCGACCCA	45	1
CCGGAGCCGCGGCTAACGTGGTATTGGCACTCCCGTCTCGACCCAG	46	2
CCGGAGCCGCGGCTAACGTGGTATTGGCACTCCCGTCTCGACCCAGCC	48	1
CCGGAGCCGCGGCTAACGTGGTATTGGCACTCCCGTCTCGACCCAGCCT	49	1
CCGGAGCCGCGGCTAACGTGGTATTGGCACTCCCGTCTCGACCCAGCCTA	50	11
CCGGCCGGAGCCGCGGCTAACG	22	1
CCGGCCGGAGCCGCGGCTAACGTGGTATTGGCACTCCCG	39	1
CCGGCCGGAGCCGCGGCTAACGTGGTATTGGCACTCCCGTC	41	1
CCGGCCGGAGCCGCGGCTAACGTGGTATTGGCACTCCCGTCTCG	44	1
CCGGCCGGAGCCGCGGCTAACGTGGTATTGGCACTCCCGTCTCGA	45	1
CCGGCCGGAGCCGCGGCTAACGTGGTATTGGCACTCCCGTCTCGAC	46	1
CCGGCCGGAGCCGCGGCTAACGTGGTATTGGCACTCCCGTCTCGACC	47	2
CCGGCCGGAGCCGCGGCTAACGTGGTATTGGCACTCCCGTCTCGACCC	48	2
CCGGCCGGAGCCGCGGCTAACGTGGTATTGGCACTCCCGTCTCGACCCA	49	1
CCGGCCGGAGCCGCGGCTAACGTGGTATTGGCACTCCCGTCTCGACCCAG	50	27
CCGGTTCAAGACTTGTACTC	20	2
CCGGTTCAAGACTTGTACTCG	21	1
CCGGTTCAAGACTTGTACTCGA	22	6
CCGGTTCAAGACTTGTACTCGAGC	24	3
CCGGTTCAAGACTTGTACTCGAGCC	25	12
CCGTCTCGACCCAGCCTACAAAAATCCAGGA	31	2
CCGTCTCGACCCAGCCTACAAAAATCCAGGAT	32	1
CCGTCTCGACCCAGCCTACAAAAATCCAGGATACG	35	19
CCGTCTCGACCCAGCCTACAAAAATCCAGGATACGG	36	12
CCGTCTCGACCCAGCCTACAAAAATCCAGGATACGGA	37	4
CCGTCTCGACCCAGCCTACAAAAATCCAGGATACGGAA	38	20
CCGTCTCGACCCAGCCTACAAAAATCCAGGATACGGAAT	39	3
CCGTCTCGACCCAGCCTACAAAAATCCAGGATACGGAATCG	41	5
CCGTCTCGACCCAGCCTACAAAAATCCAGGATACGGAATCGA	42	6
CCGTCTCGACCCAGCCTACAAAAATCCAGGATACGGAATCGAG	43	1
CCGTCTCGACCCAGCCTACAAAAATCCAGGATACGGAATCGAGTCGTT	48	1
CCTACAAAAATCCAGGATACG	21	2
CCTACAAAAATCCAGGATACGG	22	1
CCTACAAAAATCCAGGATACGGA	23	3
CCTACAAAAATCCAGGATACGGAAT	25	5
CCTACAAAAATCCAGGATACGGAATC	26	16
CCTACAAAAATCCAGGATACGGAATCG	27	30
CCTACAAAAATCCAGGATACGGAATCGA	28	3
CCTACAAAAATCCAGGATACGGAATCGAG	29	1
CCTACAAAAATCCAGGATACGGAATCGAGTC	31	1
CCTACAAAAATCCAGGATACGGAATCGAGTCGT	33	2
CCTACAAAAATCCAGGATACGGAATCGAGTCGTT	34	1
CCTACAAAAATCCAGGATACGGAATCGAGTCGTTT	35	1
CCTGGAGGAACGTGAACGGGTTGGGTCGC	29	1
CCTGGAGGAACGTGAACGGGTTGGGTCGCG	30	1
CCTGGAGGAACGTGAACGGGTTGGGTCGCGGTGTA	35	1
CGACCCAGCCTACAAAAATCCA	22	1
CGACCCAGCCTACAAAAATCCAGGA	25	1
CGACCCAGCCTACAAAAATCCAGGATA	27	5
CGACCCAGCCTACAAAAATCCAGGATACG	29	11
CGACCCAGCCTACAAAAATCCAGGATACGG	30	9
CGACCCAGCCTACAAAAATCCAGGATACGGA	31	8
CGACCCAGCCTACAAAAATCCAGGATACGGAA	32	5
CGACCCAGCCTACAAAAATCCAGGATACGGAAT	33	32
CGACCCAGCCTACAAAAATCCAGGATACGGAATC	34	10
CGACCCAGCCTACAAAAATCCAGGATACGGAATCG	35	26
CGACCCAGCCTACAAAAATCCAGGATACGGAATCGA	36	1
CGACCCAGCCTACAAAAATCCAGGATACGGAATCGAGTCGT	41	7
CGACCCAGCCTACAAAAATCCAGGATACGGAATCGAGTCGTT	42	9
CGACCCAGCCTACAAAAATCCAGGATACGGAATCGAGTCGTTT	43	1
CGACTCGACTCTGTAGCCTG	20	3
CGACTCGACTCTGTAGCCTGG	21	870
CGACTCGACTCTGTAGCCTGGA	22	2545
CGACTCGACTCTGTAGCCTGGAG	23	22
CGACTCGACTCTGTAGCCTGGAGG	24	1
CGACTCGACTCTGTAGCCTGGAGGAAC	27	1
CGACTCGACTCTGTAGCCTGGAGGAACGTGAACGGGTTGG	40	1
CGACTCGACTCTGTAGCCTGGAGGAACGTGAACGGGTTGGGTCGCGGTG	49	3
CGACTCTGTAGCCTGGAGGA	20	2
CGACTCTGTAGCCTGGAGGAAC	22	3
CGACTCTGTAGCCTGGAGGAACG	23	1
CGACTCTGTAGCCTGGAGGAACGTGAACGG	30	1
CGACTCTGTAGCCTGGAGGAACGTGAACGGGT	32	4
CGACTCTGTAGCCTGGAGGAACGTGAACGGGTT	33	1
CGACTCTGTAGCCTGGAGGAACGTGAACGGGTTGGGT	37	2
CGACTCTGTAGCCTGGAGGAACGTGAACGGGTTGGGTC	38	1
CGACTCTGTAGCCTGGAGGAACGTGAACGGGTTGGGTCGCGGTGTACCC	49	2
CGACTCTGTAGCCTGGAGGAACGTGAACGGGTTGGGTCGCGGTGTACCCC	50	4
CGAGCCGGCCGGAGCCGCGG	20	1
CGAGCCGGCCGGAGCCGCGGCT	22	1
CGAGCCGGCCGGAGCCGCGGCTA	23	1
CGAGCCGGCCGGAGCCGCGGCTAACGTGGTA	31	1
CGAGCCGGCCGGAGCCGCGGCTAACGTGGTATT	33	1
CGCGGCTAACGTGGTATTGGCACTCCC	27	1
CGCGGCTAACGTGGTATTGGCACTCCCGTCTCGAC	35	1
CGCGGCTAACGTGGTATTGGCACTCCCGTCTCGACCCAGCCTACAAA	47	1
CGCGGCTAACGTGGTATTGGCACTCCCGTCTCGACCCAGCCTACAAAAA	49	17
CGCGGTGTACCCCGGTTCAAGA	22	2
CGCGGTGTACCCCGGTTCAAGAC	23	7
CGCGGTGTACCCCGGTTCAAGACT	24	11
CGCGGTGTACCCCGGTTCAAGACTTG	26	1
CGCGGTGTACCCCGGTTCAAGACTTGT	27	2
CGCGGTGTACCCCGGTTCAAGACTTGTA	28	2
CGCGGTGTACCCCGGTTCAAGACTTGTACT	30	8
CGCGGTGTACCCCGGTTCAAGACTTGTACTC	31	3
CGCGGTGTACCCCGGTTCAAGACTTGTACTCG	32	16
CGCGGTGTACCCCGGTTCAAGACTTGTACTCGA	33	2
CGCGGTGTACCCCGGTTCAAGACTTGTACTCGAG	34	2
CGCGGTGTACCCCGGTTCAAGACTTGTACTCGAGC	35	1
CGCGGTGTACCCCGGTTCAAGACTTGTACTCGAGCC	36	5
CGCGGTGTACCCCGGTTCAAGACTTGTACTCGAGCCG	37	1
CGCGGTGTACCCCGGTTCAAGACTTGTACTCGAGCCGGC	39	1
CGCGGTGTACCCCGGTTCAAGACTTGTACTCGAGCCGGCCGGAGC	45	2
CGGAGCCGCGGCTAACGTGGTATTGGCACTCCCGTCTCGAC	41	1
CGGAGCCGCGGCTAACGTGGTATTGGCACTCCCGTCTCGACC	42	1
CGGAGCCGCGGCTAACGTGGTATTGGCACTCCCGTCTCGACCCAGCC	47	1
CGGAGCCGCGGCTAACGTGGTATTGGCACTCCCGTCTCGACCCAGCCT	48	1
CGGAGCCGCGGCTAACGTGGTATTGGCACTCCCGTCTCGACCCAGCCTAC	50	8
CGGCCGGAGCCGCGGCTAACGTGGTATTGGCACTCCCGTCTCGAC	45	2
CGGCCGGAGCCGCGGCTAACGTGGTATTGGCACTCCCGTCTCGACCC	47	1
CGGCCGGAGCCGCGGCTAACGTGGTATTGGCACTCCCGTCTCGACCCA	48	1
CGGCCGGAGCCGCGGCTAACGTGGTATTGGCACTCCCGTCTCGACCCAG	49	9
CGGCCGGAGCCGCGGCTAACGTGGTATTGGCACTCCCGTCTCGACCCAGC	50	7
CGGCTAACGTGGTATTGGCAC	21	1
CGGCTAACGTGGTATTGGCACTCCCGTCTCG	31	1
CGGCTAACGTGGTATTGGCACTCCCGTCTCGAC	33	2
CGGCTAACGTGGTATTGGCACTCCCGTCTCGACC	34	2
CGGCTAACGTGGTATTGGCACTCCCGTCTCGACCCAGCCTACAAAAATCC	50	8
CGGGTTGGGTCGCGGTGTACC	21	1
CGGGTTGGGTCGCGGTGTACCCC	23	1
CGGGTTGGGTCGCGGTGTACCCCGGTT	27	1
CGGGTTGGGTCGCGGTGTACCCCGGTTC	28	1
CGGGTTGGGTCGCGGTGTACCCCGGTTCAAGACT	34	4
CGGGTTGGGTCGCGGTGTACCCCGGTTCAAGACTTGTACT	40	1
CGGGTTGGGTCGCGGTGTACCCCGGTTCAAGACTTGTACTCGAGCCGGCC	50	1
CGGTGTACCCCGGTTCAAGACT	22	4
CGGTGTACCCCGGTTCAAGACTTGTACT	28	5
CGGTGTACCCCGGTTCAAGACTTGTACTC	29	4
CGGTGTACCCCGGTTCAAGACTTGTACTCGA	31	2
CGGTGTACCCCGGTTCAAGACTTGTACTCGAG	32	1
CGGTGTACCCCGGTTCAAGACTTGTACTCGAGCC	34	1
CGGTTCAAGACTTGTACTCG	20	1
CGGTTCAAGACTTGTACTCGA	21	1
CGGTTCAAGACTTGTACTCGAGC	23	5
CGGTTCAAGACTTGTACTCGAGCC	24	8
CGGTTCAAGACTTGTACTCGAGCCGGCCGG	30	1
CGGTTCAAGACTTGTACTCGAGCCGGCCGGAG	32	1
CGGTTCAAGACTTGTACTCGAGCCGGCCGGAGC	33	3
CGGTTCAAGACTTGTACTCGAGCCGGCCGGAGCCG	35	2
CGTCTCGACCCAGCCTACAA	20	2
CGTCTCGACCCAGCCTACAAA	21	2
CGTCTCGACCCAGCCTACAAAA	22	1
CGTCTCGACCCAGCCTACAAAAAT	24	1
CGTCTCGACCCAGCCTACAAAAATCCAGGA	30	1
CGTCTCGACCCAGCCTACAAAAATCCAGGAT	31	3
CGTCTCGACCCAGCCTACAAAAATCCAGGATA	32	1
CGTCTCGACCCAGCCTACAAAAATCCAGGATACG	34	17
CGTCTCGACCCAGCCTACAAAAATCCAGGATACGG	35	4
CGTCTCGACCCAGCCTACAAAAATCCAGGATACGGA	36	8
CGTCTCGACCCAGCCTACAAAAATCCAGGATACGGAA	37	5
CGTCTCGACCCAGCCTACAAAAATCCAGGATACGGAAT	38	18
CGTCTCGACCCAGCCTACAAAAATCCAGGATACGGAATC	39	11
CGTCTCGACCCAGCCTACAAAAATCCAGGATACGGAATCG	40	45
CGTCTCGACCCAGCCTACAAAAATCCAGGATACGGAATCGA	41	18
CGTCTCGACCCAGCCTACAAAAATCCAGGATACGGAATCGAG	42	1
CGTGAACGGGTTGGGTCGCGGTGTACCCCGGTTCAAGACTTGTAC	45	1
CGTGAACGGGTTGGGTCGCGGTGTACCCCGGTTCAAGACTTGTACTCGAG	50	2
CGTGGTATTGGCACTCCCGTCTCGA	25	1
CGTGGTATTGGCACTCCCGTCTCGAC	26	4
CGTGGTATTGGCACTCCCGTCTCGACC	27	5
CGTGGTATTGGCACTCCCGTCTCGACCCAG	30	3
CGTGGTATTGGCACTCCCGTCTCGACCCAGCCTACA	36	1
CGTGGTATTGGCACTCCCGTCTCGACCCAGCCTACAAAAATCCAGGAT	48	3
CGTGGTATTGGCACTCCCGTCTCGACCCAGCCTACAAAAATCCAGGATA	49	1
CGTGGTATTGGCACTCCCGTCTCGACCCAGCCTACAAAAATCCAGGATAC	50	133
CTAACGTGGTATTGGCACTC	20	2
CTAACGTGGTATTGGCACTCCCGTCTCGACCC	32	1
CTAACGTGGTATTGGCACTCCCGTCTCGACCCAGCCTACAAA	42	1
CTAACGTGGTATTGGCACTCCCGTCTCGACCCAGCCTACAAAAATCCAGG	50	19
CTACAAAAATCCAGGATACG	20	11
CTACAAAAATCCAGGATACGGA	22	3
CTACAAAAATCCAGGATACGGAA	23	3
CTACAAAAATCCAGGATACGGAAT	24	19
CTACAAAAATCCAGGATACGGAATC	25	16
CTACAAAAATCCAGGATACGGAATCG	26	12
CTACAAAAATCCAGGATACGGAATCGA	27	6
CTACAAAAATCCAGGATACGGAATCGAGTCG	31	1
CTACAAAAATCCAGGATACGGAATCGAGTCGT	32	5
CTACAAAAATCCAGGATACGGAATCGAGTCGTT	33	11
CTACAAAAATCCAGGATACGGAATCGAGTCGTTT	34	10
CTACAAAAATCCAGGATACGGAATCGAGTCGTTTT	35	5
CTCCCGTCTCGACCCAGCCT	20	4
CTCCCGTCTCGACCCAGCCTA	21	3
CTCCCGTCTCGACCCAGCCTAC	22	1
CTCCCGTCTCGACCCAGCCTACA	23	2
CTCCCGTCTCGACCCAGCCTACAA	24	3
CTCCCGTCTCGACCCAGCCTACAAA	25	1
CTCCCGTCTCGACCCAGCCTACAAAAA	27	2
CTCCCGTCTCGACCCAGCCTACAAAAAT	28	1
CTCCCGTCTCGACCCAGCCTACAAAAATC	29	5
CTCCCGTCTCGACCCAGCCTACAAAAATCC	30	1
CTCCCGTCTCGACCCAGCCTACAAAAATCCA	31	1
CTCCCGTCTCGACCCAGCCTACAAAAATCCAGG	33	7
CTCCCGTCTCGACCCAGCCTACAAAAATCCAGGA	34	14
CTCCCGTCTCGACCCAGCCTACAAAAATCCAGGATA	36	11
CTCCCGTCTCGACCCAGCCTACAAAAATCCAGGATAC	37	5
CTCCCGTCTCGACCCAGCCTACAAAAATCCAGGATACG	38	60
CTCCCGTCTCGACCCAGCCTACAAAAATCCAGGATACGG	39	232
CTCCCGTCTCGACCCAGCCTACAAAAATCCAGGATACGGA	40	54
CTCCCGTCTCGACCCAGCCTACAAAAATCCAGGATACGGAA	41	217
CTCCCGTCTCGACCCAGCCTACAAAAATCCAGGATACGGAAT	42	30
CTCCCGTCTCGACCCAGCCTACAAAAATCCAGGATACGGAATC	43	14
CTCCCGTCTCGACCCAGCCTACAAAAATCCAGGATACGGAATCG	44	124
CTCCCGTCTCGACCCAGCCTACAAAAATCCAGGATACGGAATCGA	45	31
CTCCCGTCTCGACCCAGCCTACAAAAATCCAGGATACGGAATCGAGTCG	49	3
CTCGACCCAGCCTACAAAAA	20	1
CTCGACCCAGCCTACAAAAAT	21	2
CTCGACCCAGCCTACAAAAATC	22	2
CTCGACCCAGCCTACAAAAATCCAGG	26	1
CTCGACCCAGCCTACAAAAATCCAGGA	27	5
CTCGACCCAGCCTACAAAAATCCAGGATA	29	2
CTCGACCCAGCCTACAAAAATCCAGGATAC	30	1
CTCGACCCAGCCTACAAAAATCCAGGATACG	31	18
CTCGACCCAGCCTACAAAAATCCAGGATACGG	32	6
CTCGACCCAGCCTACAAAAATCCAGGATACGGA	33	38
CTCGACCCAGCCTACAAAAATCCAGGATACGGAA	34	8
CTCGACCCAGCCTACAAAAATCCAGGATACGGAAT	35	147
CTCGACCCAGCCTACAAAAATCCAGGATACGGAATC	36	27
CTCGACCCAGCCTACAAAAATCCAGGATACGGAATCG	37	352
CTCGACCCAGCCTACAAAAATCCAGGATACGGAATCGA	38	17
CTCGACCCAGCCTACAAAAATCCAGGATACGGAATCGAGTCGTT	44	3
CTCGACCCAGCCTACAAAAATCCAGGATACGGAATCGAGTCGTTT	45	1
CTCGACTCTGTAGCCTGGAG	20	10
CTCGACTCTGTAGCCTGGAGGA	22	48
CTCGACTCTGTAGCCTGGAGGAAC	24	1
CTCGACTCTGTAGCCTGGAGGAACGTGAACGGGTTGGGTCGCGGTGTACC	50	3
CTCGAGCCGGCCGGAGCCGC	20	2
CTCGAGCCGGCCGGAGCCGCGGCTA	25	1
CTCGAGCCGGCCGGAGCCGCGGCTAACGTGGT	32	1
CTCGAGCCGGCCGGAGCCGCGGCTAACGTGGTA	33	4
CTCGAGCCGGCCGGAGCCGCGGCTAACGTGGTAT	34	1
CTCGAGCCGGCCGGAGCCGCGGCTAACGTGGTATT	35	1
CTCGAGCCGGCCGGAGCCGCGGCTAACGTGGTATTG	36	1
CTCGAGCCGGCCGGAGCCGCGGCTAACGTGGTATTGGCACTCCCG	45	2
CTCTGTAGCCTGGAGGAACGT	21	1
CTCTGTAGCCTGGAGGAACGTGA	23	1
CTCTGTAGCCTGGAGGAACGTGAACGGGT	29	1
CTCTGTAGCCTGGAGGAACGTGAACGGGTTGGGTCGC	37	1
CTCTGTAGCCTGGAGGAACGTGAACGGGTTGGGTCGCGG	39	1
CTCTGTAGCCTGGAGGAACGTGAACGGGTTGGGTCGCGGTGT	42	1
CTCTGTAGCCTGGAGGAACGTGAACGGGTTGGGTCGCGGTGTACCCCGG	49	2
CTGGAGGAACGTGAACGGGTTGG	23	1
CTGGAGGAACGTGAACGGGTTGGG	24	1
CTGGAGGAACGTGAACGGGTTGGGTC	26	1
CTGGAGGAACGTGAACGGGTTGGGTCGCGGTGT	33	1
CTGGAGGAACGTGAACGGGTTGGGTCGCGGTGTACC	36	1
CTGGAGGAACGTGAACGGGTTGGGTCGCGGTGTACCCCGGTTCAA	45	1
CTGTAGCCTGGAGGAACGTGA	21	2
CTGTAGCCTGGAGGAACGTGAA	22	10
CTGTAGCCTGGAGGAACGTGAAC	23	7
CTGTAGCCTGGAGGAACGTGAACGGGTT	28	1
CTGTAGCCTGGAGGAACGTGAACGGGTTGG	30	3
CTGTAGCCTGGAGGAACGTGAACGGGTTGGGT	32	1
CTGTAGCCTGGAGGAACGTGAACGGGTTGGGTC	33	4
CTGTAGCCTGGAGGAACGTGAACGGGTTGGGTCG	34	1
CTGTAGCCTGGAGGAACGTGAACGGGTTGGGTCGC	35	1
CTGTAGCCTGGAGGAACGTGAACGGGTTGGGTCGCG	36	2
CTGTAGCCTGGAGGAACGTGAACGGGTTGGGTCGCGG	37	1
CTGTAGCCTGGAGGAACGTGAACGGGTTGGGTCGCGGTGT	40	1
CTGTAGCCTGGAGGAACGTGAACGGGTTGGGTCGCGGTGTACCCCGGTTC	50	1
CTTGTACTCGAGCCGGCCGG	20	1
CTTGTACTCGAGCCGGCCGGA	21	3
CTTGTACTCGAGCCGGCCGGAG	22	1
CTTGTACTCGAGCCGGCCGGAGCCGCGGCTA	31	1
CTTGTACTCGAGCCGGCCGGAGCCGCGGCTAACG	34	1
CTTGTACTCGAGCCGGCCGGAGCCGCGGCTAACGTGGTAT	40	1
CTTGTACTCGAGCCGGCCGGAGCCGCGGCTAACGTGGTATTGGCACTCC	49	1
CTTGTACTCGAGCCGGCCGGAGCCGCGGCTAACGTGGTATTGGCACTCCC	50	9
GACCCAGCCTACAAAAATCCAGG	23	1
GACCCAGCCTACAAAAATCCAGGA	24	5
GACCCAGCCTACAAAAATCCAGGAT	25	1
GACCCAGCCTACAAAAATCCAGGATACG	28	12
GACCCAGCCTACAAAAATCCAGGATACGG	29	9
GACCCAGCCTACAAAAATCCAGGATACGGA	30	7
GACCCAGCCTACAAAAATCCAGGATACGGAA	31	5
GACCCAGCCTACAAAAATCCAGGATACGGAAT	32	22
GACCCAGCCTACAAAAATCCAGGATACGGAATC	33	6
GACCCAGCCTACAAAAATCCAGGATACGGAATCG	34	10
GACCCAGCCTACAAAAATCCAGGATACGGAATCGA	35	5
GACCCAGCCTACAAAAATCCAGGATACGGAATCGAG	36	1
GACCCAGCCTACAAAAATCCAGGATACGGAATCGAGTCGT	40	23
GACCCAGCCTACAAAAATCCAGGATACGGAATCGAGTCGTT	41	15
GACCCAGCCTACAAAAATCCAGGATACGGAATCGAGTCGTTT	42	6
GACCCAGCCTACAAAAATCCAGGATACGGAATCGAGTCGTTTT	43	2
GACTCGACTCTGTAGCCTGG	20	2889
GACTCGACTCTGTAGCCTGGA	21	58245
GACTCGACTCTGTAGCCTGGAG	22	1805
GACTCGACTCTGTAGCCTGGAGG	23	186
GACTCGACTCTGTAGCCTGGAGGA	24	207
GACTCGACTCTGTAGCCTGGAGGAA	25	7
GACTCGACTCTGTAGCCTGGAGGAAC	26	92
GACTCGACTCTGTAGCCTGGAGGAACG	27	232
GACTCGACTCTGTAGCCTGGAGGAACGT	28	178
GACTCGACTCTGTAGCCTGGAGGAACGTG	29	7
GACTCGACTCTGTAGCCTGGAGGAACGTGA	30	1
GACTCGACTCTGTAGCCTGGAGGAACGTGAAC	32	1
GACTCGACTCTGTAGCCTGGAGGAACGTGAACGG	34	2
GACTCGACTCTGTAGCCTGGAGGAACGTGAACGGG	35	31
GACTCGACTCTGTAGCCTGGAGGAACGTGAACGGGT	36	164
GACTCGACTCTGTAGCCTGGAGGAACGTGAACGGGTT	37	9
GACTCGACTCTGTAGCCTGGAGGAACGTGAACGGGTTG	38	49
GACTCGACTCTGTAGCCTGGAGGAACGTGAACGGGTTGG	39	7
GACTCGACTCTGTAGCCTGGAGGAACGTGAACGGGTTGGG	40	48
GACTCGACTCTGTAGCCTGGAGGAACGTGAACGGGTTGGGT	41	172
GACTCGACTCTGTAGCCTGGAGGAACGTGAACGGGTTGGGTC	42	2
GACTCGACTCTGTAGCCTGGAGGAACGTGAACGGGTTGGGTCG	43	1
GACTCGACTCTGTAGCCTGGAGGAACGTGAACGGGTTGGGTCGCG	45	1
GACTCGACTCTGTAGCCTGGAGGAACGTGAACGGGTTGGGTCGCGG	46	11
GACTCGACTCTGTAGCCTGGAGGAACGTGAACGGGTTGGGTCGCGGT	47	177
GACTCGACTCTGTAGCCTGGAGGAACGTGAACGGGTTGGGTCGCGGTG	48	4
GACTCGACTCTGTAGCCTGGAGGAACGTGAACGGGTTGGGTCGCGGTGT	49	8
GACTCGACTCTGTAGCCTGGAGGAACGTGAACGGGTTGGGTCGCGGTGTA	50	252
GACTCTGTAGCCTGGAGGAA	20	1
GACTCTGTAGCCTGGAGGAAC	21	1
GACTCTGTAGCCTGGAGGAACGT	23	1
GACTCTGTAGCCTGGAGGAACGTG	24	1
GACTCTGTAGCCTGGAGGAACGTGAACGGG	30	1
GACTCTGTAGCCTGGAGGAACGTGAACGGGT	31	1
GACTCTGTAGCCTGGAGGAACGTGAACGGGTT	32	1
GACTCTGTAGCCTGGAGGAACGTGAACGGGTTGG	34	1
GACTCTGTAGCCTGGAGGAACGTGAACGGGTTGGGT	36	1
GACTCTGTAGCCTGGAGGAACGTGAACGGGTTGGGTCG	38	1
GACTCTGTAGCCTGGAGGAACGTGAACGGGTTGGGTCGCGG	41	1
GACTCTGTAGCCTGGAGGAACGTGAACGGGTTGGGTCGCGGTGTACC	47	1
GACTCTGTAGCCTGGAGGAACGTGAACGGGTTGGGTCGCGGTGTACCCC	49	1
GACTCTGTAGCCTGGAGGAACGTGAACGGGTTGGGTCGCGGTGTACCCCG	50	4
GACTTGTACTCGAGCCGGCCG	21	2
GACTTGTACTCGAGCCGGCCGGA	23	1
GACTTGTACTCGAGCCGGCCGGAG	24	1
GACTTGTACTCGAGCCGGCCGGAGCCGCGGCTAACGTG	38	1
GACTTGTACTCGAGCCGGCCGGAGCCGCGGCTAACGTGGT	40	1
GACTTGTACTCGAGCCGGCCGGAGCCGCGGCTAACGTGGTA	41	1
GACTTGTACTCGAGCCGGCCGGAGCCGCGGCTAACGTGGTATTG	44	1
GACTTGTACTCGAGCCGGCCGGAGCCGCGGCTAACGTGGTATTGGCACTC	50	3
GAGCCGCGGCTAACGTGGTATTGGCACT	28	1
GAGCCGCGGCTAACGTGGTATTGGCACTCCCGTCTCGACCCA	42	1
GAGCCGCGGCTAACGTGGTATTGGCACTCCCGTCTCGACCCAGCCTACAA	50	4
GAGCCGGCCGGAGCCGCGGCTAACGTGGTATT	32	1
GAGCCGGCCGGAGCCGCGGCTAACGTGGTATTGGCACTCCCGTCTCGACC	50	1
GAGGAACGTGAACGGGTTGGGTCGCGGTGTACCCCGGTTCAAGACT	46	1
GATACGGAATCGAGTCGTTT	20	56
GATACGGAATCGAGTCGTTTT	21	133
GCACTCCCGTCTCGACCCAG	20	10
GCACTCCCGTCTCGACCCAGC	21	1
GCACTCCCGTCTCGACCCAGCC	22	1
GCACTCCCGTCTCGACCCAGCCT	23	2
GCACTCCCGTCTCGACCCAGCCTA	24	6
GCACTCCCGTCTCGACCCAGCCTACAA	27	1
GCACTCCCGTCTCGACCCAGCCTACAAA	28	1
GCACTCCCGTCTCGACCCAGCCTACAAAAAT	31	1
GCACTCCCGTCTCGACCCAGCCTACAAAAATCCAGGA	37	3
GCACTCCCGTCTCGACCCAGCCTACAAAAATCCAGGAT	38	2
GCACTCCCGTCTCGACCCAGCCTACAAAAATCCAGGATA	39	4
GCACTCCCGTCTCGACCCAGCCTACAAAAATCCAGGATAC	40	4
GCACTCCCGTCTCGACCCAGCCTACAAAAATCCAGGATACG	41	14
GCACTCCCGTCTCGACCCAGCCTACAAAAATCCAGGATACGG	42	11
GCACTCCCGTCTCGACCCAGCCTACAAAAATCCAGGATACGGA	43	2
GCACTCCCGTCTCGACCCAGCCTACAAAAATCCAGGATACGGAA	44	14
GCACTCCCGTCTCGACCCAGCCTACAAAAATCCAGGATACGGAAT	45	7
GCACTCCCGTCTCGACCCAGCCTACAAAAATCCAGGATACGGAATC	46	5
GCACTCCCGTCTCGACCCAGCCTACAAAAATCCAGGATACGGAATCG	47	8
GCCGCGGCTAACGTGGTATTGGCACTCCCGTCTCGACCCAGCCTACAAAA	50	2
GCCGGAGCCGCGGCTAACGTGG	22	1
GCCGGAGCCGCGGCTAACGTGGTA	24	1
GCCGGAGCCGCGGCTAACGTGGTATTGGCACTCCCGTCTCGACCCAG	47	2
GCCGGAGCCGCGGCTAACGTGGTATTGGCACTCCCGTCTCGACCCAGCC	49	2
GCCGGCCGGAGCCGCGGCTAACGTGGTATTGGCACTCCCGTCTCGAC	47	4
GCCGGCCGGAGCCGCGGCTAACGTGGTATTGGCACTCCCGTCTCGACC	48	1
GCCGGCCGGAGCCGCGGCTAACGTGGTATTGGCACTCCCGTCTCGACCCA	50	11
GCCTACAAAAATCCAGGATA	20	1
GCCTACAAAAATCCAGGATACG	22	17
GCCTACAAAAATCCAGGATACGG	23	1
GCCTACAAAAATCCAGGATACGGA	24	2
GCCTACAAAAATCCAGGATACGGAAT	26	12
GCCTACAAAAATCCAGGATACGGAATC	27	10
GCCTACAAAAATCCAGGATACGGAATCG	28	44
GCCTACAAAAATCCAGGATACGGAATCGA	29	9
GCCTACAAAAATCCAGGATACGGAATCGAGTCGT	34	11
GCCTACAAAAATCCAGGATACGGAATCGAGTCGTT	35	5
GCCTACAAAAATCCAGGATACGGAATCGAGTCGTTT	36	4
GCCTACAAAAATCCAGGATACGGAATCGAGTCGTTTT	37	2
GCCTGGAGGAACGTGAACGGGTTGGGTCGCGGT	33	1
GCCTGGAGGAACGTGAACGGGTTGGGTCGCGGTG	34	1
GCCTGGAGGAACGTGAACGGGTTGGGTCGCGGTGTACCCCGGTTCAAGAC	50	2
GCGACTCGACTCTGTAGCCT	20	90
GCGACTCGACTCTGTAGCCTG	21	14
GCGACTCGACTCTGTAGCCTGG	22	510
GCGACTCGACTCTGTAGCCTGGA	23	42
GCGACTCGACTCTGTAGCCTGGAG	24	9
GCGACTCGACTCTGTAGCCTGGAGG	25	3
GCGACTCGACTCTGTAGCCTGGAGGA	26	4
GCGACTCGACTCTGTAGCCTGGAGGAA	27	1
GCGACTCGACTCTGTAGCCTGGAGGAAC	28	1
GCGACTCGACTCTGTAGCCTGGAGGAACG	29	2
GCGACTCGACTCTGTAGCCTGGAGGAACGT	30	1
GCGACTCGACTCTGTAGCCTGGAGGAACGTGAACGGGT	38	2
GCGACTCGACTCTGTAGCCTGGAGGAACGTGAACGGGTTGGGTCGCGG	48	3
GCGGCTAACGTGGTATTGGCACTCCCGTCTCGACCCAGCCTACAAAAATC	50	4
GCGGTGTACCCCGGTTCAAGAC	22	6
GCGGTGTACCCCGGTTCAAGACT	23	3
GCGGTGTACCCCGGTTCAAGACTT	24	1
GCGGTGTACCCCGGTTCAAGACTTG	25	1
GCGGTGTACCCCGGTTCAAGACTTGTA	27	1
GCGGTGTACCCCGGTTCAAGACTTGTACT	29	1
GCGGTGTACCCCGGTTCAAGACTTGTACTC	30	2
GCGGTGTACCCCGGTTCAAGACTTGTACTCG	31	2
GCGGTGTACCCCGGTTCAAGACTTGTACTCGA	32	2
GCGGTGTACCCCGGTTCAAGACTTGTACTCGAGCCGGCCGGAGCC	45	1
GCTAACGTGGTATTGGCACTCCCGT	25	1
GCTAACGTGGTATTGGCACTCCCGTCTCGACCCAGCCTACAAAAATCCAG	50	3
GGAGCCGCGGCTAACGTGGTATTGGCACTCCCGTCTCGAC	40	2
GGAGCCGCGGCTAACGTGGTATTGGCACTCCCGTCTCGACC	41	1
GGAGCCGCGGCTAACGTGGTATTGGCACTCCCGTCTCGACCCAG	44	1
GGAGCCGCGGCTAACGTGGTATTGGCACTCCCGTCTCGACCCAGCCTA	48	1
GGAGCCGCGGCTAACGTGGTATTGGCACTCCCGTCTCGACCCAGCCTACA	50	2
GGAGGAACGTGAACGGGTTGGGTC	24	1
GGAGGAACGTGAACGGGTTGGGTCGCGGTGTACCCCGGTTCAA	43	1
GGATACGGAATCGAGTCGTT	20	12
GGATACGGAATCGAGTCGTTT	21	115
GGATACGGAATCGAGTCGTTTT	22	805
GGCACTCCCGTCTCGACCCAG	21	6
GGCACTCCCGTCTCGACCCAGC	22	1
GGCACTCCCGTCTCGACCCAGCC	23	1
GGCACTCCCGTCTCGACCCAGCCT	24	5
GGCACTCCCGTCTCGACCCAGCCTA	25	1
GGCACTCCCGTCTCGACCCAGCCTACA	27	1
GGCACTCCCGTCTCGACCCAGCCTACAAAAAT	32	1
GGCACTCCCGTCTCGACCCAGCCTACAAAAATCC	34	2
GGCACTCCCGTCTCGACCCAGCCTACAAAAATCCA	35	1
GGCACTCCCGTCTCGACCCAGCCTACAAAAATCCAGGA	38	1
GGCACTCCCGTCTCGACCCAGCCTACAAAAATCCAGGAT	39	1
GGCACTCCCGTCTCGACCCAGCCTACAAAAATCCAGGATA	40	2
GGCACTCCCGTCTCGACCCAGCCTACAAAAATCCAGGATACG	42	4
GGCACTCCCGTCTCGACCCAGCCTACAAAAATCCAGGATACGG	43	2
GGCACTCCCGTCTCGACCCAGCCTACAAAAATCCAGGATACGGAA	45	6
GGCACTCCCGTCTCGACCCAGCCTACAAAAATCCAGGATACGGAAT	46	4
GGCACTCCCGTCTCGACCCAGCCTACAAAAATCCAGGATACGGAATC	47	2
GGCACTCCCGTCTCGACCCAGCCTACAAAAATCCAGGATACGGAATCG	48	1
GGCACTCCCGTCTCGACCCAGCCTACAAAAATCCAGGATACGGAATCGA	49	1
GGCCGGAGCCGCGGCTAACGTGGTATTGGCACTCCCG	37	1
GGCCGGAGCCGCGGCTAACGTGGTATTGGCACTCCCGTCTC	41	1
GGCCGGAGCCGCGGCTAACGTGGTATTGGCACTCCCGTCTCGAC	44	2
GGCCGGAGCCGCGGCTAACGTGGTATTGGCACTCCCGTCTCGACC	45	1
GGCCGGAGCCGCGGCTAACGTGGTATTGGCACTCCCGTCTCGACCCA	47	1
GGCCGGAGCCGCGGCTAACGTGGTATTGGCACTCCCGTCTCGACCCAG	48	2
GGCCGGAGCCGCGGCTAACGTGGTATTGGCACTCCCGTCTCGACCCAGCC	50	1
GGCTAACGTGGTATTGGCACTCCCGTCTCGACCCAGCCTACAAAAATCCA	50	1
GGGTCGCGGTGTACCCCGGTTCAAGAC	27	3
GGGTCGCGGTGTACCCCGGTTCAAGACT	28	9
GGGTCGCGGTGTACCCCGGTTCAAGACTT	29	4
GGGTCGCGGTGTACCCCGGTTCAAGACTTGTAC	33	1
GGGTCGCGGTGTACCCCGGTTCAAGACTTGTACT	34	2
GGGTCGCGGTGTACCCCGGTTCAAGACTTGTACTC	35	3
GGGTCGCGGTGTACCCCGGTTCAAGACTTGTACTCGA	37	2
GGGTCGCGGTGTACCCCGGTTCAAGACTTGTACTCGAGC	39	2
GGGTTGGGTCGCGGTGTACCCCGGTTC	27	2
GGGTTGGGTCGCGGTGTACCCCGGTTCAAGACT	33	1
GGGTTGGGTCGCGGTGTACCCCGGTTCAAGACTTGTA	37	1
GGGTTGGGTCGCGGTGTACCCCGGTTCAAGACTTGTACT	39	2
GGGTTGGGTCGCGGTGTACCCCGGTTCAAGACTTGTACTCGAGC	44	1
GGTATTGGCACTCCCGTCTCGACCCAGCCTACAAAA	36	1
GGTATTGGCACTCCCGTCTCGACCCAGCCTACAAAAATCCAGGA	44	1
GGTATTGGCACTCCCGTCTCGACCCAGCCTACAAAAATCCAGGATACG	48	2
GGTATTGGCACTCCCGTCTCGACCCAGCCTACAAAAATCCAGGATACGGA	50	1
GGTCGCGGTGTACCCCGGTTCAAGAC	26	4
GGTCGCGGTGTACCCCGGTTCAAGACT	27	1
GGTCGCGGTGTACCCCGGTTCAAGACTTGT	30	1
GGTCGCGGTGTACCCCGGTTCAAGACTTGTACT	33	1
GGTCGCGGTGTACCCCGGTTCAAGACTTGTACTC	34	2
GGTCGCGGTGTACCCCGGTTCAAGACTTGTACTCGA	36	2
GGTCGCGGTGTACCCCGGTTCAAGACTTGTACTCGAGCCGGCCGGA	46	1
GGTGTACCCCGGTTCAAGAC	20	10
GGTGTACCCCGGTTCAAGACT	21	6
GGTGTACCCCGGTTCAAGACTT	22	2
GGTGTACCCCGGTTCAAGACTTG	23	1
GGTGTACCCCGGTTCAAGACTTGTA	25	1
GGTGTACCCCGGTTCAAGACTTGTACT	27	5
GGTGTACCCCGGTTCAAGACTTGTACTC	28	6
GGTGTACCCCGGTTCAAGACTTGTACTCGA	30	4
GGTGTACCCCGGTTCAAGACTTGTACTCGAGCCGGCCGGAGC	42	1
GGTTCAAGACTTGTACTCGA	20	3
GGTTCAAGACTTGTACTCGAGCCGG	25	2
GGTTCAAGACTTGTACTCGAGCCGGCCGG	29	2
GGTTCAAGACTTGTACTCGAGCCGGCCGGAG	31	3
GGTTCAAGACTTGTACTCGAGCCGGCCGGAGC	32	4
GGTTCAAGACTTGTACTCGAGCCGGCCGGAGCCGCGGCTAACGTGGT	47	1
GGTTGGGTCGCGGTGTACCCCGGTT	25	1
GGTTGGGTCGCGGTGTACCCCGGTTCAAGAC	31	1
GGTTGGGTCGCGGTGTACCCCGGTTCAAGACT	32	2
GTACCCCGGTTCAAGACTTG	20	3
GTACCCCGGTTCAAGACTTGT	21	3
GTACCCCGGTTCAAGACTTGTA	22	2
GTACCCCGGTTCAAGACTTGTACT	24	1
GTACCCCGGTTCAAGACTTGTACTC	25	4
GTACCCCGGTTCAAGACTTGTACTCG	26	2
GTACCCCGGTTCAAGACTTGTACTCGA	27	2
GTACCCCGGTTCAAGACTTGTACTCGAGC	29	3
GTACCCCGGTTCAAGACTTGTACTCGAGCC	30	7
GTACTCGAGCCGGCCGGAGCCGCGG	25	1
GTACTCGAGCCGGCCGGAGCCGCGGCTAACG	31	1
GTACTCGAGCCGGCCGGAGCCGCGGCTAACGTGG	34	3
GTACTCGAGCCGGCCGGAGCCGCGGCTAACGTGGT	35	3
GTACTCGAGCCGGCCGGAGCCGCGGCTAACGTGGTA	36	19
GTAGCCTGGAGGAACGTGAAC	21	1
GTAGCCTGGAGGAACGTGAACGGGTTGGGTCGCGGTGTACCCCGGTTCAA	50	2
GTATTGGCACTCCCGTCTCGACCCAG	26	1
GTATTGGCACTCCCGTCTCGACCCAGCCT	29	1
GTATTGGCACTCCCGTCTCGACCCAGCCTACAAA	34	1
GTATTGGCACTCCCGTCTCGACCCAGCCTACAAAAATCCAGGATACG	47	2
GTATTGGCACTCCCGTCTCGACCCAGCCTACAAAAATCCAGGATACGG	48	2
GTATTGGCACTCCCGTCTCGACCCAGCCTACAAAAATCCAGGATACGGAA	50	4
GTCGCGGTGTACCCCGGTTCAAGACTTGT	29	1
GTCTCGACCCAGCCTACAAA	20	1
GTCTCGACCCAGCCTACAAAA	21	1
GTCTCGACCCAGCCTACAAAAAT	23	1
GTCTCGACCCAGCCTACAAAAATCCAG	27	1
GTCTCGACCCAGCCTACAAAAATCCAGGA	29	2
GTCTCGACCCAGCCTACAAAAATCCAGGAT	30	1
GTCTCGACCCAGCCTACAAAAATCCAGGATA	31	1
GTCTCGACCCAGCCTACAAAAATCCAGGATAC	32	1
GTCTCGACCCAGCCTACAAAAATCCAGGATACG	33	3
GTCTCGACCCAGCCTACAAAAATCCAGGATACGGA	35	10
GTCTCGACCCAGCCTACAAAAATCCAGGATACGGAA	36	7
GTCTCGACCCAGCCTACAAAAATCCAGGATACGGAAT	37	37
GTCTCGACCCAGCCTACAAAAATCCAGGATACGGAATC	38	12
GTCTCGACCCAGCCTACAAAAATCCAGGATACGGAATCG	39	16
GTCTCGACCCAGCCTACAAAAATCCAGGATACGGAATCGA	40	5
GTGAACGGGTTGGGTCGCGG	20	2
GTGAACGGGTTGGGTCGCGGTGTACCCCGGTTCAAGA	37	1
GTGGTATTGGCACTCCCGTCTCG	23	1
GTGGTATTGGCACTCCCGTCTCGAC	25	1
GTGGTATTGGCACTCCCGTCTCGACCCAG	29	2
GTGGTATTGGCACTCCCGTCTCGACCCAGCCT	32	1
GTGGTATTGGCACTCCCGTCTCGACCCAGCCTACAAAAATCCAGG	45	1
GTGGTATTGGCACTCCCGTCTCGACCCAGCCTACAAAAATCCAGGA	46	1
GTGGTATTGGCACTCCCGTCTCGACCCAGCCTACAAAAATCCAGGATA	48	2
GTGGTATTGGCACTCCCGTCTCGACCCAGCCTACAAAAATCCAGGATAC	49	1
GTGGTATTGGCACTCCCGTCTCGACCCAGCCTACAAAAATCCAGGATACG	50	27
GTGTACCCCGGTTCAAGACT	20	3
GTGTACCCCGGTTCAAGACTT	21	1
GTGTACCCCGGTTCAAGACTTGT	23	2
GTGTACCCCGGTTCAAGACTTGTA	24	1
GTGTACCCCGGTTCAAGACTTGTACTC	27	2
GTGTACCCCGGTTCAAGACTTGTACTCGAGCC	32	7
GTGTACCCCGGTTCAAGACTTGTACTCGAGCCGGCCGGAGC	41	1
GTTCAAGACTTGTACTCGAGCC	22	1
GTTCAAGACTTGTACTCGAGCCGGC	25	3
GTTCAAGACTTGTACTCGAGCCGGCC	26	9
GTTCAAGACTTGTACTCGAGCCGGCCGG	28	2
GTTCAAGACTTGTACTCGAGCCGGCCGGA	29	4
GTTCAAGACTTGTACTCGAGCCGGCCGGAG	30	4
GTTCAAGACTTGTACTCGAGCCGGCCGGAGC	31	3
GTTCAAGACTTGTACTCGAGCCGGCCGGAGCC	32	3
GTTCAAGACTTGTACTCGAGCCGGCCGGAGCCGCG	35	1
GTTCAAGACTTGTACTCGAGCCGGCCGGAGCCGCGGC	37	3
GTTCAAGACTTGTACTCGAGCCGGCCGGAGCCGCGGCTAAC	41	2
GTTCAAGACTTGTACTCGAGCCGGCCGGAGCCGCGGCTAACGTGG	45	2
GTTCAAGACTTGTACTCGAGCCGGCCGGAGCCGCGGCTAACGTGGTA	47	1
GTTCAAGACTTGTACTCGAGCCGGCCGGAGCCGCGGCTAACGTGGTAT	48	5
GTTGGGTCGCGGTGTACCCCGGTTCAAGA	29	1
GTTGGGTCGCGGTGTACCCCGGTTCAAGAC	30	1
GTTGGGTCGCGGTGTACCCCGGTTCAAGACTT	32	2
GTTGGGTCGCGGTGTACCCCGGTTCAAGACTTGTACTC	38	1
GTTGGGTCGCGGTGTACCCCGGTTCAAGACTTGTACTCGA	40	1
TAACGTGGTATTGGCACTCCCGTCTCGACC	30	1
TAACGTGGTATTGGCACTCCCGTCTCGACCCAGCCTACAAAAATCCAGGA	50	13
TACAAAAATCCAGGATACGG	20	1
TACAAAAATCCAGGATACGGAA	22	1
TACAAAAATCCAGGATACGGAAT	23	4
TACAAAAATCCAGGATACGGAATC	24	13
TACAAAAATCCAGGATACGGAATCG	25	5
TACAAAAATCCAGGATACGGAATCGA	26	3
TACAAAAATCCAGGATACGGAATCGAGT	28	1
TACAAAAATCCAGGATACGGAATCGAGTCG	30	1
TACAAAAATCCAGGATACGGAATCGAGTCGT	31	4
TACAAAAATCCAGGATACGGAATCGAGTCGTT	32	18
TACAAAAATCCAGGATACGGAATCGAGTCGTTT	33	10
TACAAAAATCCAGGATACGGAATCGAGTCGTTTT	34	3
TACCCCGGTTCAAGACTTGT	20	10
TACCCCGGTTCAAGACTTGTA	21	4
TACCCCGGTTCAAGACTTGTACTC	24	10
TACCCCGGTTCAAGACTTGTACTCG	25	6
TACCCCGGTTCAAGACTTGTACTCGA	26	4
TACCCCGGTTCAAGACTTGTACTCGAGC	28	4
TACCCCGGTTCAAGACTTGTACTCGAGCC	29	6
TACCCCGGTTCAAGACTTGTACTCGAGCCGGCCGGAGCCG	40	1
TACTCGAGCCGGCCGGAGCCGCGGCTAACG	30	2
TACTCGAGCCGGCCGGAGCCGCGGCTAACGTGGT	34	1
TACTCGAGCCGGCCGGAGCCGCGGCTAACGTGGTA	35	3
TACTCGAGCCGGCCGGAGCCGCGGCTAACGTGGTATTG	38	1
TACTCGAGCCGGCCGGAGCCGCGGCTAACGTGGTATTGG	39	1
TACTCGAGCCGGCCGGAGCCGCGGCTAACGTGGTATTGGCACTC	44	1
TACTCGAGCCGGCCGGAGCCGCGGCTAACGTGGTATTGGCACTCCCG	47	1
TAGCCTGGAGGAACGTGAAC	20	1
TAGCCTGGAGGAACGTGAACGGG	23	1
TAGCCTGGAGGAACGTGAACGGGTT	25	1
TAGCCTGGAGGAACGTGAACGGGTTGGGT	29	1
TAGCCTGGAGGAACGTGAACGGGTTGGGTCG	31	2
TAGCCTGGAGGAACGTGAACGGGTTGGGTCGCG	33	1
TAGCCTGGAGGAACGTGAACGGGTTGGGTCGCGGTGTACC	40	1
TAGCCTGGAGGAACGTGAACGGGTTGGGTCGCGGTGTACCCCGGTT	46	1
TAGCCTGGAGGAACGTGAACGGGTTGGGTCGCGGTGTACCCCGGTTCAAG	50	3
TATTGGCACTCCCGTCTCGAC	21	1
TATTGGCACTCCCGTCTCGACC	22	1
TATTGGCACTCCCGTCTCGACCCAG	25	4
TATTGGCACTCCCGTCTCGACCCAGCCTACAA	32	1
TATTGGCACTCCCGTCTCGACCCAGCCTACAAA	33	1
TATTGGCACTCCCGTCTCGACCCAGCCTACAAAAATCC	38	1
TATTGGCACTCCCGTCTCGACCCAGCCTACAAAAATCCAG	40	2
TATTGGCACTCCCGTCTCGACCCAGCCTACAAAAATCCAGG	41	1
TATTGGCACTCCCGTCTCGACCCAGCCTACAAAAATCCAGGA	42	1
TATTGGCACTCCCGTCTCGACCCAGCCTACAAAAATCCAGGAT	43	1
TATTGGCACTCCCGTCTCGACCCAGCCTACAAAAATCCAGGATA	44	2
TATTGGCACTCCCGTCTCGACCCAGCCTACAAAAATCCAGGATACG	46	13
TATTGGCACTCCCGTCTCGACCCAGCCTACAAAAATCCAGGATACGG	47	3
TATTGGCACTCCCGTCTCGACCCAGCCTACAAAAATCCAGGATACGGAA	49	6
TCAAGACTTGTACTCGAGCC	20	4
TCAAGACTTGTACTCGAGCCG	21	1
TCAAGACTTGTACTCGAGCCGG	22	4
TCAAGACTTGTACTCGAGCCGGC	23	2
TCAAGACTTGTACTCGAGCCGGCC	24	11
TCAAGACTTGTACTCGAGCCGGCCG	25	3
TCAAGACTTGTACTCGAGCCGGCCGG	26	4
TCAAGACTTGTACTCGAGCCGGCCGGA	27	5
TCAAGACTTGTACTCGAGCCGGCCGGAG	28	6
TCAAGACTTGTACTCGAGCCGGCCGGAGC	29	1
TCAAGACTTGTACTCGAGCCGGCCGGAGCC	30	1
TCAAGACTTGTACTCGAGCCGGCCGGAGCCG	31	5
TCAAGACTTGTACTCGAGCCGGCCGGAGCCGCG	33	2
TCAAGACTTGTACTCGAGCCGGCCGGAGCCGCGG	34	8
TCAAGACTTGTACTCGAGCCGGCCGGAGCCGCGGCTA	37	1
TCAAGACTTGTACTCGAGCCGGCCGGAGCCGCGGCTAACG	40	9
TCAAGACTTGTACTCGAGCCGGCCGGAGCCGCGGCTAACGTG	42	2
TCAAGACTTGTACTCGAGCCGGCCGGAGCCGCGGCTAACGTGG	43	3
TCAAGACTTGTACTCGAGCCGGCCGGAGCCGCGGCTAACGTGGT	44	1
TCAAGACTTGTACTCGAGCCGGCCGGAGCCGCGGCTAACGTGGTA	45	5
TCAAGACTTGTACTCGAGCCGGCCGGAGCCGCGGCTAACGTGGTAT	46	3
TCAAGACTTGTACTCGAGCCGGCCGGAGCCGCGGCTAACGTGGTATTGGC	50	15
TCCAGGATACGGAATCGAGTC	21	2
TCCAGGATACGGAATCGAGTCG	22	3
TCCAGGATACGGAATCGAGTCGT	23	3
TCCAGGATACGGAATCGAGTCGTT	24	4
TCCAGGATACGGAATCGAGTCGTTT	25	4
TCCAGGATACGGAATCGAGTCGTTTT	26	2
TCCCGTCTCGACCCAGCCTA	20	3
TCCCGTCTCGACCCAGCCTAC	21	1
TCCCGTCTCGACCCAGCCTACAAA	24	1
TCCCGTCTCGACCCAGCCTACAAAA	25	1
TCCCGTCTCGACCCAGCCTACAAAAATC	28	1
TCCCGTCTCGACCCAGCCTACAAAAATCCA	30	1
TCCCGTCTCGACCCAGCCTACAAAAATCCAG	31	1
TCCCGTCTCGACCCAGCCTACAAAAATCCAGG	32	3
TCCCGTCTCGACCCAGCCTACAAAAATCCAGGA	33	13
TCCCGTCTCGACCCAGCCTACAAAAATCCAGGAT	34	1
TCCCGTCTCGACCCAGCCTACAAAAATCCAGGATA	35	4
TCCCGTCTCGACCCAGCCTACAAAAATCCAGGATAC	36	4
TCCCGTCTCGACCCAGCCTACAAAAATCCAGGATACG	37	30
TCCCGTCTCGACCCAGCCTACAAAAATCCAGGATACGG	38	91
TCCCGTCTCGACCCAGCCTACAAAAATCCAGGATACGGA	39	16
TCCCGTCTCGACCCAGCCTACAAAAATCCAGGATACGGAA	40	69
TCCCGTCTCGACCCAGCCTACAAAAATCCAGGATACGGAAT	41	5
TCCCGTCTCGACCCAGCCTACAAAAATCCAGGATACGGAATC	42	8
TCCCGTCTCGACCCAGCCTACAAAAATCCAGGATACGGAATCG	43	50
TCCCGTCTCGACCCAGCCTACAAAAATCCAGGATACGGAATCGA	44	15
TCCCGTCTCGACCCAGCCTACAAAAATCCAGGATACGGAATCGAG	45	1
TCGACCCAGCCTACAAAAAT	20	1
TCGACCCAGCCTACAAAAATC	21	3
TCGACCCAGCCTACAAAAATCC	22	3
TCGACCCAGCCTACAAAAATCCAG	24	2
TCGACCCAGCCTACAAAAATCCAGG	25	2
TCGACCCAGCCTACAAAAATCCAGGA	26	3
TCGACCCAGCCTACAAAAATCCAGGAT	27	1
TCGACCCAGCCTACAAAAATCCAGGATACG	30	27
TCGACCCAGCCTACAAAAATCCAGGATACGG	31	24
TCGACCCAGCCTACAAAAATCCAGGATACGGA	32	22
TCGACCCAGCCTACAAAAATCCAGGATACGGAA	33	5
TCGACCCAGCCTACAAAAATCCAGGATACGGAAT	34	45
TCGACCCAGCCTACAAAAATCCAGGATACGGAATC	35	8
TCGACCCAGCCTACAAAAATCCAGGATACGGAATCG	36	13
TCGACCCAGCCTACAAAAATCCAGGATACGGAATCGA	37	1
TCGACCCAGCCTACAAAAATCCAGGATACGGAATCGAGTCGT	42	1
TCGACCCAGCCTACAAAAATCCAGGATACGGAATCGAGTCGTT	43	2
TCGACTCTGTAGCCTGGAGGA	21	19
TCGACTCTGTAGCCTGGAGGAAC	23	5
TCGACTCTGTAGCCTGGAGGAACG	24	1
TCGACTCTGTAGCCTGGAGGAACGTGAA	28	2
TCGACTCTGTAGCCTGGAGGAACGTGAACGGGT	33	1
TCGACTCTGTAGCCTGGAGGAACGTGAACGGGTT	34	1
TCGACTCTGTAGCCTGGAGGAACGTGAACGGGTTGGGTC	39	2
TCGACTCTGTAGCCTGGAGGAACGTGAACGGGTTGGGTCGCGGTGTACC	49	2
TCGACTCTGTAGCCTGGAGGAACGTGAACGGGTTGGGTCGCGGTGTACCC	50	5
TCGAGCCGGCCGGAGCCGCGGCTAA	25	1
TCGAGCCGGCCGGAGCCGCGGCTAACGTGGTA	32	3
TCGAGCCGGCCGGAGCCGCGGCTAACGTGGTATT	34	2
TCGAGCCGGCCGGAGCCGCGGCTAACGTGGTATTGGCACTCCCGT	45	1
TCGAGCCGGCCGGAGCCGCGGCTAACGTGGTATTGGCACTCCCGTCT	47	2
TCGCGGTGTACCCCGGTTCAAGAC	24	1
TCGCGGTGTACCCCGGTTCAAGACT	25	1
TCGCGGTGTACCCCGGTTCAAGACTTGTACT	31	2
TCGCGGTGTACCCCGGTTCAAGACTTGTACTC	32	6
TCGCGGTGTACCCCGGTTCAAGACTTGTACTCG	33	1
TCGCGGTGTACCCCGGTTCAAGACTTGTACTCGAGCC	37	1
TCGCGGTGTACCCCGGTTCAAGACTTGTACTCGAGCCGGC	40	1
TCGCGGTGTACCCCGGTTCAAGACTTGTACTCGAGCCGGCCGGAGCCGCG	50	1
TCTCGACCCAGCCTACAAAA	20	4
TCTCGACCCAGCCTACAAAAA	21	4
TCTCGACCCAGCCTACAAAAAT	22	32
TCTCGACCCAGCCTACAAAAATC	23	52
TCTCGACCCAGCCTACAAAAATCC	24	16
TCTCGACCCAGCCTACAAAAATCCA	25	1
TCTCGACCCAGCCTACAAAAATCCAG	26	1
TCTCGACCCAGCCTACAAAAATCCAGG	27	3
TCTCGACCCAGCCTACAAAAATCCAGGA	28	18
TCTCGACCCAGCCTACAAAAATCCAGGAT	29	5
TCTCGACCCAGCCTACAAAAATCCAGGATA	30	3
TCTCGACCCAGCCTACAAAAATCCAGGATAC	31	4
TCTCGACCCAGCCTACAAAAATCCAGGATACG	32	24
TCTCGACCCAGCCTACAAAAATCCAGGATACGG	33	14
TCTCGACCCAGCCTACAAAAATCCAGGATACGGA	34	16
TCTCGACCCAGCCTACAAAAATCCAGGATACGGAA	35	17
TCTCGACCCAGCCTACAAAAATCCAGGATACGGAAT	36	125
TCTCGACCCAGCCTACAAAAATCCAGGATACGGAATC	37	48
TCTCGACCCAGCCTACAAAAATCCAGGATACGGAATCG	38	73
TCTCGACCCAGCCTACAAAAATCCAGGATACGGAATCGA	39	24
TCTCGACCCAGCCTACAAAAATCCAGGATACGGAATCGAGTCG	43	1
TCTCGACCCAGCCTACAAAAATCCAGGATACGGAATCGAGTCGT	44	13
TCTCGACCCAGCCTACAAAAATCCAGGATACGGAATCGAGTCGTT	45	51
TCTCGACCCAGCCTACAAAAATCCAGGATACGGAATCGAGTCGTTT	46	2
TCTGTAGCCTGGAGGAACGTGAA	23	4
TCTGTAGCCTGGAGGAACGTGAACGGGTT	29	1
TCTGTAGCCTGGAGGAACGTGAACGGGTTGG	31	2
TCTGTAGCCTGGAGGAACGTGAACGGGTTGGGT	33	1
TCTGTAGCCTGGAGGAACGTGAACGGGTTGGGTC	34	1
TCTGTAGCCTGGAGGAACGTGAACGGGTTGGGTCGCGG	38	2
TCTGTAGCCTGGAGGAACGTGAACGGGTTGGGTCGCGGTGTA	42	2
TCTGTAGCCTGGAGGAACGTGAACGGGTTGGGTCGCGGTGTACC	44	1
TCTGTAGCCTGGAGGAACGTGAACGGGTTGGGTCGCGGTGTACCCCGGT	49	2
TGAACGGGTTGGGTCGCGGTGT	22	1
TGAACGGGTTGGGTCGCGGTGTA	23	1
TGAACGGGTTGGGTCGCGGTGTACCCCGGTTCAAGACTTGT	41	1
TGAACGGGTTGGGTCGCGGTGTACCCCGGTTCAAGACTTGTACTCGAGCC	50	2
TGGAGGAACGTGAACGGGTTG	21	2
TGGAGGAACGTGAACGGGTTGGG	23	2
TGGAGGAACGTGAACGGGTTGGGTC	25	2
TGGAGGAACGTGAACGGGTTGGGTCG	26	1
TGGAGGAACGTGAACGGGTTGGGTCGCGGTGTA	33	1
TGGCACTCCCGTCTCGACCC	20	2
TGGCACTCCCGTCTCGACCCAG	22	10
TGGCACTCCCGTCTCGACCCAGCCT	25	1
TGGCACTCCCGTCTCGACCCAGCCTA	26	1
TGGCACTCCCGTCTCGACCCAGCCTACAAA	30	1
TGGCACTCCCGTCTCGACCCAGCCTACAAAAATCC	35	1
TGGCACTCCCGTCTCGACCCAGCCTACAAAAATCCAGG	38	3
TGGCACTCCCGTCTCGACCCAGCCTACAAAAATCCAGGA	39	3
TGGCACTCCCGTCTCGACCCAGCCTACAAAAATCCAGGAT	40	3
TGGCACTCCCGTCTCGACCCAGCCTACAAAAATCCAGGATA	41	2
TGGCACTCCCGTCTCGACCCAGCCTACAAAAATCCAGGATAC	42	1
TGGCACTCCCGTCTCGACCCAGCCTACAAAAATCCAGGATACG	43	4
TGGCACTCCCGTCTCGACCCAGCCTACAAAAATCCAGGATACGG	44	4
TGGCACTCCCGTCTCGACCCAGCCTACAAAAATCCAGGATACGGA	45	1
TGGCACTCCCGTCTCGACCCAGCCTACAAAAATCCAGGATACGGAA	46	7
TGGCACTCCCGTCTCGACCCAGCCTACAAAAATCCAGGATACGGAAT	47	2
TGGCACTCCCGTCTCGACCCAGCCTACAAAAATCCAGGATACGGAATC	48	1
TGGCACTCCCGTCTCGACCCAGCCTACAAAAATCCAGGATACGGAATCG	49	1
TGGCACTCCCGTCTCGACCCAGCCTACAAAAATCCAGGATACGGAATCGA	50	1
TGGGTCGCGGTGTACCCCGGTT	22	1
TGGGTCGCGGTGTACCCCGGTTCAAGAC	28	2
TGGGTCGCGGTGTACCCCGGTTCAAGACT	29	7
TGGGTCGCGGTGTACCCCGGTTCAAGACTTGT	32	1
TGGGTCGCGGTGTACCCCGGTTCAAGACTTGTA	33	1
TGGGTCGCGGTGTACCCCGGTTCAAGACTTGTACTCG	37	1
TGGGTCGCGGTGTACCCCGGTTCAAGACTTGTACTCGA	38	3
TGGGTCGCGGTGTACCCCGGTTCAAGACTTGTACTCGAGC	40	1
TGGGTCGCGGTGTACCCCGGTTCAAGACTTGTACTCGAGCC	41	1
TGGTATTGGCACTCCCGTCT	20	1
TGGTATTGGCACTCCCGTCTCGAC	24	1
TGGTATTGGCACTCCCGTCTCGACCCAGCCTACAAAAATCCAGGATACG	49	14
TGGTATTGGCACTCCCGTCTCGACCCAGCCTACAAAAATCCAGGATACGG	50	4
TGTACCCCGGTTCAAGACTT	20	1
TGTACCCCGGTTCAAGACTTG	21	1
TGTACCCCGGTTCAAGACTTGT	22	1
TGTACCCCGGTTCAAGACTTGTA	23	3
TGTACCCCGGTTCAAGACTTGTACTC	26	2
TGTACCCCGGTTCAAGACTTGTACTCG	27	1
TGTACCCCGGTTCAAGACTTGTACTCGA	28	1
TGTACCCCGGTTCAAGACTTGTACTCGAGC	30	2
TGTACCCCGGTTCAAGACTTGTACTCGAGCCGGCCGGAGC	40	1
TGTACCCCGGTTCAAGACTTGTACTCGAGCCGGCCGGAGCCGCGGC	46	1
TGTACTCGAGCCGGCCGGAG	20	1
TGTACTCGAGCCGGCCGGAGC	21	2
TGTACTCGAGCCGGCCGGAGCCG	23	1
TGTACTCGAGCCGGCCGGAGCCGCGG	26	1
TGTACTCGAGCCGGCCGGAGCCGCGGCTAACGTGGTA	37	1
TGTACTCGAGCCGGCCGGAGCCGCGGCTAACGTGGTATTGGCACTCC	47	1
TGTAGCCTGGAGGAACGTGA	20	3
TGTAGCCTGGAGGAACGTGAAC	22	4
TGTAGCCTGGAGGAACGTGAACG	23	2
TGTAGCCTGGAGGAACGTGAACGGGT	26	2
TGTAGCCTGGAGGAACGTGAACGGGTT	27	1
TGTAGCCTGGAGGAACGTGAACGGGTTGG	29	1
TGTAGCCTGGAGGAACGTGAACGGGTTGGG	30	1
TGTAGCCTGGAGGAACGTGAACGGGTTGGGT	31	1
TGTAGCCTGGAGGAACGTGAACGGGTTGGGTC	32	7
TGTAGCCTGGAGGAACGTGAACGGGTTGGGTCG	33	3
TGTAGCCTGGAGGAACGTGAACGGGTTGGGTCGC	34	3
TGTAGCCTGGAGGAACGTGAACGGGTTGGGTCGCG	35	2
TGTAGCCTGGAGGAACGTGAACGGGTTGGGTCGCGG	36	2
TGTAGCCTGGAGGAACGTGAACGGGTTGGGTCGCGGTG	38	1
TGTAGCCTGGAGGAACGTGAACGGGTTGGGTCGCGGTGTA	40	1
TGTAGCCTGGAGGAACGTGAACGGGTTGGGTCGCGGTGTACCCCGGTTCA	50	2
TTCAAGACTTGTACTCGAGC	20	3
TTCAAGACTTGTACTCGAGCC	21	4
TTCAAGACTTGTACTCGAGCCG	22	2
TTCAAGACTTGTACTCGAGCCGG	23	1
TTCAAGACTTGTACTCGAGCCGGC	24	5
TTCAAGACTTGTACTCGAGCCGGCC	25	10
TTCAAGACTTGTACTCGAGCCGGCCG	26	5
TTCAAGACTTGTACTCGAGCCGGCCGG	27	7
TTCAAGACTTGTACTCGAGCCGGCCGGA	28	10
TTCAAGACTTGTACTCGAGCCGGCCGGAG	29	11
TTCAAGACTTGTACTCGAGCCGGCCGGAGC	30	1
TTCAAGACTTGTACTCGAGCCGGCCGGAGCC	31	3
TTCAAGACTTGTACTCGAGCCGGCCGGAGCCG	32	3
TTCAAGACTTGTACTCGAGCCGGCCGGAGCCGCGG	35	1
TTCAAGACTTGTACTCGAGCCGGCCGGAGCCGCGGCTA	38	2
TTCAAGACTTGTACTCGAGCCGGCCGGAGCCGCGGCTAAC	40	3
TTCAAGACTTGTACTCGAGCCGGCCGGAGCCGCGGCTAACG	41	15
TTCAAGACTTGTACTCGAGCCGGCCGGAGCCGCGGCTAACGT	42	1
TTCAAGACTTGTACTCGAGCCGGCCGGAGCCGCGGCTAACGTG	43	1
TTCAAGACTTGTACTCGAGCCGGCCGGAGCCGCGGCTAACGTGGTA	46	11
TTCAAGACTTGTACTCGAGCCGGCCGGAGCCGCGGCTAACGTGGTAT	47	22
TTCAAGACTTGTACTCGAGCCGGCCGGAGCCGCGGCTAACGTGGTATT	48	2
TTCAAGACTTGTACTCGAGCCGGCCGGAGCCGCGGCTAACGTGGTATTG	49	5
TTGGCACTCCCGTCTCGACC	20	3
TTGGCACTCCCGTCTCGACCCAG	23	8
TTGGCACTCCCGTCTCGACCCAGC	24	1
TTGGCACTCCCGTCTCGACCCAGCC	25	3
TTGGCACTCCCGTCTCGACCCAGCCT	26	9
TTGGCACTCCCGTCTCGACCCAGCCTAC	28	1
TTGGCACTCCCGTCTCGACCCAGCCTACA	29	1
TTGGCACTCCCGTCTCGACCCAGCCTACAAAAAT	34	1
TTGGCACTCCCGTCTCGACCCAGCCTACAAAAATC	35	1
TTGGCACTCCCGTCTCGACCCAGCCTACAAAAATCC	36	1
TTGGCACTCCCGTCTCGACCCAGCCTACAAAAATCCAGGA	40	2
TTGGCACTCCCGTCTCGACCCAGCCTACAAAAATCCAGGAT	41	2
TTGGCACTCCCGTCTCGACCCAGCCTACAAAAATCCAGGATA	42	1
TTGGCACTCCCGTCTCGACCCAGCCTACAAAAATCCAGGATACG	44	4
TTGGCACTCCCGTCTCGACCCAGCCTACAAAAATCCAGGATACGG	45	6
TTGGCACTCCCGTCTCGACCCAGCCTACAAAAATCCAGGATACGGA	46	2
TTGGCACTCCCGTCTCGACCCAGCCTACAAAAATCCAGGATACGGAA	47	2
TTGGCACTCCCGTCTCGACCCAGCCTACAAAAATCCAGGATACGGAAT	48	2
TTGGCACTCCCGTCTCGACCCAGCCTACAAAAATCCAGGATACGGAATCG	50	8
TTGGGTCGCGGTGTACCCCGGTTCAAGACTTGT	33	1
TTGGGTCGCGGTGTACCCCGGTTCAAGACTTGTA	34	1
TTGGGTCGCGGTGTACCCCGGTTCAAGACTTGTACT	36	2
TTGGGTCGCGGTGTACCCCGGTTCAAGACTTGTACTC	37	1
TTGGGTCGCGGTGTACCCCGGTTCAAGACTTGTACTCGAGCCGG	44	1
TTGGGTCGCGGTGTACCCCGGTTCAAGACTTGTACTCGAGCCGGCCGGAG	50	2
TTGTACTCGAGCCGGCCGGA	20	5
TTGTACTCGAGCCGGCCGGAG	21	1
TTGTACTCGAGCCGGCCGGAGCC	23	1
TTGTACTCGAGCCGGCCGGAGCCG	24	2
TTGTACTCGAGCCGGCCGGAGCCGCG	26	1
TTGTACTCGAGCCGGCCGGAGCCGCGG	27	4
TTGTACTCGAGCCGGCCGGAGCCGCGGCT	29	1
TTGTACTCGAGCCGGCCGGAGCCGCGGCTAACG	33	10
TTGTACTCGAGCCGGCCGGAGCCGCGGCTAACGTGGTA	38	1

## Sheet: Ad14 48hpi
Small RNA	Length	Count
AAAAATCCAGGATACGGAAT	20	1
AAAAATCCAGGATACGGAATC	21	2
AAAAATCCAGGATACGGAATCG	22	5
AAAAATCCAGGATACGGAATCGA	23	1
AAAAATCCAGGATACGGAATCGAGTCGT	28	12
AAAAATCCAGGATACGGAATCGAGTCGTT	29	14
AAAAATCCAGGATACGGAATCGAGTCGTTT	30	14
AAAAATCCAGGATACGGAATCGAGTCGTTTT	31	8
AAAATCCAGGATACGGAATC	20	2
AAAATCCAGGATACGGAATCG	21	4
AAAATCCAGGATACGGAATCGA	22	3
AAAATCCAGGATACGGAATCGAGT	24	1
AAAATCCAGGATACGGAATCGAGTCG	26	3
AAAATCCAGGATACGGAATCGAGTCGT	27	26
AAAATCCAGGATACGGAATCGAGTCGTT	28	35
AAAATCCAGGATACGGAATCGAGTCGTTT	29	38
AAAATCCAGGATACGGAATCGAGTCGTTTT	30	14
AAATCCAGGATACGGAATCG	20	4
AAATCCAGGATACGGAATCGA	21	2
AAATCCAGGATACGGAATCGAGT	23	2
AAATCCAGGATACGGAATCGAGTCG	25	5
AAATCCAGGATACGGAATCGAGTCGT	26	22
AAATCCAGGATACGGAATCGAGTCGTT	27	31
AAATCCAGGATACGGAATCGAGTCGTTT	28	20
AAATCCAGGATACGGAATCGAGTCGTTTT	29	9
AACGGGTTGGGTCGCGGTGT	20	2
AACGGGTTGGGTCGCGGTGTA	21	1
AACGGGTTGGGTCGCGGTGTACC	23	3
AACGGGTTGGGTCGCGGTGTACCCC	25	1
AACGGGTTGGGTCGCGGTGTACCCCGGTTCA	31	1
AACGGGTTGGGTCGCGGTGTACCCCGGTTCAAGAC	35	4
AACGGGTTGGGTCGCGGTGTACCCCGGTTCAAGACTT	37	3
AACGGGTTGGGTCGCGGTGTACCCCGGTTCAAGACTTG	38	1
AACGGGTTGGGTCGCGGTGTACCCCGGTTCAAGACTTGT	39	3
AACGTGAACGGGTTGGGTCGCGGTGTACC	29	1
AACGTGAACGGGTTGGGTCGCGGTGTACCCCG	32	1
AACGTGAACGGGTTGGGTCGCGGTGTACCCCGGTTCA	37	1
AACGTGGTATTGGCACTCCCG	21	1
AACGTGGTATTGGCACTCCCGTCTCGA	27	1
AACGTGGTATTGGCACTCCCGTCTCGAC	28	2
AACGTGGTATTGGCACTCCCGTCTCGACCCAGCCTACAAA	40	2
AACGTGGTATTGGCACTCCCGTCTCGACCCAGCCTACAAAAATCCAGGA	49	7
AAGACTTGTACTCGAGCCGG	20	3
AAGACTTGTACTCGAGCCGGC	21	2
AAGACTTGTACTCGAGCCGGCC	22	4
AAGACTTGTACTCGAGCCGGCCG	23	3
AAGACTTGTACTCGAGCCGGCCGG	24	11
AAGACTTGTACTCGAGCCGGCCGGA	25	6
AAGACTTGTACTCGAGCCGGCCGGAG	26	1
AAGACTTGTACTCGAGCCGGCCGGAGCC	28	1
AAGACTTGTACTCGAGCCGGCCGGAGCCGCGG	32	8
AAGACTTGTACTCGAGCCGGCCGGAGCCGCGGC	33	2
AAGACTTGTACTCGAGCCGGCCGGAGCCGCGGCTAACG	38	5
AAGACTTGTACTCGAGCCGGCCGGAGCCGCGGCTAACGTG	40	7
AAGACTTGTACTCGAGCCGGCCGGAGCCGCGGCTAACGTGG	41	6
AAGACTTGTACTCGAGCCGGCCGGAGCCGCGGCTAACGTGGT	42	3
AAGACTTGTACTCGAGCCGGCCGGAGCCGCGGCTAACGTGGTA	43	14
AAGACTTGTACTCGAGCCGGCCGGAGCCGCGGCTAACGTGGTAT	44	2
AAGACTTGTACTCGAGCCGGCCGGAGCCGCGGCTAACGTGGTATT	45	2
AAGACTTGTACTCGAGCCGGCCGGAGCCGCGGCTAACGTGGTATTG	46	4
AAGACTTGTACTCGAGCCGGCCGGAGCCGCGGCTAACGTGGTATTGG	47	2
AAGACTTGTACTCGAGCCGGCCGGAGCCGCGGCTAACGTGGTATTGGCAC	50	18
AATCCAGGATACGGAATCGA	20	3
AATCCAGGATACGGAATCGAGT	22	1
AATCCAGGATACGGAATCGAGTC	23	1
AATCCAGGATACGGAATCGAGTCG	24	2
AATCCAGGATACGGAATCGAGTCGT	25	30
AATCCAGGATACGGAATCGAGTCGTT	26	29
AATCCAGGATACGGAATCGAGTCGTTT	27	30
AATCCAGGATACGGAATCGAGTCGTTTT	28	14
ACAAAAATCCAGGATACGGA	20	1
ACAAAAATCCAGGATACGGAAT	22	5
ACAAAAATCCAGGATACGGAATC	23	5
ACAAAAATCCAGGATACGGAATCG	24	9
ACAAAAATCCAGGATACGGAATCGA	25	5
ACAAAAATCCAGGATACGGAATCGAGT	27	2
ACAAAAATCCAGGATACGGAATCGAGTCGT	30	7
ACAAAAATCCAGGATACGGAATCGAGTCGTT	31	24
ACAAAAATCCAGGATACGGAATCGAGTCGTTT	32	15
ACAAAAATCCAGGATACGGAATCGAGTCGTTTT	33	4
ACCCAGCCTACAAAAATCCAGGA	23	1
ACCCAGCCTACAAAAATCCAGGATACG	27	9
ACCCAGCCTACAAAAATCCAGGATACGG	28	11
ACCCAGCCTACAAAAATCCAGGATACGGAA	30	1
ACCCAGCCTACAAAAATCCAGGATACGGAAT	31	8
ACCCAGCCTACAAAAATCCAGGATACGGAATCG	33	32
ACCCAGCCTACAAAAATCCAGGATACGGAATCGA	34	10
ACCCAGCCTACAAAAATCCAGGATACGGAATCGAG	35	2
ACCCAGCCTACAAAAATCCAGGATACGGAATCGAGT	36	2
ACCCAGCCTACAAAAATCCAGGATACGGAATCGAGTCG	38	6
ACCCAGCCTACAAAAATCCAGGATACGGAATCGAGTCGT	39	20
ACCCAGCCTACAAAAATCCAGGATACGGAATCGAGTCGTT	40	7
ACCCAGCCTACAAAAATCCAGGATACGGAATCGAGTCGTTT	41	10
ACCCAGCCTACAAAAATCCAGGATACGGAATCGAGTCGTTTT	42	2
ACCCCGGTTCAAGACTTGTA	20	52
ACCCCGGTTCAAGACTTGTAC	21	6
ACCCCGGTTCAAGACTTGTACTC	23	7
ACCCCGGTTCAAGACTTGTACTCG	24	2
ACCCCGGTTCAAGACTTGTACTCGA	25	3
ACCCCGGTTCAAGACTTGTACTCGAG	26	1
ACCCCGGTTCAAGACTTGTACTCGAGC	27	1
ACCCCGGTTCAAGACTTGTACTCGAGCC	28	10
ACCCCGGTTCAAGACTTGTACTCGAGCCGGCCGGAGC	37	2
ACCCCGGTTCAAGACTTGTACTCGAGCCGGCCGGAGCCGCGGCTAACG	48	1
ACGGGTTGGGTCGCGGTGTA	20	3
ACGGGTTGGGTCGCGGTGTACCCCGGTT	28	1
ACGGGTTGGGTCGCGGTGTACCCCGGTTCAAGAC	34	2
ACGGGTTGGGTCGCGGTGTACCCCGGTTCAAGACT	35	3
ACGGGTTGGGTCGCGGTGTACCCCGGTTCAAGACTTGT	38	1
ACGGGTTGGGTCGCGGTGTACCCCGGTTCAAGACTTGTA	39	1
ACGTGAACGGGTTGGGTCGC	20	1
ACGTGAACGGGTTGGGTCGCGGTGTACCCCGGTTCAAGACTTGT	44	1
ACGTGGTATTGGCACTCCCG	20	1
ACGTGGTATTGGCACTCCCGTCTCGAC	27	4
ACGTGGTATTGGCACTCCCGTCTCGACC	28	1
ACGTGGTATTGGCACTCCCGTCTCGACCCAG	31	1
ACGTGGTATTGGCACTCCCGTCTCGACCCAGC	32	1
ACGTGGTATTGGCACTCCCGTCTCGACCCAGCC	33	1
ACGTGGTATTGGCACTCCCGTCTCGACCCAGCCT	34	1
ACGTGGTATTGGCACTCCCGTCTCGACCCAGCCTACAAAA	40	1
ACGTGGTATTGGCACTCCCGTCTCGACCCAGCCTACAAAAATCCAGGAT	49	4
ACGTGGTATTGGCACTCCCGTCTCGACCCAGCCTACAAAAATCCAGGATA	50	7
ACTCCCGTCTCGACCCAGCC	20	4
ACTCCCGTCTCGACCCAGCCT	21	2
ACTCCCGTCTCGACCCAGCCTA	22	5
ACTCCCGTCTCGACCCAGCCTAC	23	2
ACTCCCGTCTCGACCCAGCCTACA	24	1
ACTCCCGTCTCGACCCAGCCTACAAAAA	28	1
ACTCCCGTCTCGACCCAGCCTACAAAAAT	29	1
ACTCCCGTCTCGACCCAGCCTACAAAAATC	30	3
ACTCCCGTCTCGACCCAGCCTACAAAAATCC	31	4
ACTCCCGTCTCGACCCAGCCTACAAAAATCCAG	33	1
ACTCCCGTCTCGACCCAGCCTACAAAAATCCAGG	34	2
ACTCCCGTCTCGACCCAGCCTACAAAAATCCAGGA	35	8
ACTCCCGTCTCGACCCAGCCTACAAAAATCCAGGAT	36	7
ACTCCCGTCTCGACCCAGCCTACAAAAATCCAGGATA	37	9
ACTCCCGTCTCGACCCAGCCTACAAAAATCCAGGATAC	38	2
ACTCCCGTCTCGACCCAGCCTACAAAAATCCAGGATACG	39	20
ACTCCCGTCTCGACCCAGCCTACAAAAATCCAGGATACGG	40	33
ACTCCCGTCTCGACCCAGCCTACAAAAATCCAGGATACGGA	41	8
ACTCCCGTCTCGACCCAGCCTACAAAAATCCAGGATACGGAA	42	31
ACTCCCGTCTCGACCCAGCCTACAAAAATCCAGGATACGGAAT	43	17
ACTCCCGTCTCGACCCAGCCTACAAAAATCCAGGATACGGAATC	44	3
ACTCCCGTCTCGACCCAGCCTACAAAAATCCAGGATACGGAATCG	45	22
ACTCCCGTCTCGACCCAGCCTACAAAAATCCAGGATACGGAATCGA	46	16
ACTCCCGTCTCGACCCAGCCTACAAAAATCCAGGATACGGAATCGAGT	48	1
ACTCGACTCTGTAGCCTGGA	20	346
ACTCGACTCTGTAGCCTGGAG	21	73
ACTCGACTCTGTAGCCTGGAGG	22	21
ACTCGACTCTGTAGCCTGGAGGA	23	44
ACTCGACTCTGTAGCCTGGAGGAAC	25	11
ACTCGACTCTGTAGCCTGGAGGAACG	26	20
ACTCGACTCTGTAGCCTGGAGGAACGT	27	2
ACTCGACTCTGTAGCCTGGAGGAACGTGAACGGGTTG	37	2
ACTCGACTCTGTAGCCTGGAGGAACGTGAACGGGTTGGG	39	3
ACTCGACTCTGTAGCCTGGAGGAACGTGAACGGGTTGGGT	40	1
ACTCGACTCTGTAGCCTGGAGGAACGTGAACGGGTTGGGTCG	42	3
ACTCGACTCTGTAGCCTGGAGGAACGTGAACGGGTTGGGTCGC	43	1
ACTCGACTCTGTAGCCTGGAGGAACGTGAACGGGTTGGGTCGCG	44	1
ACTCGACTCTGTAGCCTGGAGGAACGTGAACGGGTTGGGTCGCGGT	46	1
ACTCGACTCTGTAGCCTGGAGGAACGTGAACGGGTTGGGTCGCGGTGTAC	50	16
ACTCGAGCCGGCCGGAGCCG	20	1
ACTCGAGCCGGCCGGAGCCGC	21	1
ACTCGAGCCGGCCGGAGCCGCG	22	1
ACTCGAGCCGGCCGGAGCCGCGG	23	1
ACTCGAGCCGGCCGGAGCCGCGGC	24	2
ACTCGAGCCGGCCGGAGCCGCGGCT	25	2
ACTCGAGCCGGCCGGAGCCGCGGCTAAC	28	2
ACTCGAGCCGGCCGGAGCCGCGGCTAACG	29	9
ACTCGAGCCGGCCGGAGCCGCGGCTAACGTGGT	33	1
ACTCGAGCCGGCCGGAGCCGCGGCTAACGTGGTA	34	2
ACTCGAGCCGGCCGGAGCCGCGGCTAACGTGGTAT	35	1
ACTCGAGCCGGCCGGAGCCGCGGCTAACGTGGTATTGG	38	1
ACTCGAGCCGGCCGGAGCCGCGGCTAACGTGGTATTGGCACTC	43	2
ACTCGAGCCGGCCGGAGCCGCGGCTAACGTGGTATTGGCACTCCC	45	1
ACTCGAGCCGGCCGGAGCCGCGGCTAACGTGGTATTGGCACTCCCG	46	7
ACTCGAGCCGGCCGGAGCCGCGGCTAACGTGGTATTGGCACTCCCGT	47	1
ACTCGAGCCGGCCGGAGCCGCGGCTAACGTGGTATTGGCACTCCCGTCT	49	1
ACTCTGTAGCCTGGAGGAAC	20	4
ACTCTGTAGCCTGGAGGAACG	21	1
ACTCTGTAGCCTGGAGGAACGTG	23	1
ACTCTGTAGCCTGGAGGAACGTGA	24	1
ACTCTGTAGCCTGGAGGAACGTGAA	25	5
ACTCTGTAGCCTGGAGGAACGTGAAC	26	1
ACTCTGTAGCCTGGAGGAACGTGAACG	27	1
ACTCTGTAGCCTGGAGGAACGTGAACGGG	29	2
ACTCTGTAGCCTGGAGGAACGTGAACGGGTTGGG	34	1
ACTCTGTAGCCTGGAGGAACGTGAACGGGTTGGGTC	36	1
ACTCTGTAGCCTGGAGGAACGTGAACGGGTTGGGTCG	37	2
ACTCTGTAGCCTGGAGGAACGTGAACGGGTTGGGTCGCGG	40	2
ACTCTGTAGCCTGGAGGAACGTGAACGGGTTGGGTCGCGGT	41	1
ACTCTGTAGCCTGGAGGAACGTGAACGGGTTGGGTCGCGGTGTACCCCGG	50	2
ACTTGTACTCGAGCCGGCCG	20	4
ACTTGTACTCGAGCCGGCCGG	21	4
ACTTGTACTCGAGCCGGCCGGA	22	5
ACTTGTACTCGAGCCGGCCGGAG	23	3
ACTTGTACTCGAGCCGGCCGGAGCCGCGG	29	2
ACTTGTACTCGAGCCGGCCGGAGCCGCGGCTAACG	35	1
ACTTGTACTCGAGCCGGCCGGAGCCGCGGCTAACGTGG	38	1
ACTTGTACTCGAGCCGGCCGGAGCCGCGGCTAACGTGGT	39	1
ACTTGTACTCGAGCCGGCCGGAGCCGCGGCTAACGTGGTA	40	1
ACTTGTACTCGAGCCGGCCGGAGCCGCGGCTAACGTGGTAT	41	2
ACTTGTACTCGAGCCGGCCGGAGCCGCGGCTAACGTGGTATTG	43	1
ACTTGTACTCGAGCCGGCCGGAGCCGCGGCTAACGTGGTATTGGCACTCC	50	3
AGACTTGTACTCGAGCCGGC	20	1
AGACTTGTACTCGAGCCGGCC	21	2
AGACTTGTACTCGAGCCGGCCG	22	2
AGACTTGTACTCGAGCCGGCCGG	23	10
AGACTTGTACTCGAGCCGGCCGGA	24	27
AGACTTGTACTCGAGCCGGCCGGAG	25	5
AGACTTGTACTCGAGCCGGCCGGAGC	26	1
AGACTTGTACTCGAGCCGGCCGGAGCCGCGG	31	6
AGACTTGTACTCGAGCCGGCCGGAGCCGCGGCTAACG	37	2
AGACTTGTACTCGAGCCGGCCGGAGCCGCGGCTAACGTG	39	7
AGACTTGTACTCGAGCCGGCCGGAGCCGCGGCTAACGTGG	40	12
AGACTTGTACTCGAGCCGGCCGGAGCCGCGGCTAACGTGGT	41	6
AGACTTGTACTCGAGCCGGCCGGAGCCGCGGCTAACGTGGTA	42	23
AGACTTGTACTCGAGCCGGCCGGAGCCGCGGCTAACGTGGTAT	43	5
AGACTTGTACTCGAGCCGGCCGGAGCCGCGGCTAACGTGGTATT	44	1
AGACTTGTACTCGAGCCGGCCGGAGCCGCGGCTAACGTGGTATTG	45	8
AGACTTGTACTCGAGCCGGCCGGAGCCGCGGCTAACGTGGTATTGG	46	1
AGACTTGTACTCGAGCCGGCCGGAGCCGCGGCTAACGTGGTATTGGCAC	49	23
AGCCGCGGCTAACGTGGTATTGGCACTCCCGTCTCGACCC	40	1
AGCCGCGGCTAACGTGGTATTGGCACTCCCGTCTCGACCCAG	42	1
AGCCGCGGCTAACGTGGTATTGGCACTCCCGTCTCGACCCAGCCT	45	1
AGCCGCGGCTAACGTGGTATTGGCACTCCCGTCTCGACCCAGCCTACA	48	2
AGCCGCGGCTAACGTGGTATTGGCACTCCCGTCTCGACCCAGCCTACAA	49	1
AGCCGCGGCTAACGTGGTATTGGCACTCCCGTCTCGACCCAGCCTACAAA	50	2
AGCCGGCCGGAGCCGCGGCTAACGTGGTATTGG	33	1
AGCCGGCCGGAGCCGCGGCTAACGTGGTATTGGCA	35	1
AGCCGGCCGGAGCCGCGGCTAACGTGGTATTGGCACTC	38	1
AGCCGGCCGGAGCCGCGGCTAACGTGGTATTGGCACTCCCG	41	1
AGCCGGCCGGAGCCGCGGCTAACGTGGTATTGGCACTCCCGTCTCGA	47	1
AGCCGGCCGGAGCCGCGGCTAACGTGGTATTGGCACTCCCGTCTCGAC	48	4
AGCCGGCCGGAGCCGCGGCTAACGTGGTATTGGCACTCCCGTCTCGACCC	50	2
AGCCTACAAAAATCCAGGAT	20	3
AGCCTACAAAAATCCAGGATA	21	1
AGCCTACAAAAATCCAGGATACG	23	7
AGCCTACAAAAATCCAGGATACGG	24	1
AGCCTACAAAAATCCAGGATACGGA	25	1
AGCCTACAAAAATCCAGGATACGGAA	26	6
AGCCTACAAAAATCCAGGATACGGAAT	27	31
AGCCTACAAAAATCCAGGATACGGAATC	28	8
AGCCTACAAAAATCCAGGATACGGAATCG	29	27
AGCCTACAAAAATCCAGGATACGGAATCGA	30	6
AGCCTACAAAAATCCAGGATACGGAATCGAGTCGT	35	1
AGCCTACAAAAATCCAGGATACGGAATCGAGTCGTT	36	3
AGCCTACAAAAATCCAGGATACGGAATCGAGTCGTTT	37	3
AGCCTACAAAAATCCAGGATACGGAATCGAGTCGTTTT	38	2
AGCCTGGAGGAACGTGAACGGGTT	24	1
AGCCTGGAGGAACGTGAACGGGTTGGGTCGCG	32	2
AGCCTGGAGGAACGTGAACGGGTTGGGTCGCGG	33	1
AGCCTGGAGGAACGTGAACGGGTTGGGTCGCGGTGTAC	38	1
AGCCTGGAGGAACGTGAACGGGTTGGGTCGCGGTGTACCCCGG	43	1
AGCCTGGAGGAACGTGAACGGGTTGGGTCGCGGTGTACCCCGGTT	45	1
AGCGACTCGACTCTGTAGCC	20	4697
AGCGACTCGACTCTGTAGCCT	21	102582
AGCGACTCGACTCTGTAGCCTG	22	7903
AGCGACTCGACTCTGTAGCCTGG	23	91456
AGCGACTCGACTCTGTAGCCTGGA	24	2333
AGCGACTCGACTCTGTAGCCTGGAG	25	236
AGCGACTCGACTCTGTAGCCTGGAGG	26	65
AGCGACTCGACTCTGTAGCCTGGAGGA	27	186
AGCGACTCGACTCTGTAGCCTGGAGGAA	28	17
AGCGACTCGACTCTGTAGCCTGGAGGAAC	29	29
AGCGACTCGACTCTGTAGCCTGGAGGAACG	30	150
AGCGACTCGACTCTGTAGCCTGGAGGAACGT	31	118
AGCGACTCGACTCTGTAGCCTGGAGGAACGTG	32	14
AGCGACTCGACTCTGTAGCCTGGAGGAACGTGA	33	6
AGCGACTCGACTCTGTAGCCTGGAGGAACGTGAA	34	1
AGCGACTCGACTCTGTAGCCTGGAGGAACGTGAAC	35	2
AGCGACTCGACTCTGTAGCCTGGAGGAACGTGAACG	36	9
AGCGACTCGACTCTGTAGCCTGGAGGAACGTGAACGG	37	5
AGCGACTCGACTCTGTAGCCTGGAGGAACGTGAACGGG	38	6
AGCGACTCGACTCTGTAGCCTGGAGGAACGTGAACGGGT	39	32
AGCGACTCGACTCTGTAGCCTGGAGGAACGTGAACGGGTTG	41	16
AGCGACTCGACTCTGTAGCCTGGAGGAACGTGAACGGGTTGG	42	2
AGCGACTCGACTCTGTAGCCTGGAGGAACGTGAACGGGTTGGG	43	16
AGCGACTCGACTCTGTAGCCTGGAGGAACGTGAACGGGTTGGGT	44	85
AGCGACTCGACTCTGTAGCCTGGAGGAACGTGAACGGGTTGGGTC	45	6
AGCGACTCGACTCTGTAGCCTGGAGGAACGTGAACGGGTTGGGTCG	46	2
AGCGACTCGACTCTGTAGCCTGGAGGAACGTGAACGGGTTGGGTCGCGG	49	81
AGGAACGTGAACGGGTTGGG	20	1
AGGAACGTGAACGGGTTGGGTC	22	1
AGGAACGTGAACGGGTTGGGTCGCGGTGTACCCCGGTTCA	40	1
AGGATACGGAATCGAGTCGT	20	183
AGGATACGGAATCGAGTCGTT	21	1340
AGGATACGGAATCGAGTCGTTT	22	9296
AGGATACGGAATCGAGTCGTTTT	23	13366
ATACGGAATCGAGTCGTTTT	20	7
ATCCAGGATACGGAATCGAGT	21	2
ATCCAGGATACGGAATCGAGTC	22	1
ATCCAGGATACGGAATCGAGTCG	23	1
ATCCAGGATACGGAATCGAGTCGT	24	12
ATCCAGGATACGGAATCGAGTCGTT	25	21
ATCCAGGATACGGAATCGAGTCGTTT	26	18
ATCCAGGATACGGAATCGAGTCGTTTT	27	8
ATTGGCACTCCCGTCTCGAC	20	2
ATTGGCACTCCCGTCTCGACC	21	2
ATTGGCACTCCCGTCTCGACCC	22	1
ATTGGCACTCCCGTCTCGACCCAG	24	7
ATTGGCACTCCCGTCTCGACCCAGCC	26	2
ATTGGCACTCCCGTCTCGACCCAGCCT	27	8
ATTGGCACTCCCGTCTCGACCCAGCCTA	28	1
ATTGGCACTCCCGTCTCGACCCAGCCTACA	30	2
ATTGGCACTCCCGTCTCGACCCAGCCTACAAA	32	2
ATTGGCACTCCCGTCTCGACCCAGCCTACAAAAA	34	1
ATTGGCACTCCCGTCTCGACCCAGCCTACAAAAAT	35	1
ATTGGCACTCCCGTCTCGACCCAGCCTACAAAAATCCA	38	1
ATTGGCACTCCCGTCTCGACCCAGCCTACAAAAATCCAG	39	2
ATTGGCACTCCCGTCTCGACCCAGCCTACAAAAATCCAGG	40	5
ATTGGCACTCCCGTCTCGACCCAGCCTACAAAAATCCAGGA	41	6
ATTGGCACTCCCGTCTCGACCCAGCCTACAAAAATCCAGGAT	42	2
ATTGGCACTCCCGTCTCGACCCAGCCTACAAAAATCCAGGATA	43	2
ATTGGCACTCCCGTCTCGACCCAGCCTACAAAAATCCAGGATAC	44	2
ATTGGCACTCCCGTCTCGACCCAGCCTACAAAAATCCAGGATACG	45	8
ATTGGCACTCCCGTCTCGACCCAGCCTACAAAAATCCAGGATACGG	46	4
ATTGGCACTCCCGTCTCGACCCAGCCTACAAAAATCCAGGATACGGAA	48	1
ATTGGCACTCCCGTCTCGACCCAGCCTACAAAAATCCAGGATACGGAAT	49	3
ATTGGCACTCCCGTCTCGACCCAGCCTACAAAAATCCAGGATACGGAATC	50	2
CAAAAATCCAGGATACGGAAT	21	7
CAAAAATCCAGGATACGGAATC	22	3
CAAAAATCCAGGATACGGAATCG	23	6
CAAAAATCCAGGATACGGAATCGA	24	1
CAAAAATCCAGGATACGGAATCGAG	25	2
CAAAAATCCAGGATACGGAATCGAGTC	27	1
CAAAAATCCAGGATACGGAATCGAGTCG	28	4
CAAAAATCCAGGATACGGAATCGAGTCGT	29	9
CAAAAATCCAGGATACGGAATCGAGTCGTT	30	28
CAAAAATCCAGGATACGGAATCGAGTCGTTT	31	24
CAAAAATCCAGGATACGGAATCGAGTCGTTTT	32	13
CAAGACTTGTACTCGAGCCG	20	1
CAAGACTTGTACTCGAGCCGG	21	15
CAAGACTTGTACTCGAGCCGGC	22	1
CAAGACTTGTACTCGAGCCGGCCG	24	6
CAAGACTTGTACTCGAGCCGGCCGG	25	4
CAAGACTTGTACTCGAGCCGGCCGGA	26	7
CAAGACTTGTACTCGAGCCGGCCGGAG	27	5
CAAGACTTGTACTCGAGCCGGCCGGAGCCGCGGC	34	1
CAAGACTTGTACTCGAGCCGGCCGGAGCCGCGGCTAACG	39	1
CAAGACTTGTACTCGAGCCGGCCGGAGCCGCGGCTAACGTG	41	5
CAAGACTTGTACTCGAGCCGGCCGGAGCCGCGGCTAACGTGGT	43	5
CAAGACTTGTACTCGAGCCGGCCGGAGCCGCGGCTAACGTGGTA	44	7
CAAGACTTGTACTCGAGCCGGCCGGAGCCGCGGCTAACGTGGTATT	46	4
CAAGACTTGTACTCGAGCCGGCCGGAGCCGCGGCTAACGTGGTATTG	47	2
CAAGACTTGTACTCGAGCCGGCCGGAGCCGCGGCTAACGTGGTATTGG	48	1
CAAGACTTGTACTCGAGCCGGCCGGAGCCGCGGCTAACGTGGTATTGGCA	50	25
CACTCCCGTCTCGACCCAGC	20	22
CACTCCCGTCTCGACCCAGCC	21	5
CACTCCCGTCTCGACCCAGCCT	22	6
CACTCCCGTCTCGACCCAGCCTA	23	6
CACTCCCGTCTCGACCCAGCCTAC	24	3
CACTCCCGTCTCGACCCAGCCTACA	25	3
CACTCCCGTCTCGACCCAGCCTACAA	26	3
CACTCCCGTCTCGACCCAGCCTACAAA	27	2
CACTCCCGTCTCGACCCAGCCTACAAAA	28	5
CACTCCCGTCTCGACCCAGCCTACAAAAA	29	2
CACTCCCGTCTCGACCCAGCCTACAAAAAT	30	4
CACTCCCGTCTCGACCCAGCCTACAAAAATC	31	1
CACTCCCGTCTCGACCCAGCCTACAAAAATCC	32	4
CACTCCCGTCTCGACCCAGCCTACAAAAATCCA	33	2
CACTCCCGTCTCGACCCAGCCTACAAAAATCCAG	34	1
CACTCCCGTCTCGACCCAGCCTACAAAAATCCAGG	35	28
CACTCCCGTCTCGACCCAGCCTACAAAAATCCAGGA	36	35
CACTCCCGTCTCGACCCAGCCTACAAAAATCCAGGAT	37	9
CACTCCCGTCTCGACCCAGCCTACAAAAATCCAGGATA	38	15
CACTCCCGTCTCGACCCAGCCTACAAAAATCCAGGATAC	39	1
CACTCCCGTCTCGACCCAGCCTACAAAAATCCAGGATACG	40	54
CACTCCCGTCTCGACCCAGCCTACAAAAATCCAGGATACGG	41	143
CACTCCCGTCTCGACCCAGCCTACAAAAATCCAGGATACGGA	42	40
CACTCCCGTCTCGACCCAGCCTACAAAAATCCAGGATACGGAA	43	164
CACTCCCGTCTCGACCCAGCCTACAAAAATCCAGGATACGGAAT	44	79
CACTCCCGTCTCGACCCAGCCTACAAAAATCCAGGATACGGAATC	45	26
CACTCCCGTCTCGACCCAGCCTACAAAAATCCAGGATACGGAATCG	46	208
CACTCCCGTCTCGACCCAGCCTACAAAAATCCAGGATACGGAATCGA	47	69
CACTCCCGTCTCGACCCAGCCTACAAAAATCCAGGATACGGAATCGAG	48	3
CACTCCCGTCTCGACCCAGCCTACAAAAATCCAGGATACGGAATCGAGT	49	1
CAGCCTACAAAAATCCAGGAT	21	1
CAGCCTACAAAAATCCAGGATAC	23	2
CAGCCTACAAAAATCCAGGATACG	24	17
CAGCCTACAAAAATCCAGGATACGG	25	5
CAGCCTACAAAAATCCAGGATACGGA	26	18
CAGCCTACAAAAATCCAGGATACGGAA	27	7
CAGCCTACAAAAATCCAGGATACGGAAT	28	74
CAGCCTACAAAAATCCAGGATACGGAATC	29	16
CAGCCTACAAAAATCCAGGATACGGAATCG	30	99
CAGCCTACAAAAATCCAGGATACGGAATCGA	31	27
CAGCCTACAAAAATCCAGGATACGGAATCGAG	32	2
CAGCCTACAAAAATCCAGGATACGGAATCGAGT	33	4
CAGCCTACAAAAATCCAGGATACGGAATCGAGTCG	35	1
CAGCCTACAAAAATCCAGGATACGGAATCGAGTCGTT	37	3
CAGCCTACAAAAATCCAGGATACGGAATCGAGTCGTTT	38	2
CAGGATACGGAATCGAGTCG	20	1640
CAGGATACGGAATCGAGTCGT	21	20493
CAGGATACGGAATCGAGTCGTT	22	65227
CAGGATACGGAATCGAGTCGTTT	23	26921
CAGGATACGGAATCGAGTCGTTTT	24	1498
CCAGCCTACAAAAATCCAGG	20	1
CCAGCCTACAAAAATCCAGGA	21	2
CCAGCCTACAAAAATCCAGGAT	22	2
CCAGCCTACAAAAATCCAGGATAC	24	1
CCAGCCTACAAAAATCCAGGATACG	25	7
CCAGCCTACAAAAATCCAGGATACGG	26	3
CCAGCCTACAAAAATCCAGGATACGGA	27	5
CCAGCCTACAAAAATCCAGGATACGGAA	28	2
CCAGCCTACAAAAATCCAGGATACGGAATC	30	3
CCAGCCTACAAAAATCCAGGATACGGAATCG	31	31
CCAGCCTACAAAAATCCAGGATACGGAATCGA	32	8
CCAGCCTACAAAAATCCAGGATACGGAATCGAG	33	2
CCAGCCTACAAAAATCCAGGATACGGAATCGAGTCGTT	38	1
CCAGCCTACAAAAATCCAGGATACGGAATCGAGTCGTTT	39	3
CCAGGATACGGAATCGAGTC	20	9
CCAGGATACGGAATCGAGTCG	21	2
CCAGGATACGGAATCGAGTCGT	22	10
CCAGGATACGGAATCGAGTCGTT	23	10
CCAGGATACGGAATCGAGTCGTTT	24	8
CCAGGATACGGAATCGAGTCGTTTT	25	13
CCCAGCCTACAAAAATCCAGG	21	2
CCCAGCCTACAAAAATCCAGGA	22	2
CCCAGCCTACAAAAATCCAGGATA	24	2
CCCAGCCTACAAAAATCCAGGATACG	26	14
CCCAGCCTACAAAAATCCAGGATACGG	27	5
CCCAGCCTACAAAAATCCAGGATACGGA	28	3
CCCAGCCTACAAAAATCCAGGATACGGAA	29	3
CCCAGCCTACAAAAATCCAGGATACGGAAT	30	12
CCCAGCCTACAAAAATCCAGGATACGGAATC	31	3
CCCAGCCTACAAAAATCCAGGATACGGAATCG	32	38
CCCAGCCTACAAAAATCCAGGATACGGAATCGA	33	18
CCCAGCCTACAAAAATCCAGGATACGGAATCGAG	34	1
CCCAGCCTACAAAAATCCAGGATACGGAATCGAGT	35	2
CCCAGCCTACAAAAATCCAGGATACGGAATCGAGTC	36	1
CCCAGCCTACAAAAATCCAGGATACGGAATCGAGTCG	37	2
CCCAGCCTACAAAAATCCAGGATACGGAATCGAGTCGT	38	1
CCCAGCCTACAAAAATCCAGGATACGGAATCGAGTCGTT	39	1
CCCAGCCTACAAAAATCCAGGATACGGAATCGAGTCGTTT	40	3
CCCAGCCTACAAAAATCCAGGATACGGAATCGAGTCGTTTT	41	1
CCCCGGTTCAAGACTTGTAC	20	4
CCCCGGTTCAAGACTTGTACTC	22	8
CCCCGGTTCAAGACTTGTACTCG	23	5
CCCCGGTTCAAGACTTGTACTCGA	24	11
CCCCGGTTCAAGACTTGTACTCGAGC	26	3
CCCCGGTTCAAGACTTGTACTCGAGCC	27	12
CCCCGGTTCAAGACTTGTACTCGAGCCGG	29	1
CCCCGGTTCAAGACTTGTACTCGAGCCGGCCG	32	1
CCCCGGTTCAAGACTTGTACTCGAGCCGGCCGGAGC	36	3
CCCCGGTTCAAGACTTGTACTCGAGCCGGCCGGAGCCG	38	1
CCCGGTTCAAGACTTGTACT	20	1
CCCGGTTCAAGACTTGTACTC	21	6
CCCGGTTCAAGACTTGTACTCG	22	2
CCCGGTTCAAGACTTGTACTCGA	23	3
CCCGGTTCAAGACTTGTACTCGAGC	25	3
CCCGGTTCAAGACTTGTACTCGAGCC	26	9
CCCGGTTCAAGACTTGTACTCGAGCCGGCCGGAGCC	36	1
CCCGGTTCAAGACTTGTACTCGAGCCGGCCGGAGCCG	37	1
CCCGGTTCAAGACTTGTACTCGAGCCGGCCGGAGCCGCGGCTAACGTGG	49	1
CCCGTCTCGACCCAGCCTACA	21	1
CCCGTCTCGACCCAGCCTACAA	22	1
CCCGTCTCGACCCAGCCTACAAA	23	5
CCCGTCTCGACCCAGCCTACAAAA	24	1
CCCGTCTCGACCCAGCCTACAAAAA	25	1
CCCGTCTCGACCCAGCCTACAAAAAT	26	2
CCCGTCTCGACCCAGCCTACAAAAATC	27	2
CCCGTCTCGACCCAGCCTACAAAAATCCA	29	1
CCCGTCTCGACCCAGCCTACAAAAATCCAGG	31	7
CCCGTCTCGACCCAGCCTACAAAAATCCAGGA	32	15
CCCGTCTCGACCCAGCCTACAAAAATCCAGGAT	33	11
CCCGTCTCGACCCAGCCTACAAAAATCCAGGATA	34	9
CCCGTCTCGACCCAGCCTACAAAAATCCAGGATAC	35	3
CCCGTCTCGACCCAGCCTACAAAAATCCAGGATACG	36	45
CCCGTCTCGACCCAGCCTACAAAAATCCAGGATACGG	37	131
CCCGTCTCGACCCAGCCTACAAAAATCCAGGATACGGA	38	27
CCCGTCTCGACCCAGCCTACAAAAATCCAGGATACGGAA	39	110
CCCGTCTCGACCCAGCCTACAAAAATCCAGGATACGGAAT	40	25
CCCGTCTCGACCCAGCCTACAAAAATCCAGGATACGGAATC	41	8
CCCGTCTCGACCCAGCCTACAAAAATCCAGGATACGGAATCG	42	92
CCCGTCTCGACCCAGCCTACAAAAATCCAGGATACGGAATCGA	43	48
CCCGTCTCGACCCAGCCTACAAAAATCCAGGATACGGAATCGAG	44	1
CCCGTCTCGACCCAGCCTACAAAAATCCAGGATACGGAATCGAGT	45	1
CCCGTCTCGACCCAGCCTACAAAAATCCAGGATACGGAATCGAGTC	46	2
CCCGTCTCGACCCAGCCTACAAAAATCCAGGATACGGAATCGAGTCGTT	49	1
CCGCGGCTAACGTGGTATTGGCACT	25	1
CCGCGGCTAACGTGGTATTGGCACTCCCGTCTCGACC	37	1
CCGCGGCTAACGTGGTATTGGCACTCCCGTCTCGACCC	38	1
CCGCGGCTAACGTGGTATTGGCACTCCCGTCTCGACCCA	39	1
CCGCGGCTAACGTGGTATTGGCACTCCCGTCTCGACCCAG	40	1
CCGCGGCTAACGTGGTATTGGCACTCCCGTCTCGACCCAGCC	42	2
CCGCGGCTAACGTGGTATTGGCACTCCCGTCTCGACCCAGCCT	43	2
CCGCGGCTAACGTGGTATTGGCACTCCCGTCTCGACCCAGCCTACAA	47	1
CCGCGGCTAACGTGGTATTGGCACTCCCGTCTCGACCCAGCCTACAAAAA	50	2
CCGGAGCCGCGGCTAACGTGGTATTGGCACTC	32	4
CCGGAGCCGCGGCTAACGTGGTATTGGCACTCC	33	4
CCGGAGCCGCGGCTAACGTGGTATTGGCACTCCCG	35	1
CCGGAGCCGCGGCTAACGTGGTATTGGCACTCCCGTC	37	3
CCGGAGCCGCGGCTAACGTGGTATTGGCACTCCCGTCTC	39	1
CCGGAGCCGCGGCTAACGTGGTATTGGCACTCCCGTCTCGA	41	3
CCGGAGCCGCGGCTAACGTGGTATTGGCACTCCCGTCTCGAC	42	16
CCGGAGCCGCGGCTAACGTGGTATTGGCACTCCCGTCTCGACC	43	6
CCGGAGCCGCGGCTAACGTGGTATTGGCACTCCCGTCTCGACCCA	45	3
CCGGAGCCGCGGCTAACGTGGTATTGGCACTCCCGTCTCGACCCAG	46	17
CCGGAGCCGCGGCTAACGTGGTATTGGCACTCCCGTCTCGACCCAGC	47	5
CCGGAGCCGCGGCTAACGTGGTATTGGCACTCCCGTCTCGACCCAGCC	48	5
CCGGAGCCGCGGCTAACGTGGTATTGGCACTCCCGTCTCGACCCAGCCT	49	4
CCGGAGCCGCGGCTAACGTGGTATTGGCACTCCCGTCTCGACCCAGCCTA	50	13
CCGGCCGGAGCCGCGGCTAACGTGGTA	27	2
CCGGCCGGAGCCGCGGCTAACGTGGTATT	29	2
CCGGCCGGAGCCGCGGCTAACGTGGTATTGGCACT	35	2
CCGGCCGGAGCCGCGGCTAACGTGGTATTGGCACTCCCG	39	5
CCGGCCGGAGCCGCGGCTAACGTGGTATTGGCACTCCCGT	40	4
CCGGCCGGAGCCGCGGCTAACGTGGTATTGGCACTCCCGTC	41	2
CCGGCCGGAGCCGCGGCTAACGTGGTATTGGCACTCCCGTCT	42	2
CCGGCCGGAGCCGCGGCTAACGTGGTATTGGCACTCCCGTCTC	43	2
CCGGCCGGAGCCGCGGCTAACGTGGTATTGGCACTCCCGTCTCG	44	5
CCGGCCGGAGCCGCGGCTAACGTGGTATTGGCACTCCCGTCTCGA	45	4
CCGGCCGGAGCCGCGGCTAACGTGGTATTGGCACTCCCGTCTCGAC	46	15
CCGGCCGGAGCCGCGGCTAACGTGGTATTGGCACTCCCGTCTCGACC	47	9
CCGGCCGGAGCCGCGGCTAACGTGGTATTGGCACTCCCGTCTCGACCC	48	4
CCGGCCGGAGCCGCGGCTAACGTGGTATTGGCACTCCCGTCTCGACCCA	49	7
CCGGCCGGAGCCGCGGCTAACGTGGTATTGGCACTCCCGTCTCGACCCAG	50	53
CCGGTTCAAGACTTGTACTC	20	4
CCGGTTCAAGACTTGTACTCGA	22	4
CCGGTTCAAGACTTGTACTCGAG	23	1
CCGGTTCAAGACTTGTACTCGAGC	24	4
CCGGTTCAAGACTTGTACTCGAGCC	25	9
CCGGTTCAAGACTTGTACTCGAGCCGGCCGGAGC	34	1
CCGGTTCAAGACTTGTACTCGAGCCGGCCGGAGCCGCGGCTAACGTGGT	49	2
CCGTCTCGACCCAGCCTACA	20	1
CCGTCTCGACCCAGCCTACAA	21	2
CCGTCTCGACCCAGCCTACAAA	22	1
CCGTCTCGACCCAGCCTACAAAAA	24	1
CCGTCTCGACCCAGCCTACAAAAAT	25	1
CCGTCTCGACCCAGCCTACAAAAATC	26	1
CCGTCTCGACCCAGCCTACAAAAATCCA	28	1
CCGTCTCGACCCAGCCTACAAAAATCCAGGA	31	5
CCGTCTCGACCCAGCCTACAAAAATCCAGGATAC	34	1
CCGTCTCGACCCAGCCTACAAAAATCCAGGATACG	35	17
CCGTCTCGACCCAGCCTACAAAAATCCAGGATACGG	36	11
CCGTCTCGACCCAGCCTACAAAAATCCAGGATACGGA	37	4
CCGTCTCGACCCAGCCTACAAAAATCCAGGATACGGAA	38	11
CCGTCTCGACCCAGCCTACAAAAATCCAGGATACGGAAT	39	5
CCGTCTCGACCCAGCCTACAAAAATCCAGGATACGGAATC	40	1
CCGTCTCGACCCAGCCTACAAAAATCCAGGATACGGAATCG	41	6
CCGTCTCGACCCAGCCTACAAAAATCCAGGATACGGAATCGA	42	11
CCTACAAAAATCCAGGATACGGA	23	3
CCTACAAAAATCCAGGATACGGAAT	25	3
CCTACAAAAATCCAGGATACGGAATC	26	6
CCTACAAAAATCCAGGATACGGAATCG	27	13
CCTACAAAAATCCAGGATACGGAATCGA	28	12
CCTACAAAAATCCAGGATACGGAATCGAG	29	1
CCTACAAAAATCCAGGATACGGAATCGAGT	30	2
CCTACAAAAATCCAGGATACGGAATCGAGTC	31	1
CCTACAAAAATCCAGGATACGGAATCGAGTCGTT	34	4
CCTACAAAAATCCAGGATACGGAATCGAGTCGTTT	35	1
CCTACAAAAATCCAGGATACGGAATCGAGTCGTTTT	36	1
CCTGGAGGAACGTGAACGGGTTGGGTCG	28	1
CCTGGAGGAACGTGAACGGGTTGGGTCGCGGTGTA	35	1
CCTGGAGGAACGTGAACGGGTTGGGTCGCGGTGTACCCCGGTTCAAGAC	49	1
CGACCCAGCCTACAAAAATC	20	2
CGACCCAGCCTACAAAAATCCA	22	1
CGACCCAGCCTACAAAAATCCAGG	24	2
CGACCCAGCCTACAAAAATCCAGGA	25	4
CGACCCAGCCTACAAAAATCCAGGATA	27	2
CGACCCAGCCTACAAAAATCCAGGATACG	29	7
CGACCCAGCCTACAAAAATCCAGGATACGG	30	6
CGACCCAGCCTACAAAAATCCAGGATACGGA	31	2
CGACCCAGCCTACAAAAATCCAGGATACGGAA	32	3
CGACCCAGCCTACAAAAATCCAGGATACGGAAT	33	28
CGACCCAGCCTACAAAAATCCAGGATACGGAATC	34	7
CGACCCAGCCTACAAAAATCCAGGATACGGAATCG	35	35
CGACCCAGCCTACAAAAATCCAGGATACGGAATCGA	36	2
CGACCCAGCCTACAAAAATCCAGGATACGGAATCGAGTC	39	1
CGACCCAGCCTACAAAAATCCAGGATACGGAATCGAGTCGT	41	10
CGACCCAGCCTACAAAAATCCAGGATACGGAATCGAGTCGTT	42	4
CGACCCAGCCTACAAAAATCCAGGATACGGAATCGAGTCGTTT	43	5
CGACCCAGCCTACAAAAATCCAGGATACGGAATCGAGTCGTTTT	44	1
CGACTCGACTCTGTAGCCTG	20	4
CGACTCGACTCTGTAGCCTGG	21	470
CGACTCGACTCTGTAGCCTGGA	22	931
CGACTCGACTCTGTAGCCTGGAG	23	14
CGACTCGACTCTGTAGCCTGGAGG	24	1
CGACTCGACTCTGTAGCCTGGAGGA	25	2
CGACTCGACTCTGTAGCCTGGAGGAACG	28	2
CGACTCGACTCTGTAGCCTGGAGGAACGT	29	1
CGACTCGACTCTGTAGCCTGGAGGAACGTGAACGGGTTGGGT	42	1
CGACTCGACTCTGTAGCCTGGAGGAACGTGAACGGGTTGGGTCGCGGTG	49	1
CGACTCTGTAGCCTGGAGGA	20	4
CGACTCTGTAGCCTGGAGGAAC	22	2
CGACTCTGTAGCCTGGAGGAACG	23	2
CGACTCTGTAGCCTGGAGGAACGT	24	1
CGACTCTGTAGCCTGGAGGAACGTGA	26	1
CGACTCTGTAGCCTGGAGGAACGTGAACGGGTTG	34	1
CGACTCTGTAGCCTGGAGGAACGTGAACGGGTTGGGT	37	3
CGACTCTGTAGCCTGGAGGAACGTGAACGGGTTGGGTC	38	1
CGACTCTGTAGCCTGGAGGAACGTGAACGGGTTGGGTCGC	40	1
CGACTCTGTAGCCTGGAGGAACGTGAACGGGTTGGGTCGCG	41	2
CGAGCCGGCCGGAGCCGCGGC	21	1
CGAGCCGGCCGGAGCCGCGGCT	22	3
CGAGCCGGCCGGAGCCGCGGCTAACG	26	1
CGAGCCGGCCGGAGCCGCGGCTAACGTGGTA	31	1
CGAGCCGGCCGGAGCCGCGGCTAACGTGGTAT	32	2
CGAGCCGGCCGGAGCCGCGGCTAACGTGGTATT	33	1
CGAGCCGGCCGGAGCCGCGGCTAACGTGGTATTGGCA	37	1
CGAGCCGGCCGGAGCCGCGGCTAACGTGGTATTGGCAC	38	1
CGAGCCGGCCGGAGCCGCGGCTAACGTGGTATTGGCACT	39	3
CGAGCCGGCCGGAGCCGCGGCTAACGTGGTATTGGCACTCC	41	1
CGAGCCGGCCGGAGCCGCGGCTAACGTGGTATTGGCACTCCCG	43	2
CGAGCCGGCCGGAGCCGCGGCTAACGTGGTATTGGCACTCCCGTCTCG	48	1
CGAGCCGGCCGGAGCCGCGGCTAACGTGGTATTGGCACTCCCGTCTCGAC	50	3
CGCGGCTAACGTGGTATTGGCACTCCCG	28	1
CGCGGCTAACGTGGTATTGGCACTCCCGTCTCGA	34	2
CGCGGCTAACGTGGTATTGGCACTCCCGTCTCGACC	36	1
CGCGGCTAACGTGGTATTGGCACTCCCGTCTCGACCCA	38	1
CGCGGCTAACGTGGTATTGGCACTCCCGTCTCGACCCAG	39	1
CGCGGCTAACGTGGTATTGGCACTCCCGTCTCGACCCAGC	40	1
CGCGGCTAACGTGGTATTGGCACTCCCGTCTCGACCCAGCC	41	2
CGCGGCTAACGTGGTATTGGCACTCCCGTCTCGACCCAGCCT	42	4
CGCGGCTAACGTGGTATTGGCACTCCCGTCTCGACCCAGCCTACA	45	1
CGCGGCTAACGTGGTATTGGCACTCCCGTCTCGACCCAGCCTACAAA	47	1
CGCGGCTAACGTGGTATTGGCACTCCCGTCTCGACCCAGCCTACAAAAA	49	1
CGCGGTGTACCCCGGTTCAAGA	22	1
CGCGGTGTACCCCGGTTCAAGAC	23	16
CGCGGTGTACCCCGGTTCAAGACT	24	24
CGCGGTGTACCCCGGTTCAAGACTT	25	3
CGCGGTGTACCCCGGTTCAAGACTTG	26	3
CGCGGTGTACCCCGGTTCAAGACTTGTA	28	2
CGCGGTGTACCCCGGTTCAAGACTTGTAC	29	5
CGCGGTGTACCCCGGTTCAAGACTTGTACT	30	10
CGCGGTGTACCCCGGTTCAAGACTTGTACTC	31	3
CGCGGTGTACCCCGGTTCAAGACTTGTACTCG	32	2
CGCGGTGTACCCCGGTTCAAGACTTGTACTCGA	33	6
CGCGGTGTACCCCGGTTCAAGACTTGTACTCGAGC	35	4
CGCGGTGTACCCCGGTTCAAGACTTGTACTCGAGCC	36	3
CGCGGTGTACCCCGGTTCAAGACTTGTACTCGAGCCG	37	1
CGCGGTGTACCCCGGTTCAAGACTTGTACTCGAGCCGGC	39	1
CGCGGTGTACCCCGGTTCAAGACTTGTACTCGAGCCGGCCG	41	1
CGCGGTGTACCCCGGTTCAAGACTTGTACTCGAGCCGGCCGGA	43	1
CGCGGTGTACCCCGGTTCAAGACTTGTACTCGAGCCGGCCGGAGC	45	2
CGGAGCCGCGGCTAACGTGGTATTGGCACTCCCG	34	2
CGGAGCCGCGGCTAACGTGGTATTGGCACTCCCGTCTC	38	1
CGGAGCCGCGGCTAACGTGGTATTGGCACTCCCGTCTCGAC	41	16
CGGAGCCGCGGCTAACGTGGTATTGGCACTCCCGTCTCGACC	42	4
CGGAGCCGCGGCTAACGTGGTATTGGCACTCCCGTCTCGACCCA	44	2
CGGAGCCGCGGCTAACGTGGTATTGGCACTCCCGTCTCGACCCAG	45	9
CGGAGCCGCGGCTAACGTGGTATTGGCACTCCCGTCTCGACCCAGC	46	2
CGGAGCCGCGGCTAACGTGGTATTGGCACTCCCGTCTCGACCCAGCC	47	3
CGGAGCCGCGGCTAACGTGGTATTGGCACTCCCGTCTCGACCCAGCCT	48	3
CGGAGCCGCGGCTAACGTGGTATTGGCACTCCCGTCTCGACCCAGCCTA	49	1
CGGAGCCGCGGCTAACGTGGTATTGGCACTCCCGTCTCGACCCAGCCTAC	50	3
CGGCCGGAGCCGCGGCTAACGTGG	24	1
CGGCCGGAGCCGCGGCTAACGTGGTA	26	1
CGGCCGGAGCCGCGGCTAACGTGGTATT	28	1
CGGCCGGAGCCGCGGCTAACGTGGTATTGGC	31	1
CGGCCGGAGCCGCGGCTAACGTGGTATTGGCACTCCCG	38	1
CGGCCGGAGCCGCGGCTAACGTGGTATTGGCACTCCCGTCTCGA	44	1
CGGCCGGAGCCGCGGCTAACGTGGTATTGGCACTCCCGTCTCGAC	45	15
CGGCCGGAGCCGCGGCTAACGTGGTATTGGCACTCCCGTCTCGACC	46	15
CGGCCGGAGCCGCGGCTAACGTGGTATTGGCACTCCCGTCTCGACCC	47	5
CGGCCGGAGCCGCGGCTAACGTGGTATTGGCACTCCCGTCTCGACCCA	48	8
CGGCCGGAGCCGCGGCTAACGTGGTATTGGCACTCCCGTCTCGACCCAG	49	37
CGGCCGGAGCCGCGGCTAACGTGGTATTGGCACTCCCGTCTCGACCCAGC	50	14
CGGCTAACGTGGTATTGGCACTCCC	25	1
CGGCTAACGTGGTATTGGCACTCCCGTCT	29	1
CGGCTAACGTGGTATTGGCACTCCCGTCTCGAC	33	1
CGGCTAACGTGGTATTGGCACTCCCGTCTCGACC	34	2
CGGCTAACGTGGTATTGGCACTCCCGTCTCGACCCAG	37	1
CGGCTAACGTGGTATTGGCACTCCCGTCTCGACCCAGC	38	2
CGGCTAACGTGGTATTGGCACTCCCGTCTCGACCCAGCC	39	1
CGGCTAACGTGGTATTGGCACTCCCGTCTCGACCCAGCCT	40	2
CGGCTAACGTGGTATTGGCACTCCCGTCTCGACCCAGCCTACAAA	45	1
CGGCTAACGTGGTATTGGCACTCCCGTCTCGACCCAGCCTACAAAAATCC	50	4
CGGGTTGGGTCGCGGTGTACC	21	1
CGGGTTGGGTCGCGGTGTACCCCGGTTCA	29	1
CGGGTTGGGTCGCGGTGTACCCCGGTTCAA	30	1
CGGGTTGGGTCGCGGTGTACCCCGGTTCAAGAC	33	1
CGGGTTGGGTCGCGGTGTACCCCGGTTCAAGACT	34	4
CGGGTTGGGTCGCGGTGTACCCCGGTTCAAGACTTGT	37	1
CGGGTTGGGTCGCGGTGTACCCCGGTTCAAGACTTGTACT	40	1
CGGGTTGGGTCGCGGTGTACCCCGGTTCAAGACTTGTACTCGAGCCGGCC	50	1
CGGTGTACCCCGGTTCAAGACT	22	12
CGGTGTACCCCGGTTCAAGACTTGT	25	2
CGGTGTACCCCGGTTCAAGACTTGTACT	28	7
CGGTGTACCCCGGTTCAAGACTTGTACTC	29	2
CGGTGTACCCCGGTTCAAGACTTGTACTCGA	31	1
CGGTGTACCCCGGTTCAAGACTTGTACTCGAGCC	34	1
CGGTGTACCCCGGTTCAAGACTTGTACTCGAGCCGGCCGGA	41	1
CGGTGTACCCCGGTTCAAGACTTGTACTCGAGCCGGCCGGAGC	43	2
CGGTGTACCCCGGTTCAAGACTTGTACTCGAGCCGGCCGGAGCCGCGGC	49	3
CGGTTCAAGACTTGTACTCGA	21	4
CGGTTCAAGACTTGTACTCGAG	22	3
CGGTTCAAGACTTGTACTCGAGC	23	2
CGGTTCAAGACTTGTACTCGAGCC	24	13
CGGTTCAAGACTTGTACTCGAGCCGGCCGGAGC	33	1
CGGTTCAAGACTTGTACTCGAGCCGGCCGGAGCCGCGGCTAACGTG	46	1
CGGTTCAAGACTTGTACTCGAGCCGGCCGGAGCCGCGGCTAACGTGGTA	49	1
CGTCTCGACCCAGCCTACAA	20	1
CGTCTCGACCCAGCCTACAAAA	22	1
CGTCTCGACCCAGCCTACAAAAA	23	1
CGTCTCGACCCAGCCTACAAAAATC	25	3
CGTCTCGACCCAGCCTACAAAAATCCAG	28	1
CGTCTCGACCCAGCCTACAAAAATCCAGG	29	1
CGTCTCGACCCAGCCTACAAAAATCCAGGA	30	7
CGTCTCGACCCAGCCTACAAAAATCCAGGAT	31	2
CGTCTCGACCCAGCCTACAAAAATCCAGGATAC	33	1
CGTCTCGACCCAGCCTACAAAAATCCAGGATACG	34	11
CGTCTCGACCCAGCCTACAAAAATCCAGGATACGG	35	7
CGTCTCGACCCAGCCTACAAAAATCCAGGATACGGA	36	7
CGTCTCGACCCAGCCTACAAAAATCCAGGATACGGAA	37	6
CGTCTCGACCCAGCCTACAAAAATCCAGGATACGGAAT	38	21
CGTCTCGACCCAGCCTACAAAAATCCAGGATACGGAATC	39	7
CGTCTCGACCCAGCCTACAAAAATCCAGGATACGGAATCG	40	36
CGTCTCGACCCAGCCTACAAAAATCCAGGATACGGAATCGA	41	31
CGTCTCGACCCAGCCTACAAAAATCCAGGATACGGAATCGAGTCGT	46	1
CGTGAACGGGTTGGGTCGCGGT	22	1
CGTGAACGGGTTGGGTCGCGGTGTACCCCGGTT	33	1
CGTGAACGGGTTGGGTCGCGGTGTACCCCGGTTCAAGACTTGTA	44	1
CGTGGTATTGGCACTCCCGT	20	1
CGTGGTATTGGCACTCCCGTCT	22	1
CGTGGTATTGGCACTCCCGTCTC	23	1
CGTGGTATTGGCACTCCCGTCTCG	24	2
CGTGGTATTGGCACTCCCGTCTCGA	25	5
CGTGGTATTGGCACTCCCGTCTCGAC	26	37
CGTGGTATTGGCACTCCCGTCTCGACC	27	5
CGTGGTATTGGCACTCCCGTCTCGACCC	28	1
CGTGGTATTGGCACTCCCGTCTCGACCCA	29	2
CGTGGTATTGGCACTCCCGTCTCGACCCAG	30	17
CGTGGTATTGGCACTCCCGTCTCGACCCAGC	31	5
CGTGGTATTGGCACTCCCGTCTCGACCCAGCC	32	3
CGTGGTATTGGCACTCCCGTCTCGACCCAGCCT	33	5
CGTGGTATTGGCACTCCCGTCTCGACCCAGCCTA	34	2
CGTGGTATTGGCACTCCCGTCTCGACCCAGCCTACA	36	1
CGTGGTATTGGCACTCCCGTCTCGACCCAGCCTACAA	37	1
CGTGGTATTGGCACTCCCGTCTCGACCCAGCCTACAAA	38	3
CGTGGTATTGGCACTCCCGTCTCGACCCAGCCTACAAAA	39	4
CGTGGTATTGGCACTCCCGTCTCGACCCAGCCTACAAAAA	40	1
CGTGGTATTGGCACTCCCGTCTCGACCCAGCCTACAAAAATC	42	2
CGTGGTATTGGCACTCCCGTCTCGACCCAGCCTACAAAAATCC	43	2
CGTGGTATTGGCACTCCCGTCTCGACCCAGCCTACAAAAATCCA	44	2
CGTGGTATTGGCACTCCCGTCTCGACCCAGCCTACAAAAATCCAG	45	2
CGTGGTATTGGCACTCCCGTCTCGACCCAGCCTACAAAAATCCAGG	46	3
CGTGGTATTGGCACTCCCGTCTCGACCCAGCCTACAAAAATCCAGGA	47	9
CGTGGTATTGGCACTCCCGTCTCGACCCAGCCTACAAAAATCCAGGAT	48	7
CGTGGTATTGGCACTCCCGTCTCGACCCAGCCTACAAAAATCCAGGATA	49	7
CGTGGTATTGGCACTCCCGTCTCGACCCAGCCTACAAAAATCCAGGATAC	50	45
CTAACGTGGTATTGGCACTC	20	1
CTAACGTGGTATTGGCACTCCCG	23	1
CTAACGTGGTATTGGCACTCCCGTCTCGACC	31	3
CTAACGTGGTATTGGCACTCCCGTCTCGACCCAG	34	1
CTAACGTGGTATTGGCACTCCCGTCTCGACCCAGCCT	37	2
CTAACGTGGTATTGGCACTCCCGTCTCGACCCAGCCTA	38	1
CTAACGTGGTATTGGCACTCCCGTCTCGACCCAGCCTACAAA	42	1
CTAACGTGGTATTGGCACTCCCGTCTCGACCCAGCCTACAAAAATC	46	1
CTAACGTGGTATTGGCACTCCCGTCTCGACCCAGCCTACAAAAATCC	47	1
CTAACGTGGTATTGGCACTCCCGTCTCGACCCAGCCTACAAAAATCCAG	49	1
CTAACGTGGTATTGGCACTCCCGTCTCGACCCAGCCTACAAAAATCCAGG	50	9
CTACAAAAATCCAGGATACG	20	10
CTACAAAAATCCAGGATACGG	21	2
CTACAAAAATCCAGGATACGGA	22	1
CTACAAAAATCCAGGATACGGAA	23	2
CTACAAAAATCCAGGATACGGAAT	24	7
CTACAAAAATCCAGGATACGGAATC	25	6
CTACAAAAATCCAGGATACGGAATCG	26	24
CTACAAAAATCCAGGATACGGAATCGA	27	23
CTACAAAAATCCAGGATACGGAATCGAGT	29	1
CTACAAAAATCCAGGATACGGAATCGAGTCG	31	1
CTACAAAAATCCAGGATACGGAATCGAGTCGT	32	1
CTACAAAAATCCAGGATACGGAATCGAGTCGTT	33	8
CTACAAAAATCCAGGATACGGAATCGAGTCGTTT	34	5
CTACAAAAATCCAGGATACGGAATCGAGTCGTTTT	35	1
CTCCCGTCTCGACCCAGCCT	20	12
CTCCCGTCTCGACCCAGCCTA	21	6
CTCCCGTCTCGACCCAGCCTAC	22	6
CTCCCGTCTCGACCCAGCCTACA	23	2
CTCCCGTCTCGACCCAGCCTACAA	24	1
CTCCCGTCTCGACCCAGCCTACAAA	25	9
CTCCCGTCTCGACCCAGCCTACAAAA	26	4
CTCCCGTCTCGACCCAGCCTACAAAAA	27	4
CTCCCGTCTCGACCCAGCCTACAAAAAT	28	3
CTCCCGTCTCGACCCAGCCTACAAAAATC	29	7
CTCCCGTCTCGACCCAGCCTACAAAAATCC	30	3
CTCCCGTCTCGACCCAGCCTACAAAAATCCA	31	2
CTCCCGTCTCGACCCAGCCTACAAAAATCCAG	32	2
CTCCCGTCTCGACCCAGCCTACAAAAATCCAGG	33	19
CTCCCGTCTCGACCCAGCCTACAAAAATCCAGGA	34	46
CTCCCGTCTCGACCCAGCCTACAAAAATCCAGGAT	35	26
CTCCCGTCTCGACCCAGCCTACAAAAATCCAGGATA	36	17
CTCCCGTCTCGACCCAGCCTACAAAAATCCAGGATAC	37	6
CTCCCGTCTCGACCCAGCCTACAAAAATCCAGGATACG	38	84
CTCCCGTCTCGACCCAGCCTACAAAAATCCAGGATACGG	39	220
CTCCCGTCTCGACCCAGCCTACAAAAATCCAGGATACGGA	40	56
CTCCCGTCTCGACCCAGCCTACAAAAATCCAGGATACGGAA	41	254
CTCCCGTCTCGACCCAGCCTACAAAAATCCAGGATACGGAAT	42	46
CTCCCGTCTCGACCCAGCCTACAAAAATCCAGGATACGGAATC	43	23
CTCCCGTCTCGACCCAGCCTACAAAAATCCAGGATACGGAATCG	44	263
CTCCCGTCTCGACCCAGCCTACAAAAATCCAGGATACGGAATCGA	45	107
CTCCCGTCTCGACCCAGCCTACAAAAATCCAGGATACGGAATCGAG	46	1
CTCCCGTCTCGACCCAGCCTACAAAAATCCAGGATACGGAATCGAGTCG	49	2
CTCGACCCAGCCTACAAAAATC	22	1
CTCGACCCAGCCTACAAAAATCC	23	1
CTCGACCCAGCCTACAAAAATCCA	24	1
CTCGACCCAGCCTACAAAAATCCAG	25	1
CTCGACCCAGCCTACAAAAATCCAGGA	27	6
CTCGACCCAGCCTACAAAAATCCAGGAT	28	1
CTCGACCCAGCCTACAAAAATCCAGGATA	29	3
CTCGACCCAGCCTACAAAAATCCAGGATAC	30	1
CTCGACCCAGCCTACAAAAATCCAGGATACG	31	6
CTCGACCCAGCCTACAAAAATCCAGGATACGG	32	9
CTCGACCCAGCCTACAAAAATCCAGGATACGGA	33	17
CTCGACCCAGCCTACAAAAATCCAGGATACGGAA	34	5
CTCGACCCAGCCTACAAAAATCCAGGATACGGAAT	35	81
CTCGACCCAGCCTACAAAAATCCAGGATACGGAATC	36	20
CTCGACCCAGCCTACAAAAATCCAGGATACGGAATCG	37	253
CTCGACCCAGCCTACAAAAATCCAGGATACGGAATCGA	38	24
CTCGACCCAGCCTACAAAAATCCAGGATACGGAATCGAGTCGT	43	3
CTCGACCCAGCCTACAAAAATCCAGGATACGGAATCGAGTCGTT	44	19
CTCGACTCTGTAGCCTGGAG	20	7
CTCGACTCTGTAGCCTGGAGGA	22	63
CTCGACTCTGTAGCCTGGAGGAA	23	1
CTCGACTCTGTAGCCTGGAGGAAC	24	1
CTCGACTCTGTAGCCTGGAGGAACG	25	1
CTCGACTCTGTAGCCTGGAGGAACGTGA	28	1
CTCGACTCTGTAGCCTGGAGGAACGTGAA	29	1
CTCGACTCTGTAGCCTGGAGGAACGTGAACGGGTTGGGTCGCGGTGTACC	50	1
CTCGAGCCGGCCGGAGCCGCGGCTA	25	2
CTCGAGCCGGCCGGAGCCGCGGCTAAC	27	1
CTCGAGCCGGCCGGAGCCGCGGCTAACGTG	30	1
CTCGAGCCGGCCGGAGCCGCGGCTAACGTGGT	32	1
CTCGAGCCGGCCGGAGCCGCGGCTAACGTGGTA	33	10
CTCGAGCCGGCCGGAGCCGCGGCTAACGTGGTATT	35	2
CTCGAGCCGGCCGGAGCCGCGGCTAACGTGGTATTGGCAC	40	1
CTCGAGCCGGCCGGAGCCGCGGCTAACGTGGTATTGGCACTC	42	1
CTCGAGCCGGCCGGAGCCGCGGCTAACGTGGTATTGGCACTCCCG	45	3
CTCTGTAGCCTGGAGGAACGTGAA	24	10
CTCTGTAGCCTGGAGGAACGTGAACG	26	1
CTCTGTAGCCTGGAGGAACGTGAACGGGTTGGGT	34	1
CTCTGTAGCCTGGAGGAACGTGAACGGGTTGGGTC	35	3
CTCTGTAGCCTGGAGGAACGTGAACGGGTTGGGTCG	36	2
CTCTGTAGCCTGGAGGAACGTGAACGGGTTGGGTCGC	37	1
CTCTGTAGCCTGGAGGAACGTGAACGGGTTGGGTCGCG	38	1
CTCTGTAGCCTGGAGGAACGTGAACGGGTTGGGTCGCGGTG	41	1
CTCTGTAGCCTGGAGGAACGTGAACGGGTTGGGTCGCGGTGTA	43	1
CTCTGTAGCCTGGAGGAACGTGAACGGGTTGGGTCGCGGTGTACC	45	1
CTCTGTAGCCTGGAGGAACGTGAACGGGTTGGGTCGCGGTGTACCCCG	48	1
CTCTGTAGCCTGGAGGAACGTGAACGGGTTGGGTCGCGGTGTACCCCGG	49	3
CTGGAGGAACGTGAACGGGTT	21	1
CTGGAGGAACGTGAACGGGTTGG	23	1
CTGGAGGAACGTGAACGGGTTGGGTCGCGGTGTACCCCGGT	41	1
CTGGAGGAACGTGAACGGGTTGGGTCGCGGTGTACCCCGGTTCAAGACT	49	2
CTGTAGCCTGGAGGAACGTG	20	1
CTGTAGCCTGGAGGAACGTGA	21	4
CTGTAGCCTGGAGGAACGTGAA	22	18
CTGTAGCCTGGAGGAACGTGAAC	23	4
CTGTAGCCTGGAGGAACGTGAACG	24	2
CTGTAGCCTGGAGGAACGTGAACGGGT	27	1
CTGTAGCCTGGAGGAACGTGAACGGGTTGG	30	4
CTGTAGCCTGGAGGAACGTGAACGGGTTGGG	31	7
CTGTAGCCTGGAGGAACGTGAACGGGTTGGGT	32	5
CTGTAGCCTGGAGGAACGTGAACGGGTTGGGTC	33	7
CTGTAGCCTGGAGGAACGTGAACGGGTTGGGTCG	34	3
CTGTAGCCTGGAGGAACGTGAACGGGTTGGGTCGCG	36	1
CTGTAGCCTGGAGGAACGTGAACGGGTTGGGTCGCGGT	38	2
CTGTAGCCTGGAGGAACGTGAACGGGTTGGGTCGCGGTGT	40	1
CTGTAGCCTGGAGGAACGTGAACGGGTTGGGTCGCGGTGTACCC	44	1
CTGTAGCCTGGAGGAACGTGAACGGGTTGGGTCGCGGTGTACCCCGGTTC	50	1
CTTGTACTCGAGCCGGCCGG	20	4
CTTGTACTCGAGCCGGCCGGA	21	32
CTTGTACTCGAGCCGGCCGGAG	22	7
CTTGTACTCGAGCCGGCCGGAGC	23	1
CTTGTACTCGAGCCGGCCGGAGCC	24	2
CTTGTACTCGAGCCGGCCGGAGCCG	25	1
CTTGTACTCGAGCCGGCCGGAGCCGCGG	28	1
CTTGTACTCGAGCCGGCCGGAGCCGCGGCTAACG	34	6
CTTGTACTCGAGCCGGCCGGAGCCGCGGCTAACGTG	36	1
CTTGTACTCGAGCCGGCCGGAGCCGCGGCTAACGTGG	37	1
CTTGTACTCGAGCCGGCCGGAGCCGCGGCTAACGTGGT	38	8
CTTGTACTCGAGCCGGCCGGAGCCGCGGCTAACGTGGTA	39	38
CTTGTACTCGAGCCGGCCGGAGCCGCGGCTAACGTGGTAT	40	5
CTTGTACTCGAGCCGGCCGGAGCCGCGGCTAACGTGGTATT	41	5
CTTGTACTCGAGCCGGCCGGAGCCGCGGCTAACGTGGTATTG	42	2
CTTGTACTCGAGCCGGCCGGAGCCGCGGCTAACGTGGTATTGGCACT	47	2
CTTGTACTCGAGCCGGCCGGAGCCGCGGCTAACGTGGTATTGGCACTC	48	4
CTTGTACTCGAGCCGGCCGGAGCCGCGGCTAACGTGGTATTGGCACTCC	49	3
CTTGTACTCGAGCCGGCCGGAGCCGCGGCTAACGTGGTATTGGCACTCCC	50	61
GAACGGGTTGGGTCGCGGTGT	21	1
GAACGGGTTGGGTCGCGGTGTACCCCGGTTCAAGACTTGTACTCGAGCCG	50	1
GAACGTGAACGGGTTGGGTCGCGGTGTACCCCGGTTCAA	39	1
GACCCAGCCTACAAAAATCCAGG	23	1
GACCCAGCCTACAAAAATCCAGGA	24	3
GACCCAGCCTACAAAAATCCAGGATA	26	1
GACCCAGCCTACAAAAATCCAGGATACG	28	7
GACCCAGCCTACAAAAATCCAGGATACGG	29	3
GACCCAGCCTACAAAAATCCAGGATACGGA	30	2
GACCCAGCCTACAAAAATCCAGGATACGGAA	31	5
GACCCAGCCTACAAAAATCCAGGATACGGAAT	32	10
GACCCAGCCTACAAAAATCCAGGATACGGAATC	33	5
GACCCAGCCTACAAAAATCCAGGATACGGAATCG	34	11
GACCCAGCCTACAAAAATCCAGGATACGGAATCGA	35	7
GACCCAGCCTACAAAAATCCAGGATACGGAATCGAG	36	2
GACCCAGCCTACAAAAATCCAGGATACGGAATCGAGTC	38	1
GACCCAGCCTACAAAAATCCAGGATACGGAATCGAGTCG	39	1
GACCCAGCCTACAAAAATCCAGGATACGGAATCGAGTCGT	40	21
GACCCAGCCTACAAAAATCCAGGATACGGAATCGAGTCGTT	41	10
GACCCAGCCTACAAAAATCCAGGATACGGAATCGAGTCGTTT	42	3
GACCCAGCCTACAAAAATCCAGGATACGGAATCGAGTCGTTTT	43	3
GACTCGACTCTGTAGCCTGG	20	3324
GACTCGACTCTGTAGCCTGGA	21	43865
GACTCGACTCTGTAGCCTGGAG	22	3377
GACTCGACTCTGTAGCCTGGAGG	23	787
GACTCGACTCTGTAGCCTGGAGGA	24	378
GACTCGACTCTGTAGCCTGGAGGAA	25	24
GACTCGACTCTGTAGCCTGGAGGAAC	26	210
GACTCGACTCTGTAGCCTGGAGGAACG	27	1146
GACTCGACTCTGTAGCCTGGAGGAACGT	28	356
GACTCGACTCTGTAGCCTGGAGGAACGTG	29	22
GACTCGACTCTGTAGCCTGGAGGAACGTGA	30	3
GACTCGACTCTGTAGCCTGGAGGAACGTGAA	31	4
GACTCGACTCTGTAGCCTGGAGGAACGTGAAC	32	3
GACTCGACTCTGTAGCCTGGAGGAACGTGAACG	33	5
GACTCGACTCTGTAGCCTGGAGGAACGTGAACGG	34	7
GACTCGACTCTGTAGCCTGGAGGAACGTGAACGGG	35	19
GACTCGACTCTGTAGCCTGGAGGAACGTGAACGGGT	36	159
GACTCGACTCTGTAGCCTGGAGGAACGTGAACGGGTT	37	8
GACTCGACTCTGTAGCCTGGAGGAACGTGAACGGGTTG	38	34
GACTCGACTCTGTAGCCTGGAGGAACGTGAACGGGTTGG	39	11
GACTCGACTCTGTAGCCTGGAGGAACGTGAACGGGTTGGG	40	80
GACTCGACTCTGTAGCCTGGAGGAACGTGAACGGGTTGGGT	41	285
GACTCGACTCTGTAGCCTGGAGGAACGTGAACGGGTTGGGTC	42	4
GACTCGACTCTGTAGCCTGGAGGAACGTGAACGGGTTGGGTCG	43	2
GACTCGACTCTGTAGCCTGGAGGAACGTGAACGGGTTGGGTCGC	44	1
GACTCGACTCTGTAGCCTGGAGGAACGTGAACGGGTTGGGTCGCGG	46	10
GACTCGACTCTGTAGCCTGGAGGAACGTGAACGGGTTGGGTCGCGGT	47	32
GACTCGACTCTGTAGCCTGGAGGAACGTGAACGGGTTGGGTCGCGGTG	48	5
GACTCGACTCTGTAGCCTGGAGGAACGTGAACGGGTTGGGTCGCGGTGT	49	13
GACTCGACTCTGTAGCCTGGAGGAACGTGAACGGGTTGGGTCGCGGTGTA	50	107
GACTCTGTAGCCTGGAGGAAC	21	2
GACTCTGTAGCCTGGAGGAACGTGA	25	1
GACTCTGTAGCCTGGAGGAACGTGAACGGGTTGGG	35	1
GACTCTGTAGCCTGGAGGAACGTGAACGGGTTGGGTCG	38	3
GACTCTGTAGCCTGGAGGAACGTGAACGGGTTGGGTCGCGGTG	43	1
GACTCTGTAGCCTGGAGGAACGTGAACGGGTTGGGTCGCGGTGT	44	1
GACTCTGTAGCCTGGAGGAACGTGAACGGGTTGGGTCGCGGTGTA	45	1
GACTCTGTAGCCTGGAGGAACGTGAACGGGTTGGGTCGCGGTGTACC	47	2
GACTCTGTAGCCTGGAGGAACGTGAACGGGTTGGGTCGCGGTGTACCCCG	50	2
GACTTGTACTCGAGCCGGCC	20	1
GACTTGTACTCGAGCCGGCCG	21	1
GACTTGTACTCGAGCCGGCCGG	22	4
GACTTGTACTCGAGCCGGCCGGA	23	2
GACTTGTACTCGAGCCGGCCGGAGCCGCGGCTAACG	36	1
GACTTGTACTCGAGCCGGCCGGAGCCGCGGCTAACGTGG	39	1
GACTTGTACTCGAGCCGGCCGGAGCCGCGGCTAACGTGGT	40	3
GACTTGTACTCGAGCCGGCCGGAGCCGCGGCTAACGTGGTA	41	3
GACTTGTACTCGAGCCGGCCGGAGCCGCGGCTAACGTGGTAT	42	1
GACTTGTACTCGAGCCGGCCGGAGCCGCGGCTAACGTGGTATTG	44	4
GACTTGTACTCGAGCCGGCCGGAGCCGCGGCTAACGTGGTATTGG	45	1
GACTTGTACTCGAGCCGGCCGGAGCCGCGGCTAACGTGGTATTGGCACTC	50	2
GAGCCGCGGCTAACGTGGTATTGGCACTCCCGTCTCGAC	39	1
GAGCCGCGGCTAACGTGGTATTGGCACTCCCGTCTCGACC	40	1
GAGCCGCGGCTAACGTGGTATTGGCACTCCCGTCTCGACCCAG	43	2
GAGCCGCGGCTAACGTGGTATTGGCACTCCCGTCTCGACCCAGC	44	1
GAGCCGCGGCTAACGTGGTATTGGCACTCCCGTCTCGACCCAGCCTA	47	1
GAGCCGCGGCTAACGTGGTATTGGCACTCCCGTCTCGACCCAGCCTACAA	50	2
GAGCCGGCCGGAGCCGCGGCTAACGTG	27	1
GAGCCGGCCGGAGCCGCGGCTAACGTGGT	29	1
GAGCCGGCCGGAGCCGCGGCTAACGTGGTATTGG	34	1
GAGCCGGCCGGAGCCGCGGCTAACGTGGTATTGGCACTCCCGTCT	45	1
GAGCCGGCCGGAGCCGCGGCTAACGTGGTATTGGCACTCCCGTCTCGACC	50	3
GAGGAACGTGAACGGGTTGGGT	22	1
GAGGAACGTGAACGGGTTGGGTCGCGGTGT	30	2
GATACGGAATCGAGTCGTTT	20	38
GATACGGAATCGAGTCGTTTT	21	100
GCACTCCCGTCTCGACCCAG	20	17
GCACTCCCGTCTCGACCCAGCC	22	3
GCACTCCCGTCTCGACCCAGCCT	23	3
GCACTCCCGTCTCGACCCAGCCTA	24	3
GCACTCCCGTCTCGACCCAGCCTACA	26	1
GCACTCCCGTCTCGACCCAGCCTACAA	27	1
GCACTCCCGTCTCGACCCAGCCTACAAA	28	1
GCACTCCCGTCTCGACCCAGCCTACAAAA	29	1
GCACTCCCGTCTCGACCCAGCCTACAAAAA	30	4
GCACTCCCGTCTCGACCCAGCCTACAAAAATC	32	1
GCACTCCCGTCTCGACCCAGCCTACAAAAATCC	33	2
GCACTCCCGTCTCGACCCAGCCTACAAAAATCCAGG	36	9
GCACTCCCGTCTCGACCCAGCCTACAAAAATCCAGGA	37	4
GCACTCCCGTCTCGACCCAGCCTACAAAAATCCAGGAT	38	4
GCACTCCCGTCTCGACCCAGCCTACAAAAATCCAGGATA	39	5
GCACTCCCGTCTCGACCCAGCCTACAAAAATCCAGGATAC	40	2
GCACTCCCGTCTCGACCCAGCCTACAAAAATCCAGGATACG	41	12
GCACTCCCGTCTCGACCCAGCCTACAAAAATCCAGGATACGG	42	18
GCACTCCCGTCTCGACCCAGCCTACAAAAATCCAGGATACGGA	43	3
GCACTCCCGTCTCGACCCAGCCTACAAAAATCCAGGATACGGAA	44	18
GCACTCCCGTCTCGACCCAGCCTACAAAAATCCAGGATACGGAAT	45	9
GCACTCCCGTCTCGACCCAGCCTACAAAAATCCAGGATACGGAATC	46	10
GCACTCCCGTCTCGACCCAGCCTACAAAAATCCAGGATACGGAATCG	47	19
GCCGCGGCTAACGTGGTATTGGCACTCCCGTCTCGACCCAGCCT	44	2
GCCGCGGCTAACGTGGTATTGGCACTCCCGTCTCGACCCAGCCTACAAAA	50	3
GCCGGAGCCGCGGCTAACGTGGTATTGGCACTCCC	35	1
GCCGGAGCCGCGGCTAACGTGGTATTGGCACTCCCGTCTCGACCCA	46	1
GCCGGAGCCGCGGCTAACGTGGTATTGGCACTCCCGTCTCGACCCAG	47	4
GCCGGAGCCGCGGCTAACGTGGTATTGGCACTCCCGTCTCGACCCAGC	48	2
GCCGGAGCCGCGGCTAACGTGGTATTGGCACTCCCGTCTCGACCCAGCC	49	4
GCCGGCCGGAGCCGCGGCTAACGTGG	26	1
GCCGGCCGGAGCCGCGGCTAACGTGGTA	28	1
GCCGGCCGGAGCCGCGGCTAACGTGGTATTGGCACT	36	1
GCCGGCCGGAGCCGCGGCTAACGTGGTATTGGCACTCC	38	2
GCCGGCCGGAGCCGCGGCTAACGTGGTATTGGCACTCCCG	40	2
GCCGGCCGGAGCCGCGGCTAACGTGGTATTGGCACTCCCGT	41	2
GCCGGCCGGAGCCGCGGCTAACGTGGTATTGGCACTCCCGTC	42	1
GCCGGCCGGAGCCGCGGCTAACGTGGTATTGGCACTCCCGTCT	43	3
GCCGGCCGGAGCCGCGGCTAACGTGGTATTGGCACTCCCGTCTCGA	46	2
GCCGGCCGGAGCCGCGGCTAACGTGGTATTGGCACTCCCGTCTCGAC	47	22
GCCGGCCGGAGCCGCGGCTAACGTGGTATTGGCACTCCCGTCTCGACC	48	6
GCCGGCCGGAGCCGCGGCTAACGTGGTATTGGCACTCCCGTCTCGACCCA	50	30
GCCTACAAAAATCCAGGATA	20	1
GCCTACAAAAATCCAGGATACG	22	10
GCCTACAAAAATCCAGGATACGGA	24	1
GCCTACAAAAATCCAGGATACGGAAT	26	6
GCCTACAAAAATCCAGGATACGGAATC	27	5
GCCTACAAAAATCCAGGATACGGAATCG	28	41
GCCTACAAAAATCCAGGATACGGAATCGA	29	4
GCCTACAAAAATCCAGGATACGGAATCGAG	30	1
GCCTACAAAAATCCAGGATACGGAATCGAGT	31	1
GCCTACAAAAATCCAGGATACGGAATCGAGTCGT	34	7
GCCTACAAAAATCCAGGATACGGAATCGAGTCGTT	35	5
GCCTACAAAAATCCAGGATACGGAATCGAGTCGTTT	36	3
GCCTACAAAAATCCAGGATACGGAATCGAGTCGTTTT	37	2
GCCTGGAGGAACGTGAACGGG	21	3
GCGACTCGACTCTGTAGCCT	20	79
GCGACTCGACTCTGTAGCCTG	21	9
GCGACTCGACTCTGTAGCCTGG	22	364
GCGACTCGACTCTGTAGCCTGGA	23	28
GCGACTCGACTCTGTAGCCTGGAG	24	14
GCGACTCGACTCTGTAGCCTGGAGG	25	5
GCGACTCGACTCTGTAGCCTGGAGGA	26	9
GCGACTCGACTCTGTAGCCTGGAGGAA	27	1
GCGACTCGACTCTGTAGCCTGGAGGAACG	29	4
GCGACTCGACTCTGTAGCCTGGAGGAACGT	30	6
GCGACTCGACTCTGTAGCCTGGAGGAACGTGAACGGGTTGGGT	43	1
GCGACTCGACTCTGTAGCCTGGAGGAACGTGAACGGGTTGGGTCGCGG	48	1
GCGGCTAACGTGGTATTGGCACTCCCGTCTCGAC	34	1
GCGGCTAACGTGGTATTGGCACTCCCGTCTCGACC	35	1
GCGGCTAACGTGGTATTGGCACTCCCGTCTCGACCCAG	38	1
GCGGCTAACGTGGTATTGGCACTCCCGTCTCGACCCAGCC	40	3
GCGGCTAACGTGGTATTGGCACTCCCGTCTCGACCCAGCCT	41	2
GCGGTGTACCCCGGTTCAAGA	21	1
GCGGTGTACCCCGGTTCAAGAC	22	21
GCGGTGTACCCCGGTTCAAGACT	23	10
GCGGTGTACCCCGGTTCAAGACTT	24	2
GCGGTGTACCCCGGTTCAAGACTTG	25	1
GCGGTGTACCCCGGTTCAAGACTTGT	26	2
GCGGTGTACCCCGGTTCAAGACTTGTA	27	2
GCGGTGTACCCCGGTTCAAGACTTGTAC	28	1
GCGGTGTACCCCGGTTCAAGACTTGTACT	29	1
GCGGTGTACCCCGGTTCAAGACTTGTACTC	30	1
GCGGTGTACCCCGGTTCAAGACTTGTACTCG	31	1
GCGGTGTACCCCGGTTCAAGACTTGTACTCGAGC	34	1
GCGGTGTACCCCGGTTCAAGACTTGTACTCGAGCCGGCC	39	1
GCGGTGTACCCCGGTTCAAGACTTGTACTCGAGCCGGCCGGAGC	44	1
GCTAACGTGGTATTGGCACTCCCGTCTCGAC	31	1
GCTAACGTGGTATTGGCACTCCCGTCTCGACCCAGCC	37	2
GCTAACGTGGTATTGGCACTCCCGTCTCGACCCAGCCTACAAAAATC	47	1
GCTAACGTGGTATTGGCACTCCCGTCTCGACCCAGCCTACAAAAATCCAG	50	1
GGAGCCGCGGCTAACGTGGTATTGGCACTCCCGTCTCGAC	40	4
GGAGCCGCGGCTAACGTGGTATTGGCACTCCCGTCTCGACCC	42	1
GGAGCCGCGGCTAACGTGGTATTGGCACTCCCGTCTCGACCCAG	44	6
GGAGCCGCGGCTAACGTGGTATTGGCACTCCCGTCTCGACCCAGCC	46	1
GGAGCCGCGGCTAACGTGGTATTGGCACTCCCGTCTCGACCCAGCCT	47	1
GGAGCCGCGGCTAACGTGGTATTGGCACTCCCGTCTCGACCCAGCCTA	48	1
GGAGCCGCGGCTAACGTGGTATTGGCACTCCCGTCTCGACCCAGCCTAC	49	1
GGAGCCGCGGCTAACGTGGTATTGGCACTCCCGTCTCGACCCAGCCTACA	50	2
GGATACGGAATCGAGTCGTT	20	15
GGATACGGAATCGAGTCGTTT	21	108
GGATACGGAATCGAGTCGTTTT	22	462
GGCACTCCCGTCTCGACCCA	20	4
GGCACTCCCGTCTCGACCCAG	21	17
GGCACTCCCGTCTCGACCCAGC	22	1
GGCACTCCCGTCTCGACCCAGCCTA	25	1
GGCACTCCCGTCTCGACCCAGCCTACAAA	29	1
GGCACTCCCGTCTCGACCCAGCCTACAAAAATCCAG	36	1
GGCACTCCCGTCTCGACCCAGCCTACAAAAATCCAGG	37	3
GGCACTCCCGTCTCGACCCAGCCTACAAAAATCCAGGA	38	2
GGCACTCCCGTCTCGACCCAGCCTACAAAAATCCAGGATACGG	43	5
GGCACTCCCGTCTCGACCCAGCCTACAAAAATCCAGGATACGGAA	45	2
GGCACTCCCGTCTCGACCCAGCCTACAAAAATCCAGGATACGGAAT	46	2
GGCACTCCCGTCTCGACCCAGCCTACAAAAATCCAGGATACGGAATC	47	3
GGCACTCCCGTCTCGACCCAGCCTACAAAAATCCAGGATACGGAATCG	48	1
GGCCGGAGCCGCGGCTAACGTGGTATTGGCACTCCCGTCTCGAC	44	9
GGCCGGAGCCGCGGCTAACGTGGTATTGGCACTCCCGTCTCGACC	45	2
GGCCGGAGCCGCGGCTAACGTGGTATTGGCACTCCCGTCTCGACCC	46	2
GGCCGGAGCCGCGGCTAACGTGGTATTGGCACTCCCGTCTCGACCCA	47	6
GGCCGGAGCCGCGGCTAACGTGGTATTGGCACTCCCGTCTCGACCCAG	48	21
GGCCGGAGCCGCGGCTAACGTGGTATTGGCACTCCCGTCTCGACCCAGC	49	2
GGCCGGAGCCGCGGCTAACGTGGTATTGGCACTCCCGTCTCGACCCAGCC	50	5
GGCTAACGTGGTATTGGCACTCCCGTCTCGACCCAGC	37	1
GGCTAACGTGGTATTGGCACTCCCGTCTCGACCCAGCCTACAAAAATCCA	50	1
GGGTCGCGGTGTACCCCGGTTCAAGAC	27	5
GGGTCGCGGTGTACCCCGGTTCAAGACT	28	16
GGGTCGCGGTGTACCCCGGTTCAAGACTT	29	5
GGGTCGCGGTGTACCCCGGTTCAAGACTTGTAC	33	2
GGGTCGCGGTGTACCCCGGTTCAAGACTTGTACT	34	2
GGGTCGCGGTGTACCCCGGTTCAAGACTTGTACTCGA	37	1
GGGTCGCGGTGTACCCCGGTTCAAGACTTGTACTCGAGC	39	1
GGGTCGCGGTGTACCCCGGTTCAAGACTTGTACTCGAGCCGGCCG	45	1
GGGTTGGGTCGCGGTGTACCCC	22	1
GGGTTGGGTCGCGGTGTACCCCGGTTCAAGACT	33	1
GGGTTGGGTCGCGGTGTACCCCGGTTCAAGACTTGTA	37	2
GGTATTGGCACTCCCGTCTCG	21	1
GGTATTGGCACTCCCGTCTCGACCCA	26	1
GGTATTGGCACTCCCGTCTCGACCCAGC	28	1
GGTATTGGCACTCCCGTCTCGACCCAGCCT	30	1
GGTATTGGCACTCCCGTCTCGACCCAGCCTA	31	1
GGTATTGGCACTCCCGTCTCGACCCAGCCTACAAAAAT	38	1
GGTATTGGCACTCCCGTCTCGACCCAGCCTACAAAAATCCAGG	43	1
GGTATTGGCACTCCCGTCTCGACCCAGCCTACAAAAATCCAGGA	44	1
GGTATTGGCACTCCCGTCTCGACCCAGCCTACAAAAATCCAGGAT	45	1
GGTATTGGCACTCCCGTCTCGACCCAGCCTACAAAAATCCAGGATACG	48	3
GGTATTGGCACTCCCGTCTCGACCCAGCCTACAAAAATCCAGGATACGGA	50	1
GGTCGCGGTGTACCCCGGTTCAAGAC	26	27
GGTCGCGGTGTACCCCGGTTCAAGACT	27	3
GGTCGCGGTGTACCCCGGTTCAAGACTT	28	2
GGTCGCGGTGTACCCCGGTTCAAGACTTG	29	1
GGTCGCGGTGTACCCCGGTTCAAGACTTGTACTCGA	36	1
GGTGTACCCCGGTTCAAGAC	20	18
GGTGTACCCCGGTTCAAGACT	21	10
GGTGTACCCCGGTTCAAGACTTGT	24	1
GGTGTACCCCGGTTCAAGACTTGTACT	27	1
GGTGTACCCCGGTTCAAGACTTGTACTC	28	1
GGTGTACCCCGGTTCAAGACTTGTACTCGA	30	4
GGTGTACCCCGGTTCAAGACTTGTACTCGAGC	32	2
GGTGTACCCCGGTTCAAGACTTGTACTCGAGCCGGCCGG	39	1
GGTGTACCCCGGTTCAAGACTTGTACTCGAGCCGGCCGGAGC	42	2
GGTTCAAGACTTGTACTCGA	20	2
GGTTCAAGACTTGTACTCGAGCC	23	1
GGTTCAAGACTTGTACTCGAGCCGGCCGG	29	1
GGTTCAAGACTTGTACTCGAGCCGGCCGGA	30	1
GGTTCAAGACTTGTACTCGAGCCGGCCGGAGC	32	1
GGTTCAAGACTTGTACTCGAGCCGGCCGGAGCCGC	35	1
GGTTCAAGACTTGTACTCGAGCCGGCCGGAGCCGCGGCTAACGTGG	46	2
GGTTCAAGACTTGTACTCGAGCCGGCCGGAGCCGCGGCTAACGTGGT	47	1
GGTTCAAGACTTGTACTCGAGCCGGCCGGAGCCGCGGCTAACGTGGTA	48	1
GGTTGGGTCGCGGTGTACCCCGGTTC	26	1
GGTTGGGTCGCGGTGTACCCCGGTTCA	27	1
GGTTGGGTCGCGGTGTACCCCGGTTCAAG	29	1
GGTTGGGTCGCGGTGTACCCCGGTTCAAGA	30	1
GGTTGGGTCGCGGTGTACCCCGGTTCAAGAC	31	1
GGTTGGGTCGCGGTGTACCCCGGTTCAAGACT	32	2
GGTTGGGTCGCGGTGTACCCCGGTTCAAGACTTGTA	36	1
GGTTGGGTCGCGGTGTACCCCGGTTCAAGACTTGTAC	37	2
GTACCCCGGTTCAAGACTTG	20	1
GTACCCCGGTTCAAGACTTGT	21	2
GTACCCCGGTTCAAGACTTGTA	22	3
GTACCCCGGTTCAAGACTTGTACT	24	1
GTACCCCGGTTCAAGACTTGTACTC	25	3
GTACCCCGGTTCAAGACTTGTACTCG	26	1
GTACCCCGGTTCAAGACTTGTACTCGA	27	5
GTACCCCGGTTCAAGACTTGTACTCGAGC	29	1
GTACCCCGGTTCAAGACTTGTACTCGAGCC	30	6
GTACCCCGGTTCAAGACTTGTACTCGAGCCGGCCGGA	37	1
GTACCCCGGTTCAAGACTTGTACTCGAGCCGGCCGGAGCCG	41	1
GTACCCCGGTTCAAGACTTGTACTCGAGCCGGCCGGAGCCGCGGC	45	1
GTACCCCGGTTCAAGACTTGTACTCGAGCCGGCCGGAGCCGCGGCTAACG	50	1
GTACTCGAGCCGGCCGGAGCC	21	2
GTACTCGAGCCGGCCGGAGCCG	22	1
GTACTCGAGCCGGCCGGAGCCGCGGCTA	28	1
GTACTCGAGCCGGCCGGAGCCGCGGCTAACG	31	3
GTACTCGAGCCGGCCGGAGCCGCGGCTAACGTGGT	35	5
GTACTCGAGCCGGCCGGAGCCGCGGCTAACGTGGTA	36	30
GTACTCGAGCCGGCCGGAGCCGCGGCTAACGTGGTAT	37	1
GTACTCGAGCCGGCCGGAGCCGCGGCTAACGTGGTATT	38	2
GTACTCGAGCCGGCCGGAGCCGCGGCTAACGTGGTATTGGCACTCC	46	1
GTACTCGAGCCGGCCGGAGCCGCGGCTAACGTGGTATTGGCACTCCCG	48	1
GTAGCCTGGAGGAACGTGAAC	21	1
GTAGCCTGGAGGAACGTGAACGGGTT	26	2
GTAGCCTGGAGGAACGTGAACGGGTTGG	28	1
GTAGCCTGGAGGAACGTGAACGGGTTGGG	29	1
GTAGCCTGGAGGAACGTGAACGGGTTGGGT	30	2
GTAGCCTGGAGGAACGTGAACGGGTTGGGTCGC	33	1
GTAGCCTGGAGGAACGTGAACGGGTTGGGTCGCGGT	36	1
GTAGCCTGGAGGAACGTGAACGGGTTGGGTCGCGGTGTA	39	1
GTAGCCTGGAGGAACGTGAACGGGTTGGGTCGCGGTGTAC	40	1
GTAGCCTGGAGGAACGTGAACGGGTTGGGTCGCGGTGTACCCCGGTTCAA	50	2
GTATTGGCACTCCCGTCTCGAC	22	2
GTATTGGCACTCCCGTCTCGACCCA	25	1
GTATTGGCACTCCCGTCTCGACCCAG	26	2
GTATTGGCACTCCCGTCTCGACCCAGCCT	29	1
GTATTGGCACTCCCGTCTCGACCCAGCCTACAAAAATCC	39	1
GTATTGGCACTCCCGTCTCGACCCAGCCTACAAAAATCCAG	41	1
GTATTGGCACTCCCGTCTCGACCCAGCCTACAAAAATCCAGG	42	2
GTATTGGCACTCCCGTCTCGACCCAGCCTACAAAAATCCAGGA	43	1
GTATTGGCACTCCCGTCTCGACCCAGCCTACAAAAATCCAGGAT	44	1
GTATTGGCACTCCCGTCTCGACCCAGCCTACAAAAATCCAGGATA	45	2
GTATTGGCACTCCCGTCTCGACCCAGCCTACAAAAATCCAGGATAC	46	1
GTATTGGCACTCCCGTCTCGACCCAGCCTACAAAAATCCAGGATACG	47	10
GTATTGGCACTCCCGTCTCGACCCAGCCTACAAAAATCCAGGATACGGAA	50	5
GTCGCGGTGTACCCCGGTTCAAG	23	1
GTCGCGGTGTACCCCGGTTCAAGAC	25	8
GTCGCGGTGTACCCCGGTTCAAGACTTGTACTCGAGCC	38	1
GTCGCGGTGTACCCCGGTTCAAGACTTGTACTCGAGCCGGCCGGAG	46	1
GTCGCGGTGTACCCCGGTTCAAGACTTGTACTCGAGCCGGCCGGAGC	47	1
GTCGCGGTGTACCCCGGTTCAAGACTTGTACTCGAGCCGGCCGGAGCCG	49	1
GTCTCGACCCAGCCTACAAAAA	22	1
GTCTCGACCCAGCCTACAAAAATC	24	1
GTCTCGACCCAGCCTACAAAAATCCAGGA	29	2
GTCTCGACCCAGCCTACAAAAATCCAGGATAC	32	2
GTCTCGACCCAGCCTACAAAAATCCAGGATACG	33	2
GTCTCGACCCAGCCTACAAAAATCCAGGATACGG	34	3
GTCTCGACCCAGCCTACAAAAATCCAGGATACGGA	35	2
GTCTCGACCCAGCCTACAAAAATCCAGGATACGGAAT	37	8
GTCTCGACCCAGCCTACAAAAATCCAGGATACGGAATC	38	4
GTCTCGACCCAGCCTACAAAAATCCAGGATACGGAATCG	39	6
GTCTCGACCCAGCCTACAAAAATCCAGGATACGGAATCGA	40	6
GTGAACGGGTTGGGTCGCGGTGTA	24	1
GTGAACGGGTTGGGTCGCGGTGTACCCCGGTTCAAGACTT	40	1
GTGGTATTGGCACTCCCGTCTCG	23	1
GTGGTATTGGCACTCCCGTCTCGAC	25	7
GTGGTATTGGCACTCCCGTCTCGACC	26	1
GTGGTATTGGCACTCCCGTCTCGACCCAG	29	9
GTGGTATTGGCACTCCCGTCTCGACCCAGC	30	1
GTGGTATTGGCACTCCCGTCTCGACCCAGCC	31	1
GTGGTATTGGCACTCCCGTCTCGACCCAGCCT	32	4
GTGGTATTGGCACTCCCGTCTCGACCCAGCCTA	33	2
GTGGTATTGGCACTCCCGTCTCGACCCAGCCTAC	34	2
GTGGTATTGGCACTCCCGTCTCGACCCAGCCTACAAAAATCCAGG	45	2
GTGGTATTGGCACTCCCGTCTCGACCCAGCCTACAAAAATCCAGGA	46	1
GTGGTATTGGCACTCCCGTCTCGACCCAGCCTACAAAAATCCAGGATA	48	1
GTGGTATTGGCACTCCCGTCTCGACCCAGCCTACAAAAATCCAGGATACG	50	13
GTGTACCCCGGTTCAAGACT	20	6
GTGTACCCCGGTTCAAGACTT	21	2
GTGTACCCCGGTTCAAGACTTGTA	24	1
GTGTACCCCGGTTCAAGACTTGTAC	25	1
GTGTACCCCGGTTCAAGACTTGTACTC	27	1
GTGTACCCCGGTTCAAGACTTGTACTCGAGCC	32	1
GTGTACCCCGGTTCAAGACTTGTACTCGAGCCGGCCGGAGC	41	1
GTGTACCCCGGTTCAAGACTTGTACTCGAGCCGGCCGGAGCCGCGGCTA	49	1
GTTCAAGACTTGTACTCGAG	20	1
GTTCAAGACTTGTACTCGAGC	21	3
GTTCAAGACTTGTACTCGAGCC	22	1
GTTCAAGACTTGTACTCGAGCCGGCC	26	1
GTTCAAGACTTGTACTCGAGCCGGCCG	27	1
GTTCAAGACTTGTACTCGAGCCGGCCGG	28	3
GTTCAAGACTTGTACTCGAGCCGGCCGGA	29	4
GTTCAAGACTTGTACTCGAGCCGGCCGGAG	30	2
GTTCAAGACTTGTACTCGAGCCGGCCGGAGC	31	1
GTTCAAGACTTGTACTCGAGCCGGCCGGAGCC	32	2
GTTCAAGACTTGTACTCGAGCCGGCCGGAGCCGCGGC	37	1
GTTCAAGACTTGTACTCGAGCCGGCCGGAGCCGCGGCTAAC	41	1
GTTCAAGACTTGTACTCGAGCCGGCCGGAGCCGCGGCTAACGT	43	1
GTTCAAGACTTGTACTCGAGCCGGCCGGAGCCGCGGCTAACGTGG	45	3
GTTCAAGACTTGTACTCGAGCCGGCCGGAGCCGCGGCTAACGTGGT	46	2
GTTCAAGACTTGTACTCGAGCCGGCCGGAGCCGCGGCTAACGTGGTA	47	5
GTTCAAGACTTGTACTCGAGCCGGCCGGAGCCGCGGCTAACGTGGTAT	48	2
GTTGGGTCGCGGTGTACCCCGGTTCAAGACT	31	2
GTTGGGTCGCGGTGTACCCCGGTTCAAGACTT	32	1
GTTGGGTCGCGGTGTACCCCGGTTCAAGACTTGTACTCG	39	1
GTTGGGTCGCGGTGTACCCCGGTTCAAGACTTGTACTCGA	40	1
GTTGGGTCGCGGTGTACCCCGGTTCAAGACTTGTACTCGAGCCGGCCGGA	50	1
TAACGTGGTATTGGCACTCCCGTCTCGAC	29	1
TAACGTGGTATTGGCACTCCCGTCTCGACC	30	1
TAACGTGGTATTGGCACTCCCGTCTCGACCCAG	33	1
TAACGTGGTATTGGCACTCCCGTCTCGACCCAGCCT	36	1
TAACGTGGTATTGGCACTCCCGTCTCGACCCAGCCTACAAAAATCCAGG	49	4
TAACGTGGTATTGGCACTCCCGTCTCGACCCAGCCTACAAAAATCCAGGA	50	4
TACAAAAATCCAGGATACGG	20	2
TACAAAAATCCAGGATACGGA	21	2
TACAAAAATCCAGGATACGGAA	22	3
TACAAAAATCCAGGATACGGAAT	23	6
TACAAAAATCCAGGATACGGAATC	24	8
TACAAAAATCCAGGATACGGAATCG	25	8
TACAAAAATCCAGGATACGGAATCGA	26	16
TACAAAAATCCAGGATACGGAATCGAGTCGT	31	4
TACAAAAATCCAGGATACGGAATCGAGTCGTT	32	8
TACAAAAATCCAGGATACGGAATCGAGTCGTTT	33	12
TACAAAAATCCAGGATACGGAATCGAGTCGTTTT	34	1
TACCCCGGTTCAAGACTTGT	20	9
TACCCCGGTTCAAGACTTGTA	21	13
TACCCCGGTTCAAGACTTGTAC	22	1
TACCCCGGTTCAAGACTTGTACTC	24	5
TACCCCGGTTCAAGACTTGTACTCG	25	2
TACCCCGGTTCAAGACTTGTACTCGA	26	4
TACCCCGGTTCAAGACTTGTACTCGAG	27	1
TACCCCGGTTCAAGACTTGTACTCGAGC	28	1
TACCCCGGTTCAAGACTTGTACTCGAGCC	29	6
TACCCCGGTTCAAGACTTGTACTCGAGCCGGCCGGAGC	38	1
TACCCCGGTTCAAGACTTGTACTCGAGCCGGCCGGAGCCG	40	1
TACCCCGGTTCAAGACTTGTACTCGAGCCGGCCGGAGCCGCGGCT	45	1
TACCCCGGTTCAAGACTTGTACTCGAGCCGGCCGGAGCCGCGGCTA	46	1
TACTCGAGCCGGCCGGAGCC	20	4
TACTCGAGCCGGCCGGAGCCG	21	2
TACTCGAGCCGGCCGGAGCCGCGG	24	2
TACTCGAGCCGGCCGGAGCCGCGGCTA	27	1
TACTCGAGCCGGCCGGAGCCGCGGCTAACG	30	2
TACTCGAGCCGGCCGGAGCCGCGGCTAACGTGG	33	1
TACTCGAGCCGGCCGGAGCCGCGGCTAACGTGGT	34	2
TACTCGAGCCGGCCGGAGCCGCGGCTAACGTGGTA	35	10
TACTCGAGCCGGCCGGAGCCGCGGCTAACGTGGTAT	36	1
TACTCGAGCCGGCCGGAGCCGCGGCTAACGTGGTATTG	38	1
TACTCGAGCCGGCCGGAGCCGCGGCTAACGTGGTATTGG	39	2
TACTCGAGCCGGCCGGAGCCGCGGCTAACGTGGTATTGGCACTCC	45	1
TACTCGAGCCGGCCGGAGCCGCGGCTAACGTGGTATTGGCACTCCC	46	1
TACTCGAGCCGGCCGGAGCCGCGGCTAACGTGGTATTGGCACTCCCG	47	6
TACTCGAGCCGGCCGGAGCCGCGGCTAACGTGGTATTGGCACTCCCGTC	49	2
TAGCCTGGAGGAACGTGAAC	20	1
TAGCCTGGAGGAACGTGAACGGG	23	1
TAGCCTGGAGGAACGTGAACGGGTTGGG	28	1
TAGCCTGGAGGAACGTGAACGGGTTGGGTC	30	1
TAGCCTGGAGGAACGTGAACGGGTTGGGTCG	31	1
TAGCCTGGAGGAACGTGAACGGGTTGGGTCGCG	33	1
TAGCCTGGAGGAACGTGAACGGGTTGGGTCGCGGTGTA	38	1
TAGCCTGGAGGAACGTGAACGGGTTGGGTCGCGGTGTACC	40	1
TATTGGCACTCCCGTCTCGAC	21	1
TATTGGCACTCCCGTCTCGACC	22	1
TATTGGCACTCCCGTCTCGACCCAG	25	4
TATTGGCACTCCCGTCTCGACCCAGCC	27	2
TATTGGCACTCCCGTCTCGACCCAGCCT	28	4
TATTGGCACTCCCGTCTCGACCCAGCCTACAAA	33	1
TATTGGCACTCCCGTCTCGACCCAGCCTACAAAA	34	1
TATTGGCACTCCCGTCTCGACCCAGCCTACAAAAA	35	2
TATTGGCACTCCCGTCTCGACCCAGCCTACAAAAAT	36	1
TATTGGCACTCCCGTCTCGACCCAGCCTACAAAAATCCA	39	2
TATTGGCACTCCCGTCTCGACCCAGCCTACAAAAATCCAG	40	1
TATTGGCACTCCCGTCTCGACCCAGCCTACAAAAATCCAGG	41	1
TATTGGCACTCCCGTCTCGACCCAGCCTACAAAAATCCAGGA	42	5
TATTGGCACTCCCGTCTCGACCCAGCCTACAAAAATCCAGGAT	43	3
TATTGGCACTCCCGTCTCGACCCAGCCTACAAAAATCCAGGATA	44	3
TATTGGCACTCCCGTCTCGACCCAGCCTACAAAAATCCAGGATAC	45	1
TATTGGCACTCCCGTCTCGACCCAGCCTACAAAAATCCAGGATACG	46	20
TATTGGCACTCCCGTCTCGACCCAGCCTACAAAAATCCAGGATACGG	47	5
TATTGGCACTCCCGTCTCGACCCAGCCTACAAAAATCCAGGATACGGAA	49	7
TCAAGACTTGTACTCGAGCC	20	3
TCAAGACTTGTACTCGAGCCG	21	1
TCAAGACTTGTACTCGAGCCGG	22	1
TCAAGACTTGTACTCGAGCCGGC	23	4
TCAAGACTTGTACTCGAGCCGGCC	24	7
TCAAGACTTGTACTCGAGCCGGCCG	25	5
TCAAGACTTGTACTCGAGCCGGCCGG	26	3
TCAAGACTTGTACTCGAGCCGGCCGGA	27	2
TCAAGACTTGTACTCGAGCCGGCCGGAG	28	3
TCAAGACTTGTACTCGAGCCGGCCGGAGC	29	1
TCAAGACTTGTACTCGAGCCGGCCGGAGCC	30	1
TCAAGACTTGTACTCGAGCCGGCCGGAGCCG	31	1
TCAAGACTTGTACTCGAGCCGGCCGGAGCCGC	32	1
TCAAGACTTGTACTCGAGCCGGCCGGAGCCGCGG	34	1
TCAAGACTTGTACTCGAGCCGGCCGGAGCCGCGGCTA	37	1
TCAAGACTTGTACTCGAGCCGGCCGGAGCCGCGGCTAACG	40	5
TCAAGACTTGTACTCGAGCCGGCCGGAGCCGCGGCTAACGTG	42	4
TCAAGACTTGTACTCGAGCCGGCCGGAGCCGCGGCTAACGTGG	43	3
TCAAGACTTGTACTCGAGCCGGCCGGAGCCGCGGCTAACGTGGT	44	3
TCAAGACTTGTACTCGAGCCGGCCGGAGCCGCGGCTAACGTGGTA	45	15
TCAAGACTTGTACTCGAGCCGGCCGGAGCCGCGGCTAACGTGGTAT	46	4
TCAAGACTTGTACTCGAGCCGGCCGGAGCCGCGGCTAACGTGGTATT	47	3
TCAAGACTTGTACTCGAGCCGGCCGGAGCCGCGGCTAACGTGGTATTG	48	3
TCAAGACTTGTACTCGAGCCGGCCGGAGCCGCGGCTAACGTGGTATTGGC	50	15
TCCAGGATACGGAATCGAGT	20	3
TCCAGGATACGGAATCGAGTC	21	1
TCCAGGATACGGAATCGAGTCG	22	4
TCCAGGATACGGAATCGAGTCGT	23	6
TCCAGGATACGGAATCGAGTCGTT	24	5
TCCAGGATACGGAATCGAGTCGTTT	25	8
TCCAGGATACGGAATCGAGTCGTTTT	26	5
TCCCGTCTCGACCCAGCCTACA	22	1
TCCCGTCTCGACCCAGCCTACAA	23	1
TCCCGTCTCGACCCAGCCTACAAAAAT	27	1
TCCCGTCTCGACCCAGCCTACAAAAATC	28	3
TCCCGTCTCGACCCAGCCTACAAAAATCC	29	1
TCCCGTCTCGACCCAGCCTACAAAAATCCA	30	1
TCCCGTCTCGACCCAGCCTACAAAAATCCAG	31	1
TCCCGTCTCGACCCAGCCTACAAAAATCCAGG	32	12
TCCCGTCTCGACCCAGCCTACAAAAATCCAGGA	33	16
TCCCGTCTCGACCCAGCCTACAAAAATCCAGGAT	34	6
TCCCGTCTCGACCCAGCCTACAAAAATCCAGGATA	35	6
TCCCGTCTCGACCCAGCCTACAAAAATCCAGGATAC	36	5
TCCCGTCTCGACCCAGCCTACAAAAATCCAGGATACG	37	41
TCCCGTCTCGACCCAGCCTACAAAAATCCAGGATACGG	38	106
TCCCGTCTCGACCCAGCCTACAAAAATCCAGGATACGGA	39	20
TCCCGTCTCGACCCAGCCTACAAAAATCCAGGATACGGAA	40	91
TCCCGTCTCGACCCAGCCTACAAAAATCCAGGATACGGAAT	41	14
TCCCGTCTCGACCCAGCCTACAAAAATCCAGGATACGGAATC	42	5
TCCCGTCTCGACCCAGCCTACAAAAATCCAGGATACGGAATCG	43	87
TCCCGTCTCGACCCAGCCTACAAAAATCCAGGATACGGAATCGA	44	31
TCCCGTCTCGACCCAGCCTACAAAAATCCAGGATACGGAATCGAG	45	1
TCGACCCAGCCTACAAAAATC	21	1
TCGACCCAGCCTACAAAAATCC	22	1
TCGACCCAGCCTACAAAAATCCA	23	2
TCGACCCAGCCTACAAAAATCCAGG	25	6
TCGACCCAGCCTACAAAAATCCAGGA	26	4
TCGACCCAGCCTACAAAAATCCAGGAT	27	4
TCGACCCAGCCTACAAAAATCCAGGATA	28	3
TCGACCCAGCCTACAAAAATCCAGGATAC	29	2
TCGACCCAGCCTACAAAAATCCAGGATACG	30	7
TCGACCCAGCCTACAAAAATCCAGGATACGG	31	11
TCGACCCAGCCTACAAAAATCCAGGATACGGA	32	16
TCGACCCAGCCTACAAAAATCCAGGATACGGAA	33	9
TCGACCCAGCCTACAAAAATCCAGGATACGGAAT	34	30
TCGACCCAGCCTACAAAAATCCAGGATACGGAATC	35	14
TCGACCCAGCCTACAAAAATCCAGGATACGGAATCG	36	32
TCGACCCAGCCTACAAAAATCCAGGATACGGAATCGA	37	5
TCGACCCAGCCTACAAAAATCCAGGATACGGAATCGAG	38	3
TCGACCCAGCCTACAAAAATCCAGGATACGGAATCGAGTCG	41	1
TCGACCCAGCCTACAAAAATCCAGGATACGGAATCGAGTCGT	42	3
TCGACCCAGCCTACAAAAATCCAGGATACGGAATCGAGTCGTT	43	7
TCGACTCTGTAGCCTGGAGG	20	3
TCGACTCTGTAGCCTGGAGGA	21	17
TCGACTCTGTAGCCTGGAGGAAC	23	3
TCGACTCTGTAGCCTGGAGGAACG	24	2
TCGACTCTGTAGCCTGGAGGAACGTGAACG	30	1
TCGACTCTGTAGCCTGGAGGAACGTGAACGGGTT	34	2
TCGACTCTGTAGCCTGGAGGAACGTGAACGGGTTGG	36	1
TCGACTCTGTAGCCTGGAGGAACGTGAACGGGTTGGG	37	1
TCGACTCTGTAGCCTGGAGGAACGTGAACGGGTTGGGTC	39	1
TCGACTCTGTAGCCTGGAGGAACGTGAACGGGTTGGGTCG	40	1
TCGACTCTGTAGCCTGGAGGAACGTGAACGGGTTGGGTCGCGGTGTA	47	1
TCGACTCTGTAGCCTGGAGGAACGTGAACGGGTTGGGTCGCGGTGTACC	49	1
TCGACTCTGTAGCCTGGAGGAACGTGAACGGGTTGGGTCGCGGTGTACCC	50	2
TCGAGCCGGCCGGAGCCGCGGCTA	24	2
TCGAGCCGGCCGGAGCCGCGGCTAAC	26	1
TCGAGCCGGCCGGAGCCGCGGCTAACG	27	1
TCGAGCCGGCCGGAGCCGCGGCTAACGTGG	30	1
TCGAGCCGGCCGGAGCCGCGGCTAACGTGGT	31	1
TCGAGCCGGCCGGAGCCGCGGCTAACGTGGTA	32	3
TCGAGCCGGCCGGAGCCGCGGCTAACGTGGTATT	34	4
TCGAGCCGGCCGGAGCCGCGGCTAACGTGGTATTG	35	1
TCGAGCCGGCCGGAGCCGCGGCTAACGTGGTATTGG	36	1
TCGAGCCGGCCGGAGCCGCGGCTAACGTGGTATTGGCAC	39	1
TCGAGCCGGCCGGAGCCGCGGCTAACGTGGTATTGGCACT	40	2
TCGAGCCGGCCGGAGCCGCGGCTAACGTGGTATTGGCACTC	41	1
TCGAGCCGGCCGGAGCCGCGGCTAACGTGGTATTGGCACTCCCG	44	2
TCGAGCCGGCCGGAGCCGCGGCTAACGTGGTATTGGCACTCCCGTCT	47	1
TCGAGCCGGCCGGAGCCGCGGCTAACGTGGTATTGGCACTCCCGTCTC	48	1
TCGAGCCGGCCGGAGCCGCGGCTAACGTGGTATTGGCACTCCCGTCTCG	49	2
TCGCGGTGTACCCCGGTTCAAGAC	24	7
TCGCGGTGTACCCCGGTTCAAGACT	25	4
TCGCGGTGTACCCCGGTTCAAGACTT	26	1
TCGCGGTGTACCCCGGTTCAAGACTTGT	28	2
TCGCGGTGTACCCCGGTTCAAGACTTGTAC	30	1
TCGCGGTGTACCCCGGTTCAAGACTTGTACT	31	1
TCGCGGTGTACCCCGGTTCAAGACTTGTACTC	32	1
TCGCGGTGTACCCCGGTTCAAGACTTGTACTCG	33	1
TCGCGGTGTACCCCGGTTCAAGACTTGTACTCGA	34	1
TCGCGGTGTACCCCGGTTCAAGACTTGTACTCGAGCC	37	1
TCGCGGTGTACCCCGGTTCAAGACTTGTACTCGAGCCGGC	40	2
TCTCGACCCAGCCTACAAAA	20	8
TCTCGACCCAGCCTACAAAAA	21	5
TCTCGACCCAGCCTACAAAAAT	22	58
TCTCGACCCAGCCTACAAAAATC	23	162
TCTCGACCCAGCCTACAAAAATCC	24	59
TCTCGACCCAGCCTACAAAAATCCA	25	7
TCTCGACCCAGCCTACAAAAATCCAG	26	2
TCTCGACCCAGCCTACAAAAATCCAGG	27	9
TCTCGACCCAGCCTACAAAAATCCAGGA	28	48
TCTCGACCCAGCCTACAAAAATCCAGGAT	29	35
TCTCGACCCAGCCTACAAAAATCCAGGATA	30	15
TCTCGACCCAGCCTACAAAAATCCAGGATAC	31	2
TCTCGACCCAGCCTACAAAAATCCAGGATACG	32	111
TCTCGACCCAGCCTACAAAAATCCAGGATACGG	33	33
TCTCGACCCAGCCTACAAAAATCCAGGATACGGA	34	17
TCTCGACCCAGCCTACAAAAATCCAGGATACGGAA	35	33
TCTCGACCCAGCCTACAAAAATCCAGGATACGGAAT	36	363
TCTCGACCCAGCCTACAAAAATCCAGGATACGGAATC	37	52
TCTCGACCCAGCCTACAAAAATCCAGGATACGGAATCG	38	156
TCTCGACCCAGCCTACAAAAATCCAGGATACGGAATCGA	39	63
TCTCGACCCAGCCTACAAAAATCCAGGATACGGAATCGAG	40	2
TCTCGACCCAGCCTACAAAAATCCAGGATACGGAATCGAGT	41	1
TCTCGACCCAGCCTACAAAAATCCAGGATACGGAATCGAGTC	42	2
TCTCGACCCAGCCTACAAAAATCCAGGATACGGAATCGAGTCG	43	3
TCTCGACCCAGCCTACAAAAATCCAGGATACGGAATCGAGTCGT	44	97
TCTCGACCCAGCCTACAAAAATCCAGGATACGGAATCGAGTCGTT	45	288
TCTCGACCCAGCCTACAAAAATCCAGGATACGGAATCGAGTCGTTT	46	13
TCTCGACCCAGCCTACAAAAATCCAGGATACGGAATCGAGTCGTTTT	47	5
TCTGTAGCCTGGAGGAACGTGA	22	2
TCTGTAGCCTGGAGGAACGTGAA	23	3
TCTGTAGCCTGGAGGAACGTGAACGGGT	28	1
TCTGTAGCCTGGAGGAACGTGAACGGGTT	29	1
TCTGTAGCCTGGAGGAACGTGAACGGGTTG	30	1
TCTGTAGCCTGGAGGAACGTGAACGGGTTGG	31	1
TCTGTAGCCTGGAGGAACGTGAACGGGTTGGGT	33	2
TCTGTAGCCTGGAGGAACGTGAACGGGTTGGGTC	34	6
TCTGTAGCCTGGAGGAACGTGAACGGGTTGGGTCG	35	1
TCTGTAGCCTGGAGGAACGTGAACGGGTTGGGTCGCGG	38	1
TCTGTAGCCTGGAGGAACGTGAACGGGTTGGGTCGCGGTG	40	2
TCTGTAGCCTGGAGGAACGTGAACGGGTTGGGTCGCGGTGT	41	1
TCTGTAGCCTGGAGGAACGTGAACGGGTTGGGTCGCGGTGTACC	44	1
TCTGTAGCCTGGAGGAACGTGAACGGGTTGGGTCGCGGTGTACCCC	46	1
TCTGTAGCCTGGAGGAACGTGAACGGGTTGGGTCGCGGTGTACCCCGG	48	1
TCTGTAGCCTGGAGGAACGTGAACGGGTTGGGTCGCGGTGTACCCCGGT	49	5
TGAACGGGTTGGGTCGCGGTGT	22	1
TGAACGGGTTGGGTCGCGGTGTA	23	2
TGAACGGGTTGGGTCGCGGTGTACCCCGGTTCA	33	1
TGAACGGGTTGGGTCGCGGTGTACCCCGGTTCAAGACTTGTA	42	1
TGGAGGAACGTGAACGGGTTGGG	23	3
TGGAGGAACGTGAACGGGTTGGGTC	25	4
TGGAGGAACGTGAACGGGTTGGGTCG	26	1
TGGAGGAACGTGAACGGGTTGGGTCGC	27	1
TGGAGGAACGTGAACGGGTTGGGTCGCGGTG	31	1
TGGAGGAACGTGAACGGGTTGGGTCGCGGTGTACCCCGGTTC	42	1
TGGCACTCCCGTCTCGACCCA	21	1
TGGCACTCCCGTCTCGACCCAG	22	12
TGGCACTCCCGTCTCGACCCAGCC	24	1
TGGCACTCCCGTCTCGACCCAGCCT	25	4
TGGCACTCCCGTCTCGACCCAGCCTA	26	1
TGGCACTCCCGTCTCGACCCAGCCTAC	27	1
TGGCACTCCCGTCTCGACCCAGCCTACA	28	1
TGGCACTCCCGTCTCGACCCAGCCTACAA	29	1
TGGCACTCCCGTCTCGACCCAGCCTACAAAA	31	1
TGGCACTCCCGTCTCGACCCAGCCTACAAAAA	32	1
TGGCACTCCCGTCTCGACCCAGCCTACAAAAAT	33	1
TGGCACTCCCGTCTCGACCCAGCCTACAAAAATC	34	1
TGGCACTCCCGTCTCGACCCAGCCTACAAAAATCCA	36	1
TGGCACTCCCGTCTCGACCCAGCCTACAAAAATCCAG	37	1
TGGCACTCCCGTCTCGACCCAGCCTACAAAAATCCAGG	38	3
TGGCACTCCCGTCTCGACCCAGCCTACAAAAATCCAGGA	39	10
TGGCACTCCCGTCTCGACCCAGCCTACAAAAATCCAGGATA	41	4
TGGCACTCCCGTCTCGACCCAGCCTACAAAAATCCAGGATAC	42	1
TGGCACTCCCGTCTCGACCCAGCCTACAAAAATCCAGGATACG	43	11
TGGCACTCCCGTCTCGACCCAGCCTACAAAAATCCAGGATACGG	44	10
TGGCACTCCCGTCTCGACCCAGCCTACAAAAATCCAGGATACGGA	45	1
TGGCACTCCCGTCTCGACCCAGCCTACAAAAATCCAGGATACGGAA	46	9
TGGCACTCCCGTCTCGACCCAGCCTACAAAAATCCAGGATACGGAAT	47	3
TGGCACTCCCGTCTCGACCCAGCCTACAAAAATCCAGGATACGGAATC	48	2
TGGCACTCCCGTCTCGACCCAGCCTACAAAAATCCAGGATACGGAATCG	49	1
TGGCACTCCCGTCTCGACCCAGCCTACAAAAATCCAGGATACGGAATCGA	50	3
TGGGTCGCGGTGTACCCCGGTTCAAGAC	28	6
TGGGTCGCGGTGTACCCCGGTTCAAGACT	29	15
TGGGTCGCGGTGTACCCCGGTTCAAGACTT	30	3
TGGGTCGCGGTGTACCCCGGTTCAAGACTTG	31	2
TGGGTCGCGGTGTACCCCGGTTCAAGACTTGT	32	2
TGGGTCGCGGTGTACCCCGGTTCAAGACTTGTA	33	2
TGGGTCGCGGTGTACCCCGGTTCAAGACTTGTACT	35	2
TGGGTCGCGGTGTACCCCGGTTCAAGACTTGTACTCGA	38	2
TGGGTCGCGGTGTACCCCGGTTCAAGACTTGTACTCGAGC	40	1
TGGGTCGCGGTGTACCCCGGTTCAAGACTTGTACTCGAGCC	41	2
TGGGTCGCGGTGTACCCCGGTTCAAGACTTGTACTCGAGCCGGC	44	1
TGGTATTGGCACTCCCGTCTC	21	1
TGGTATTGGCACTCCCGTCTCGACC	25	1
TGGTATTGGCACTCCCGTCTCGACCCAGCC	30	1
TGGTATTGGCACTCCCGTCTCGACCCAGCCTACAAAAATCCAGG	44	3
TGGTATTGGCACTCCCGTCTCGACCCAGCCTACAAAAATCCAGGAT	46	3
TGGTATTGGCACTCCCGTCTCGACCCAGCCTACAAAAATCCAGGATAC	48	2
TGGTATTGGCACTCCCGTCTCGACCCAGCCTACAAAAATCCAGGATACG	49	25
TGGTATTGGCACTCCCGTCTCGACCCAGCCTACAAAAATCCAGGATACGG	50	2
TGTACCCCGGTTCAAGACTT	20	1
TGTACCCCGGTTCAAGACTTGT	22	1
TGTACCCCGGTTCAAGACTTGTA	23	2
TGTACCCCGGTTCAAGACTTGTACTC	26	1
TGTACCCCGGTTCAAGACTTGTACTCG	27	1
TGTACCCCGGTTCAAGACTTGTACTCGAGCC	31	2
TGTACCCCGGTTCAAGACTTGTACTCGAGCCGGCCGGAGC	40	1
TGTACCCCGGTTCAAGACTTGTACTCGAGCCGGCCGGAGCCG	42	1
TGTACTCGAGCCGGCCGGAG	20	4
TGTACTCGAGCCGGCCGGAGC	21	1
TGTACTCGAGCCGGCCGGAGCC	22	1
TGTACTCGAGCCGGCCGGAGCCGCGG	26	3
TGTACTCGAGCCGGCCGGAGCCGCGGCTAACG	32	3
TGTACTCGAGCCGGCCGGAGCCGCGGCTAACGTGG	35	1
TGTACTCGAGCCGGCCGGAGCCGCGGCTAACGTGGT	36	1
TGTACTCGAGCCGGCCGGAGCCGCGGCTAACGTGGTA	37	2
TGTACTCGAGCCGGCCGGAGCCGCGGCTAACGTGGTATTGGCACTCC	47	1
TGTACTCGAGCCGGCCGGAGCCGCGGCTAACGTGGTATTGGCACTCCCG	49	1
TGTAGCCTGGAGGAACGTGA	20	3
TGTAGCCTGGAGGAACGTGAA	21	13
TGTAGCCTGGAGGAACGTGAAC	22	4
TGTAGCCTGGAGGAACGTGAACGGGTTGG	29	3
TGTAGCCTGGAGGAACGTGAACGGGTTGGG	30	1
TGTAGCCTGGAGGAACGTGAACGGGTTGGGTC	32	2
TGTAGCCTGGAGGAACGTGAACGGGTTGGGTCG	33	5
TGTAGCCTGGAGGAACGTGAACGGGTTGGGTCGC	34	2
TGTAGCCTGGAGGAACGTGAACGGGTTGGGTCGCGGTGTA	40	3
TGTAGCCTGGAGGAACGTGAACGGGTTGGGTCGCGGTGTACC	42	1
TGTAGCCTGGAGGAACGTGAACGGGTTGGGTCGCGGTGTACCCC	44	1
TTCAAGACTTGTACTCGAGC	20	2
TTCAAGACTTGTACTCGAGCC	21	3
TTCAAGACTTGTACTCGAGCCG	22	1
TTCAAGACTTGTACTCGAGCCGG	23	2
TTCAAGACTTGTACTCGAGCCGGC	24	3
TTCAAGACTTGTACTCGAGCCGGCC	25	9
TTCAAGACTTGTACTCGAGCCGGCCG	26	7
TTCAAGACTTGTACTCGAGCCGGCCGG	27	8
TTCAAGACTTGTACTCGAGCCGGCCGGA	28	11
TTCAAGACTTGTACTCGAGCCGGCCGGAG	29	5
TTCAAGACTTGTACTCGAGCCGGCCGGAGCCGC	33	2
TTCAAGACTTGTACTCGAGCCGGCCGGAGCCGCGG	35	2
TTCAAGACTTGTACTCGAGCCGGCCGGAGCCGCGGC	36	1
TTCAAGACTTGTACTCGAGCCGGCCGGAGCCGCGGCT	37	2
TTCAAGACTTGTACTCGAGCCGGCCGGAGCCGCGGCTAA	39	1
TTCAAGACTTGTACTCGAGCCGGCCGGAGCCGCGGCTAACG	41	9
TTCAAGACTTGTACTCGAGCCGGCCGGAGCCGCGGCTAACGTG	43	1
TTCAAGACTTGTACTCGAGCCGGCCGGAGCCGCGGCTAACGTGG	44	1
TTCAAGACTTGTACTCGAGCCGGCCGGAGCCGCGGCTAACGTGGT	45	4
TTCAAGACTTGTACTCGAGCCGGCCGGAGCCGCGGCTAACGTGGTA	46	11
TTCAAGACTTGTACTCGAGCCGGCCGGAGCCGCGGCTAACGTGGTAT	47	17
TTCAAGACTTGTACTCGAGCCGGCCGGAGCCGCGGCTAACGTGGTATT	48	4
TTCAAGACTTGTACTCGAGCCGGCCGGAGCCGCGGCTAACGTGGTATTG	49	1
TTGGCACTCCCGTCTCGACC	20	2
TTGGCACTCCCGTCTCGACCCA	22	2
TTGGCACTCCCGTCTCGACCCAG	23	24
TTGGCACTCCCGTCTCGACCCAGC	24	1
TTGGCACTCCCGTCTCGACCCAGCC	25	5
TTGGCACTCCCGTCTCGACCCAGCCT	26	20
TTGGCACTCCCGTCTCGACCCAGCCTA	27	2
TTGGCACTCCCGTCTCGACCCAGCCTACAA	30	2
TTGGCACTCCCGTCTCGACCCAGCCTACAAA	31	3
TTGGCACTCCCGTCTCGACCCAGCCTACAAAAA	33	2
TTGGCACTCCCGTCTCGACCCAGCCTACAAAAAT	34	2
TTGGCACTCCCGTCTCGACCCAGCCTACAAAAATC	35	2
TTGGCACTCCCGTCTCGACCCAGCCTACAAAAATCCA	37	1
TTGGCACTCCCGTCTCGACCCAGCCTACAAAAATCCAG	38	2
TTGGCACTCCCGTCTCGACCCAGCCTACAAAAATCCAGG	39	2
TTGGCACTCCCGTCTCGACCCAGCCTACAAAAATCCAGGA	40	9
TTGGCACTCCCGTCTCGACCCAGCCTACAAAAATCCAGGAT	41	4
TTGGCACTCCCGTCTCGACCCAGCCTACAAAAATCCAGGATA	42	15
TTGGCACTCCCGTCTCGACCCAGCCTACAAAAATCCAGGATAC	43	5
TTGGCACTCCCGTCTCGACCCAGCCTACAAAAATCCAGGATACG	44	23
TTGGCACTCCCGTCTCGACCCAGCCTACAAAAATCCAGGATACGG	45	9
TTGGCACTCCCGTCTCGACCCAGCCTACAAAAATCCAGGATACGGA	46	1
TTGGCACTCCCGTCTCGACCCAGCCTACAAAAATCCAGGATACGGAA	47	5
TTGGCACTCCCGTCTCGACCCAGCCTACAAAAATCCAGGATACGGAAT	48	2
TTGGCACTCCCGTCTCGACCCAGCCTACAAAAATCCAGGATACGGAATC	49	3
TTGGCACTCCCGTCTCGACCCAGCCTACAAAAATCCAGGATACGGAATCG	50	3
TTGGGTCGCGGTGTACCCCGGT	22	1
TTGGGTCGCGGTGTACCCCGGTTCAAGA	28	4
TTGGGTCGCGGTGTACCCCGGTTCAAGAC	29	1
TTGGGTCGCGGTGTACCCCGGTTCAAGACTT	31	1
TTGGGTCGCGGTGTACCCCGGTTCAAGACTTG	32	1
TTGGGTCGCGGTGTACCCCGGTTCAAGACTTGT	33	1
TTGGGTCGCGGTGTACCCCGGTTCAAGACTTGTA	34	1
TTGGGTCGCGGTGTACCCCGGTTCAAGACTTGTACT	36	1
TTGGGTCGCGGTGTACCCCGGTTCAAGACTTGTACTC	37	1
TTGGGTCGCGGTGTACCCCGGTTCAAGACTTGTACTCG	38	1
TTGGGTCGCGGTGTACCCCGGTTCAAGACTTGTACTCGAGCCGGCC	46	1
TTGGGTCGCGGTGTACCCCGGTTCAAGACTTGTACTCGAGCCGGCCGG	48	1
TTGTACTCGAGCCGGCCGGA	20	4
TTGTACTCGAGCCGGCCGGAG	21	6
TTGTACTCGAGCCGGCCGGAGC	22	1
TTGTACTCGAGCCGGCCGGAGCCG	24	2
TTGTACTCGAGCCGGCCGGAGCCGCGGCTAACG	33	1
TTGTACTCGAGCCGGCCGGAGCCGCGGCTAACGTGG	36	1
TTGTACTCGAGCCGGCCGGAGCCGCGGCTAACGTGGT	37	2
TTGTACTCGAGCCGGCCGGAGCCGCGGCTAACGTGGTA	38	2
TTGTACTCGAGCCGGCCGGAGCCGCGGCTAACGTGGTAT	39	1
TTGTACTCGAGCCGGCCGGAGCCGCGGCTAACGTGGTATT	40	1
TTGTACTCGAGCCGGCCGGAGCCGCGGCTAACGTGGTATTGGCACTCCC	49	1
TTGTACTCGAGCCGGCCGGAGCCGCGGCTAACGTGGTATTGGCACTCCCG	50	4

## Sheet: p1 6hpi 
Small RNA	Length	Count
AAAATCCAGGATACGGAATCGAGTCGT	27	1
AAAATCCAGGATACGGAATCGAGTCGTT	28	2
ACAAAAATCCAGGATACGGAATCGAGTCGTTTT	33	1
ACCCCGGTTCAAGACTTGTACTC	23	1
ACTCGACTCTGTAGCCTGGA	20	36
AGCGACTCGACTCTGTAGCC	20	24
AGCGACTCGACTCTGTAGCCT	21	312
AGCGACTCGACTCTGTAGCCTG	22	147
AGCGACTCGACTCTGTAGCCTGG	23	2257
AGCGACTCGACTCTGTAGCCTGGA	24	41
AGCGACTCGACTCTGTAGCCTGGAG	25	2
AGCGACTCGACTCTGTAGCCTGGAGGA	27	1
AGCGACTCGACTCTGTAGCCTGGAGGAACGTGAACG	36	1
AGGATACGGAATCGAGTCGT	20	3
AGGATACGGAATCGAGTCGTT	21	13
AGGATACGGAATCGAGTCGTTT	22	133
AGGATACGGAATCGAGTCGTTTT	23	368
ATCCAGGATACGGAATCGAGTCGTT	25	1
CACTCCCGTCTCGACCCAGCCTACAAAAATCCAGGATACGGAA	43	1
CAGGATACGGAATCGAGTCG	20	8
CAGGATACGGAATCGAGTCGT	21	630
CAGGATACGGAATCGAGTCGTT	22	5107
CAGGATACGGAATCGAGTCGTTT	23	4369
CAGGATACGGAATCGAGTCGTTTT	24	348
CCAGGATACGGAATCGAGTCGTT	23	1
CCGGTTCAAGACTTGTACTCGAGCC	25	1
CGACTCGACTCTGTAGCCTGG	21	1
CGACTCGACTCTGTAGCCTGGA	22	110
CTACAAAAATCCAGGATACGGAATCGAGTCGTT	33	1
GACCCAGCCTACAAAAATCCAGGATACGGAATCGAGTCGTT	41	1
GACTCGACTCTGTAGCCTGG	20	16
GACTCGACTCTGTAGCCTGGA	21	823
GACTCGACTCTGTAGCCTGGAG	22	9
GACTCGACTCTGTAGCCTGGAGGAACG	27	1
GACTCGACTCTGTAGCCTGGAGGAACGTGAACGGGTTG	38	1
GACTCGACTCTGTAGCCTGGAGGAACGTGAACGGGTTGGGTCGCGGTGTA	50	1
GATACGGAATCGAGTCGTTT	20	1
GATACGGAATCGAGTCGTTTT	21	17
GCCTACAAAAATCCAGGATACGGAATCGAGTCGTT	35	1
GCGACTCGACTCTGTAGCCT	20	1
GCGACTCGACTCTGTAGCCTGG	22	4
GGATACGGAATCGAGTCGTTTT	22	33
GTATTGGCACTCCCGTCTCGACC	23	1
TACAAAAATCCAGGATACGGAATCGAGTCGTTT	33	1
TCCAGGATACGGAATCGAGTCGTT	24	1
TCGACTCTGTAGCCTGGAGGA	21	1
TTCAAGACTTGTACTCGAGCCGGCCGGA	28	1

## Sheet: p1 12hpi
Small RNA	Length	Count
AAAAATCCAGGATACGGAATCGAGTCGT	28	3
AAAAATCCAGGATACGGAATCGAGTCGTT	29	23
AAAAATCCAGGATACGGAATCGAGTCGTTT	30	8
AAAAATCCAGGATACGGAATCGAGTCGTTTT	31	2
AAAATCCAGGATACGGAATCGAGTC	25	1
AAAATCCAGGATACGGAATCGAGTCGT	27	32
AAAATCCAGGATACGGAATCGAGTCGTT	28	104
AAAATCCAGGATACGGAATCGAGTCGTTT	29	45
AAAATCCAGGATACGGAATCGAGTCGTTTT	30	10
AAATCCAGGATACGGAATCGAGTCGT	26	7
AAATCCAGGATACGGAATCGAGTCGTT	27	33
AAATCCAGGATACGGAATCGAGTCGTTT	28	20
AAATCCAGGATACGGAATCGAGTCGTTTT	29	4
AACGGGTTGGGTCGCGGTGTACCCCGGTTCAAGAC	35	2
AACGGGTTGGGTCGCGGTGTACCCCGGTTCAAGACT	36	2
AACGGGTTGGGTCGCGGTGTACCCCGGTTCAAGACTT	37	2
AACGGGTTGGGTCGCGGTGTACCCCGGTTCAAGACTTGTACTCGAGCCGG	50	1
AAGACTTGTACTCGAGCCGGC	21	2
AAGACTTGTACTCGAGCCGGCC	22	1
AAGACTTGTACTCGAGCCGGCCGG	24	1
AAGACTTGTACTCGAGCCGGCCGGA	25	3
AAGACTTGTACTCGAGCCGGCCGGAGCCGCGG	32	4
AAGACTTGTACTCGAGCCGGCCGGAGCCGCGGCTAACG	38	1
AAGACTTGTACTCGAGCCGGCCGGAGCCGCGGCTAACGTG	40	1
AAGACTTGTACTCGAGCCGGCCGGAGCCGCGGCTAACGTGG	41	1
AAGACTTGTACTCGAGCCGGCCGGAGCCGCGGCTAACGTGGTA	43	1
AAGACTTGTACTCGAGCCGGCCGGAGCCGCGGCTAACGTGGTAT	44	5
AAGACTTGTACTCGAGCCGGCCGGAGCCGCGGCTAACGTGGTATT	45	1
AAGACTTGTACTCGAGCCGGCCGGAGCCGCGGCTAACGTGGTATTGGCAC	50	2
AATCCAGGATACGGAATCGAGTC	23	2
AATCCAGGATACGGAATCGAGTCGT	25	8
AATCCAGGATACGGAATCGAGTCGTT	26	51
AATCCAGGATACGGAATCGAGTCGTTT	27	23
AATCCAGGATACGGAATCGAGTCGTTTT	28	3
ACAAAAATCCAGGATACGGAATCGAGTCGT	30	1
ACAAAAATCCAGGATACGGAATCGAGTCGTT	31	12
ACAAAAATCCAGGATACGGAATCGAGTCGTTT	32	9
ACAAAAATCCAGGATACGGAATCGAGTCGTTTT	33	2
ACCCAGCCTACAAAAATCCAGGATACGGAATCGAGTCGTTT	41	3
ACCCAGCCTACAAAAATCCAGGATACGGAATCGAGTCGTTTT	42	1
ACCCCGGTTCAAGACTTGTA	20	4
ACCCCGGTTCAAGACTTGTACTC	23	1
ACCCCGGTTCAAGACTTGTACTCG	24	1
ACCCCGGTTCAAGACTTGTACTCGAGCC	28	2
ACGGGTTGGGTCGCGGTGTACCCCGGTTCAAGACTTGTACTCGAGCCGGC	50	1
ACGTGAACGGGTTGGGTCGCGGTGTACCCCGGTTCAAGAC	40	1
ACGTGGTATTGGCACTCCCGTCTCGAC	27	1
ACTCCCGTCTCGACCCAGCCTA	22	1
ACTCCCGTCTCGACCCAGCCTACAAAAATCCAGGATACGG	40	1
ACTCCCGTCTCGACCCAGCCTACAAAAATCCAGGATACGGAATCGAGTCG	50	1
ACTCGACTCTGTAGCCTGGA	20	378
ACTCGACTCTGTAGCCTGGAG	21	6
ACTCGACTCTGTAGCCTGGAGG	22	3
ACTCGACTCTGTAGCCTGGAGGA	23	9
ACTCGACTCTGTAGCCTGGAGGAA	24	1
ACTCGACTCTGTAGCCTGGAGGAACGTGAACGGG	34	1
ACTCGACTCTGTAGCCTGGAGGAACGTGAACGGGT	35	1
ACTCGACTCTGTAGCCTGGAGGAACGTGAACGGGTTGGG	39	3
ACTCGACTCTGTAGCCTGGAGGAACGTGAACGGGTTGGGTCGCGGT	46	1
ACTCGACTCTGTAGCCTGGAGGAACGTGAACGGGTTGGGTCGCGGTGTAC	50	16
ACTCTGTAGCCTGGAGGAACGTGA	24	1
ACTCTGTAGCCTGGAGGAACGTGAACGGGTTGG	33	1
ACTCTGTAGCCTGGAGGAACGTGAACGGGTTGGG	34	1
ACTCTGTAGCCTGGAGGAACGTGAACGGGTTGGGT	35	1
ACTCTGTAGCCTGGAGGAACGTGAACGGGTTGGGTCGC	38	1
ACTCTGTAGCCTGGAGGAACGTGAACGGGTTGGGTCGCGG	40	1
ACTCTGTAGCCTGGAGGAACGTGAACGGGTTGGGTCGCGGT	41	1
ACTCTGTAGCCTGGAGGAACGTGAACGGGTTGGGTCGCGGTGTACCCCGG	50	1
AGACTTGTACTCGAGCCGGCC	21	3
AGACTTGTACTCGAGCCGGCCGGA	24	3
AGACTTGTACTCGAGCCGGCCGGAG	25	1
AGACTTGTACTCGAGCCGGCCGGAGCCGCGG	31	1
AGACTTGTACTCGAGCCGGCCGGAGCCGCGGCTAACGTGG	40	1
AGACTTGTACTCGAGCCGGCCGGAGCCGCGGCTAACGTGGTAT	43	2
AGACTTGTACTCGAGCCGGCCGGAGCCGCGGCTAACGTGGTATTGGCAC	49	1
AGCCTACAAAAATCCAGGATACGGAATC	28	1
AGCCTACAAAAATCCAGGATACGGAATCG	29	1
AGCCTACAAAAATCCAGGATACGGAATCGAGTCGT	35	1
AGCCTACAAAAATCCAGGATACGGAATCGAGTCGTTTT	38	1
AGCCTGGAGGAACGTGAACGGGTT	24	1
AGCGACTCGACTCTGTAGCC	20	827
AGCGACTCGACTCTGTAGCCT	21	9946
AGCGACTCGACTCTGTAGCCTG	22	2433
AGCGACTCGACTCTGTAGCCTGG	23	54642
AGCGACTCGACTCTGTAGCCTGGA	24	2421
AGCGACTCGACTCTGTAGCCTGGAG	25	77
AGCGACTCGACTCTGTAGCCTGGAGG	26	7
AGCGACTCGACTCTGTAGCCTGGAGGA	27	83
AGCGACTCGACTCTGTAGCCTGGAGGAA	28	5
AGCGACTCGACTCTGTAGCCTGGAGGAAC	29	7
AGCGACTCGACTCTGTAGCCTGGAGGAACG	30	10
AGCGACTCGACTCTGTAGCCTGGAGGAACGT	31	41
AGCGACTCGACTCTGTAGCCTGGAGGAACGTG	32	6
AGCGACTCGACTCTGTAGCCTGGAGGAACGTGAACG	36	5
AGCGACTCGACTCTGTAGCCTGGAGGAACGTGAACGGG	38	1
AGCGACTCGACTCTGTAGCCTGGAGGAACGTGAACGGGT	39	13
AGCGACTCGACTCTGTAGCCTGGAGGAACGTGAACGGGTT	40	1
AGCGACTCGACTCTGTAGCCTGGAGGAACGTGAACGGGTTG	41	5
AGCGACTCGACTCTGTAGCCTGGAGGAACGTGAACGGGTTGG	42	2
AGCGACTCGACTCTGTAGCCTGGAGGAACGTGAACGGGTTGGG	43	3
AGCGACTCGACTCTGTAGCCTGGAGGAACGTGAACGGGTTGGGT	44	13
AGCGACTCGACTCTGTAGCCTGGAGGAACGTGAACGGGTTGGGTC	45	3
AGCGACTCGACTCTGTAGCCTGGAGGAACGTGAACGGGTTGGGTCGCGG	49	10
AGGATACGGAATCGAGTCGT	20	69
AGGATACGGAATCGAGTCGTT	21	343
AGGATACGGAATCGAGTCGTTT	22	2845
AGGATACGGAATCGAGTCGTTTT	23	7849
ATACGGAATCGAGTCGTTTT	20	1
ATCCAGGATACGGAATCGAGTCGT	24	1
ATCCAGGATACGGAATCGAGTCGTT	25	25
ATCCAGGATACGGAATCGAGTCGTTT	26	14
ATCCAGGATACGGAATCGAGTCGTTTT	27	2
ATTGGCACTCCCGTCTCGACCC	22	1
CAAAAATCCAGGATACGGAATCGAGTC	27	4
CAAAAATCCAGGATACGGAATCGAGTCG	28	4
CAAAAATCCAGGATACGGAATCGAGTCGT	29	22
CAAAAATCCAGGATACGGAATCGAGTCGTT	30	214
CAAAAATCCAGGATACGGAATCGAGTCGTTT	31	184
CAAAAATCCAGGATACGGAATCGAGTCGTTTT	32	36
CAAGACTTGTACTCGAGCCGGCC	23	1
CAAGACTTGTACTCGAGCCGGCCG	24	1
CAAGACTTGTACTCGAGCCGGCCGG	25	1
CAAGACTTGTACTCGAGCCGGCCGGA	26	1
CAAGACTTGTACTCGAGCCGGCCGGAGC	28	1
CAAGACTTGTACTCGAGCCGGCCGGAGCC	29	1
CAAGACTTGTACTCGAGCCGGCCGGAGCCG	30	2
CAAGACTTGTACTCGAGCCGGCCGGAGCCGCGGCTAACG	39	1
CAAGACTTGTACTCGAGCCGGCCGGAGCCGCGGCTAACGTGGT	43	1
CAAGACTTGTACTCGAGCCGGCCGGAGCCGCGGCTAACGTGGTAT	45	1
CAAGACTTGTACTCGAGCCGGCCGGAGCCGCGGCTAACGTGGTATTGGCA	50	2
CACTCCCGTCTCGACCCAGC	20	4
CACTCCCGTCTCGACCCAGCCT	22	1
CACTCCCGTCTCGACCCAGCCTACAAAAATCC	32	1
CACTCCCGTCTCGACCCAGCCTACAAAAATCCAGGATACGGAATCG	46	1
CACTCCCGTCTCGACCCAGCCTACAAAAATCCAGGATACGGAATCGA	47	1
CAGCCTACAAAAATCCAGGATACGGAATCG	30	1
CAGCCTACAAAAATCCAGGATACGGAATCGAGTCGT	36	1
CAGCCTACAAAAATCCAGGATACGGAATCGAGTCGTT	37	3
CAGCCTACAAAAATCCAGGATACGGAATCGAGTCGTTT	38	1
CAGGATACGGAATCGAGTCG	20	338
CAGGATACGGAATCGAGTCGT	21	15935
CAGGATACGGAATCGAGTCGTT	22	65870
CAGGATACGGAATCGAGTCGTTT	23	57370
CAGGATACGGAATCGAGTCGTTTT	24	6097
CCAGGATACGGAATCGAGTC	20	1
CCAGGATACGGAATCGAGTCGT	22	2
CCAGGATACGGAATCGAGTCGTT	23	15
CCAGGATACGGAATCGAGTCGTTT	24	10
CCAGGATACGGAATCGAGTCGTTTT	25	6
CCCAGCCTACAAAAATCCAGGATACGGAATCGAGTCGTT	39	2
CCCCGGTTCAAGACTTGTACTC	22	1
CCCCGGTTCAAGACTTGTACTCGAGC	26	1
CCCCGGTTCAAGACTTGTACTCGAGCC	27	1
CCCCGGTTCAAGACTTGTACTCGAGCCGGCCGGAGCCG	38	1
CCCGGTTCAAGACTTGTACT	20	1
CCCGGTTCAAGACTTGTACTC	21	3
CCCGGTTCAAGACTTGTACTCGAGCC	26	3
CCCGTCTCGACCCAGCCTACAAAAATCCAGGATACGGAA	39	1
CCGCGGCTAACGTGGTATTGGCACTCCCGTCTCGACCCAGCCT	43	1
CCGGCCGGAGCCGCGGCTAACGTGGTATT	29	1
CCGGCCGGAGCCGCGGCTAACGTGGTATTGGCACTCCCGTCTCGACCCAG	50	2
CCGGTTCAAGACTTGTACTC	20	1
CCGGTTCAAGACTTGTACTCGA	22	2
CCGGTTCAAGACTTGTACTCGAGCC	25	4
CCGTATCCTGGATTTTTGTAGGCTGGGTCGAGACGGGA	38	1
CCGTCTCGACCCAGCCTACAAAAATC	26	1
CCTACAAAAATCCAGGATACGGAATCGAGTCGTT	34	2
CGACCCAGCCTACAAAAATCCAGGATACGGAATCGAGTCGT	41	1
CGACCCAGCCTACAAAAATCCAGGATACGGAATCGAGTCGTT	42	1
CGACTCGACTCTGTAGCCTGG	21	63
CGACTCGACTCTGTAGCCTGGA	22	745
CGACTCGACTCTGTAGCCTGGAG	23	1
CGACTCGACTCTGTAGCCTGGAGGA	25	2
CGAGCCGGCCGGAGCCGCGGCTAACGTGGTATT	33	2
CGCGGCTAACGTGGTATTGG	20	1
CGCGGTGTACCCCGGTTCAAGA	22	1
CGCGGTGTACCCCGGTTCAAGACT	24	2
CGCGGTGTACCCCGGTTCAAGACTTGTACT	30	1
CGCGGTGTACCCCGGTTCAAGACTTGTACTCGA	33	1
CGCGGTGTACCCCGGTTCAAGACTTGTACTCGAGCC	36	1
CGCGGTGTACCCCGGTTCAAGACTTGTACTCGAGCCGGCCGGAGCC	46	1
CGGCCGGAGCCGCGGCTAACGTGGTATTGGCACTCCCGTCTCGACC	46	1
CGGGTTGGGTCGCGGTGTACCCCGGTTCAAGACT	34	1
CGGGTTGGGTCGCGGTGTACCCCGGTTCAAGACTT	35	1
CGGTGTACCCCGGTTCAAGACT	22	1
CGGTGTACCCCGGTTCAAGACTTGTACTCGAGCC	34	1
CGGTTCAAGACTTGTACTCGAGC	23	1
CGGTTCAAGACTTGTACTCGAGCC	24	4
CGGTTCAAGACTTGTACTCGAGCCGGCCGGAG	32	1
CGGTTCAAGACTTGTACTCGAGCCGGCCGGAGCCGCGGCTAACGTG	46	1
CGGTTCAAGACTTGTACTCGAGCCGGCCGGAGCCGCGGCTAACGTGGTA	49	1
CGTGAACGGGTTGGGTCGCG	20	1
CGTGAACGGGTTGGGTCGCGGTGTACCC	28	1
CGTGAACGGGTTGGGTCGCGGTGTACCCC	29	1
CGTGGTATTGGCACTCCCGTCTCGACCCAGCCTACAAAAATCCAGGATAC	50	2
CTACAAAAATCCAGGATACGGAATCGAGT	29	2
CTACAAAAATCCAGGATACGGAATCGAGTCGT	32	1
CTACAAAAATCCAGGATACGGAATCGAGTCGTT	33	7
CTACAAAAATCCAGGATACGGAATCGAGTCGTTT	34	10
CTACAAAAATCCAGGATACGGAATCGAGTCGTTTT	35	1
CTCCCGTCTCGACCCAGCCTAC	22	1
CTCCCGTCTCGACCCAGCCTACAAAAATCCAGGATACGGAA	41	3
CTCCCGTCTCGACCCAGCCTACAAAAATCCAGGATACGGAATCG	44	1
CTCCCGTCTCGACCCAGCCTACAAAAATCCAGGATACGGAATCGAGTCG	49	1
CTCGACCCAGCCTACAAAAATCCAGGA	27	1
CTCGACCCAGCCTACAAAAATCCAGGATACGGA	33	1
CTCGACCCAGCCTACAAAAATCCAGGATACGGAAT	35	1
CTCGACCCAGCCTACAAAAATCCAGGATACGGAATCG	37	3
CTCGACTCTGTAGCCTGGAG	20	1
CTCGACTCTGTAGCCTGGAGGA	22	31
CTCGACTCTGTAGCCTGGAGGAA	23	1
CTCGAGCCGGCCGGAGCCGCGGCTAACGTGGTA	33	8
CTCGAGCCGGCCGGAGCCGCGGCTAACGTGGTATT	35	4
CTCTGTAGCCTGGAGGAACGTGAA	24	2
CTCTGTAGCCTGGAGGAACGTGAACGGGTTGGGTCGCGGTGTACCCCG	48	1
CTGGAGGAACGTGAACGGGTTGGG	24	1
CTGGAGGAACGTGAACGGGTTGGGTC	26	1
CTGTAGCCTGGAGGAACGTG	20	1
CTGTAGCCTGGAGGAACGTGAA	22	2
CTGTAGCCTGGAGGAACGTGAAC	23	1
CTGTAGCCTGGAGGAACGTGAACGGGTTGG	30	1
CTGTAGCCTGGAGGAACGTGAACGGGTTGGG	31	1
CTGTAGCCTGGAGGAACGTGAACGGGTTGGGTCG	34	1
CTGTAGCCTGGAGGAACGTGAACGGGTTGGGTCGC	35	2
CTGTAGCCTGGAGGAACGTGAACGGGTTGGGTCGCG	36	2
CTGTAGCCTGGAGGAACGTGAACGGGTTGGGTCGCGG	37	2
CTGTAGCCTGGAGGAACGTGAACGGGTTGGGTCGCGGT	38	1
CTGTAGCCTGGAGGAACGTGAACGGGTTGGGTCGCGGTGTAC	42	1
CTGTAGCCTGGAGGAACGTGAACGGGTTGGGTCGCGGTGTACCCCGGTTC	50	2
CTTGTACTCGAGCCGGCCGGAGCCG	25	1
CTTGTACTCGAGCCGGCCGGAGCCGCGGCTAACGTGGTATT	41	1
CTTGTACTCGAGCCGGCCGGAGCCGCGGCTAACGTGGTATTGGCACTCCC	50	1
GACCCAGCCTACAAAAATCCAGGA	24	1
GACCCAGCCTACAAAAATCCAGGATACGGAATCGAGTCGT	40	3
GACCCAGCCTACAAAAATCCAGGATACGGAATCGAGTCGTT	41	3
GACCCAGCCTACAAAAATCCAGGATACGGAATCGAGTCGTTT	42	5
GACCCAGCCTACAAAAATCCAGGATACGGAATCGAGTCGTTTT	43	2
GACTCGACTCTGTAGCCTGG	20	598
GACTCGACTCTGTAGCCTGGA	21	26019
GACTCGACTCTGTAGCCTGGAG	22	222
GACTCGACTCTGTAGCCTGGAGG	23	34
GACTCGACTCTGTAGCCTGGAGGA	24	64
GACTCGACTCTGTAGCCTGGAGGAA	25	6
GACTCGACTCTGTAGCCTGGAGGAAC	26	9
GACTCGACTCTGTAGCCTGGAGGAACG	27	29
GACTCGACTCTGTAGCCTGGAGGAACGT	28	28
GACTCGACTCTGTAGCCTGGAGGAACGTG	29	4
GACTCGACTCTGTAGCCTGGAGGAACGTGAA	31	1
GACTCGACTCTGTAGCCTGGAGGAACGTGAACGG	34	1
GACTCGACTCTGTAGCCTGGAGGAACGTGAACGGG	35	12
GACTCGACTCTGTAGCCTGGAGGAACGTGAACGGGT	36	37
GACTCGACTCTGTAGCCTGGAGGAACGTGAACGGGTT	37	2
GACTCGACTCTGTAGCCTGGAGGAACGTGAACGGGTTG	38	3
GACTCGACTCTGTAGCCTGGAGGAACGTGAACGGGTTGG	39	1
GACTCGACTCTGTAGCCTGGAGGAACGTGAACGGGTTGGG	40	10
GACTCGACTCTGTAGCCTGGAGGAACGTGAACGGGTTGGGT	41	32
GACTCGACTCTGTAGCCTGGAGGAACGTGAACGGGTTGGGTCGCG	45	1
GACTCGACTCTGTAGCCTGGAGGAACGTGAACGGGTTGGGTCGCGG	46	2
GACTCGACTCTGTAGCCTGGAGGAACGTGAACGGGTTGGGTCGCGGT	47	17
GACTCGACTCTGTAGCCTGGAGGAACGTGAACGGGTTGGGTCGCGGTG	48	1
GACTCGACTCTGTAGCCTGGAGGAACGTGAACGGGTTGGGTCGCGGTGT	49	4
GACTCGACTCTGTAGCCTGGAGGAACGTGAACGGGTTGGGTCGCGGTGTA	50	89
GACTCTGTAGCCTGGAGGAAC	21	1
GACTCTGTAGCCTGGAGGAACGTGAA	26	2
GACTCTGTAGCCTGGAGGAACGTGAACGGGT	31	1
GACTCTGTAGCCTGGAGGAACGTGAACGGGTTGGGTCGCGGTGTACCCCG	50	1
GAGGAACGTGAACGGGTTGGGTCGCGGT	28	1
GATACGGAATCGAGTCGTTT	20	7
GATACGGAATCGAGTCGTTTT	21	88
GCACTCCCGTCTCGACCCAG	20	1
GCACTCCCGTCTCGACCCAGC	21	1
GCACTCCCGTCTCGACCCAGCCT	23	2
GCACTCCCGTCTCGACCCAGCCTACA	26	1
GCACTCCCGTCTCGACCCAGCCTACAAAA	29	1
GCACTCCCGTCTCGACCCAGCCTACAAAAA	30	1
GCCGGAGCCGCGGCTAACGTGGTATT	26	1
GCCGGCCGGAGCCGCGGCTAACGTGGTATT	30	1
GCCTACAAAAATCCAGGATACGGAAT	26	1
GCCTACAAAAATCCAGGATACGGAATC	27	1
GCCTACAAAAATCCAGGATACGGAATCGAGTCGTT	35	5
GCCTACAAAAATCCAGGATACGGAATCGAGTCGTTT	36	2
GCCTACAAAAATCCAGGATACGGAATCGAGTCGTTTT	37	1
GCCTGGAGGAACGTGAACGGGTTGGGTCGCGG	32	2
GCGACTCGACTCTGTAGCCT	20	6
GCGACTCGACTCTGTAGCCTGG	22	120
GCGACTCGACTCTGTAGCCTGGA	23	17
GCGACTCGACTCTGTAGCCTGGAG	24	3
GCGACTCGACTCTGTAGCCTGGAGGA	26	3
GCGACTCGACTCTGTAGCCTGGAGGAA	27	1
GCGACTCGACTCTGTAGCCTGGAGGAACGTGAACGGGTTGGGT	43	2
GCGGTGTACCCCGGTTCAAGAC	22	1
GCGGTGTACCCCGGTTCAAGACT	23	3
GCGGTGTACCCCGGTTCAAGACTTGTACTC	30	1
GCGGTGTACCCCGGTTCAAGACTTGTACTCGAG	33	2
GGAGCCGCGGCTAACGTGGTATTGGCACTCCCGTCTCGAC	40	1
GGAGGAACGTGAACGGGTTGG	21	1
GGATACGGAATCGAGTCGTT	20	3
GGATACGGAATCGAGTCGTTT	21	38
GGATACGGAATCGAGTCGTTTT	22	674
GGCACTCCCGTCTCGACCCAG	21	1
GGCACTCCCGTCTCGACCCAGCCTA	25	1
GGCACTCCCGTCTCGACCCAGCCTAC	26	1
GGCACTCCCGTCTCGACCCAGCCTACA	27	2
GGCACTCCCGTCTCGACCCAGCCTACAAAAATCC	34	1
GGCACTCCCGTCTCGACCCAGCCTACAAAAATCCAGGA	38	1
GGCACTCCCGTCTCGACCCAGCCTACAAAAATCCAGGATA	40	1
GGGTCGCGGTGTACCCCGGTTCAAGAC	27	3
GGGTCGCGGTGTACCCCGGTTCAAGACT	28	8
GGGTCGCGGTGTACCCCGGTTCAAGACTT	29	8
GGGTCGCGGTGTACCCCGGTTCAAGACTTGTACTCGA	37	1
GGGTCGCGGTGTACCCCGGTTCAAGACTTGTACTCGAGC	39	1
GGGTTGGGTCGCGGTGTACCCCGGTTCAAGACT	33	1
GGTATTGGCACTCCCGTCTC	20	1
GGTCGCGGTGTACCCCGGTTCAAGAC	26	3
GGTGTACCCCGGTTCAAGAC	20	2
GGTGTACCCCGGTTCAAGACTTGT	24	1
GGTGTACCCCGGTTCAAGACTTGTACT	27	1
GGTGTACCCCGGTTCAAGACTTGTACTCGAGCCGGCCGGAGC	42	1
GGTTCAAGACTTGTACTCGAGCCGGCCGGAGC	32	2
GGTTCAAGACTTGTACTCGAGCCGGCCGGAGCCGCGGCTAACGTGGTAT	49	1
GGTTGGGTCGCGGTGTACCCCGGTTCAAGACT	32	3
GTACCCCGGTTCAAGACTTGT	21	3
GTACCCCGGTTCAAGACTTGTACTCGA	27	1
GTACCCCGGTTCAAGACTTGTACTCGAGCC	30	1
GTACTCGAGCCGGCCGGAGCCGCGGCTAACGTGGTA	36	21
GTACTCGAGCCGGCCGGAGCCGCGGCTAACGTGGTATT	38	1
GTACTCGAGCCGGCCGGAGCCGCGGCTAACGTGGTATTGGCACTCCCGTC	50	1
GTAGCCTGGAGGAACGTGAA	20	1
GTAGCCTGGAGGAACGTGAACGGGT	25	1
GTAGCCTGGAGGAACGTGAACGGGTTGGGTC	31	1
GTAGCCTGGAGGAACGTGAACGGGTTGGGTCGC	33	1
GTATTGGCACTCCCGTCTCGACCCAGCCTACAAAAATCCAGGATACGGAA	50	1
GTCGCGGTGTACCCCGGTTCAAGACTTGT	29	1
GTCGCGGTGTACCCCGGTTCAAGACTTGTACT	32	1
GTGAACGGGTTGGGTCGCGGTGTACCC	27	1
GTGGTATTGGCACTCCCGTCTCGACCCAGCCTACAAA	37	1
GTGTACCCCGGTTCAAGACTTGT	23	2
GTGTACCCCGGTTCAAGACTTGTA	24	1
GTGTACCCCGGTTCAAGACTTGTACTCG	28	1
GTGTACCCCGGTTCAAGACTTGTACTCGAGCC	32	1
GTGTACCCCGGTTCAAGACTTGTACTCGAGCCGGCCGGAGC	41	2
GTTCAAGACTTGTACTCGAGCCGGCC	26	1
GTTCAAGACTTGTACTCGAGCCGGCCG	27	1
GTTCAAGACTTGTACTCGAGCCGGCCGG	28	1
GTTCAAGACTTGTACTCGAGCCGGCCGGAG	30	1
GTTCAAGACTTGTACTCGAGCCGGCCGGAGC	31	1
GTTCAAGACTTGTACTCGAGCCGGCCGGAGCCGCGGCTAACGTGGTAT	48	1
GTTCAAGACTTGTACTCGAGCCGGCCGGAGCCGCGGCTAACGTGGTATT	49	2
GTTGGGTCGCGGTGTACCCCGGTTCAAGACTT	32	2
TACAAAAATCCAGGATACGGAATCGAGTCGT	31	1
TACAAAAATCCAGGATACGGAATCGAGTCGTT	32	9
TACAAAAATCCAGGATACGGAATCGAGTCGTTT	33	5
TACCCCGGTTCAAGACTTGT	20	2
TACCCCGGTTCAAGACTTGTACTC	24	1
TACCCCGGTTCAAGACTTGTACTCGAGCC	29	1
TACCCCGGTTCAAGACTTGTACTCGAGCCGGCCGGAGCCGCGGC	44	1
TACTCGAGCCGGCCGGAGCCGCGG	24	1
TACTCGAGCCGGCCGGAGCCGCGGCTAACGTGG	33	1
TACTCGAGCCGGCCGGAGCCGCGGCTAACGTGGT	34	2
TACTCGAGCCGGCCGGAGCCGCGGCTAACGTGGTA	35	4
TACTCGAGCCGGCCGGAGCCGCGGCTAACGTGGTATT	37	1
TAGCCTGGAGGAACGTGAAC	20	1
TAGCCTGGAGGAACGTGAACGGGTTGGGTCGCG	33	1
TAGCCTGGAGGAACGTGAACGGGTTGGGTCGCGGTGTAC	39	1
TAGCCTGGAGGAACGTGAACGGGTTGGGTCGCGGTGTACCCCGGTTCAAG	50	1
TATTGGCACTCCCGTCTCGACC	22	1
TATTGGCACTCCCGTCTCGACCCAGCCT	28	1
TATTGGCACTCCCGTCTCGACCCAGCCTAC	30	1
TCAAGACTTGTACTCGAGCC	20	5
TCAAGACTTGTACTCGAGCCG	21	2
TCAAGACTTGTACTCGAGCCGG	22	1
TCAAGACTTGTACTCGAGCCGGCC	24	1
TCAAGACTTGTACTCGAGCCGGCCG	25	1
TCAAGACTTGTACTCGAGCCGGCCGG	26	2
TCAAGACTTGTACTCGAGCCGGCCGGAG	28	1
TCAAGACTTGTACTCGAGCCGGCCGGAGCCG	31	1
TCAAGACTTGTACTCGAGCCGGCCGGAGCCGCGGCTAACGTG	42	1
TCAAGACTTGTACTCGAGCCGGCCGGAGCCGCGGCTAACGTGGT	44	1
TCAAGACTTGTACTCGAGCCGGCCGGAGCCGCGGCTAACGTGGTA	45	1
TCAAGACTTGTACTCGAGCCGGCCGGAGCCGCGGCTAACGTGGTAT	46	4
TCAAGACTTGTACTCGAGCCGGCCGGAGCCGCGGCTAACGTGGTATT	47	4
TCAAGACTTGTACTCGAGCCGGCCGGAGCCGCGGCTAACGTGGTATTGGC	50	1
TCCAGGATACGGAATCGAGTCGT	23	2
TCCAGGATACGGAATCGAGTCGTT	24	4
TCCAGGATACGGAATCGAGTCGTTT	25	8
TCCAGGATACGGAATCGAGTCGTTTT	26	1
TCGACCCAGCCTACAAAAATC	21	1
TCGACCCAGCCTACAAAAATCCAGGATACGGAATCG	36	1
TCGACTCTGTAGCCTGGAGG	20	1
TCGACTCTGTAGCCTGGAGGA	21	25
TCGACTCTGTAGCCTGGAGGAA	22	1
TCGACTCTGTAGCCTGGAGGAAC	23	3
TCGACTCTGTAGCCTGGAGGAACG	24	1
TCGACTCTGTAGCCTGGAGGAACGTGAACGGGTTGG	36	1
TCGACTCTGTAGCCTGGAGGAACGTGAACGGGTTGGGT	38	2
TCGACTCTGTAGCCTGGAGGAACGTGAACGGGTTGGGTC	39	1
TCGACTCTGTAGCCTGGAGGAACGTGAACGGGTTGGGTCGCGGTGTACC	49	5
TCGACTCTGTAGCCTGGAGGAACGTGAACGGGTTGGGTCGCGGTGTACCC	50	2
TCGAGCCGGCCGGAGCCGCGGC	22	1
TCGAGCCGGCCGGAGCCGCGGCT	23	1
TCGAGCCGGCCGGAGCCGCGGCTAACGTGGTA	32	1
TCGAGCCGGCCGGAGCCGCGGCTAACGTGGTATT	34	11
TCGCGGTGTACCCCGGTTCAAGAC	24	2
TCGCGGTGTACCCCGGTTCAAGACT	25	1
TCTCGACCCAGCCTACAAAAATC	23	1
TCTCGACCCAGCCTACAAAAATCCAGGATA	30	1
TCTCGACCCAGCCTACAAAAATCCAGGATACGGAATCG	38	1
TCTCGACCCAGCCTACAAAAATCCAGGATACGGAATCGAGTCGT	44	4
TCTCGACCCAGCCTACAAAAATCCAGGATACGGAATCGAGTCGTT	45	6
TCTCGACCCAGCCTACAAAAATCCAGGATACGGAATCGAGTCGTTT	46	1
TCTGTAGCCTGGAGGAACGTGAACGGGTTGGGTC	34	2
TCTGTAGCCTGGAGGAACGTGAACGGGTTGGGTCG	35	2
TCTGTAGCCTGGAGGAACGTGAACGGGTTGGGTCGCG	37	2
TCTGTAGCCTGGAGGAACGTGAACGGGTTGGGTCGCGG	38	1
TCTGTAGCCTGGAGGAACGTGAACGGGTTGGGTCGCGGTGTA	42	1
TCTGTAGCCTGGAGGAACGTGAACGGGTTGGGTCGCGGTGTACCCCGGT	49	3
TGGAGGAACGTGAACGGGTTGGG	23	2
TGGAGGAACGTGAACGGGTTGGGTC	25	1
TGGAGGAACGTGAACGGGTTGGGTCG	26	1
TGGGTCGCGGTGTACCCCGGTTCAAGAC	28	1
TGGGTCGCGGTGTACCCCGGTTCAAGACT	29	1
TGTACCCCGGTTCAAGACTTGTA	23	1
TGTACCCCGGTTCAAGACTTGTACTCGAGCC	31	2
TGTACTCGAGCCGGCCGGAG	20	2
TGTACTCGAGCCGGCCGGAGCCGCGGCTAACGTGGTA	37	1
TGTACTCGAGCCGGCCGGAGCCGCGGCTAACGTGGTATT	39	1
TGTAGCCTGGAGGAACGTGAA	21	3
TGTAGCCTGGAGGAACGTGAAC	22	5
TGTAGCCTGGAGGAACGTGAACG	23	1
TGTAGCCTGGAGGAACGTGAACGGGTTGGG	30	1
TGTAGCCTGGAGGAACGTGAACGGGTTGGGT	31	2
TGTAGCCTGGAGGAACGTGAACGGGTTGGGTC	32	2
TGTAGCCTGGAGGAACGTGAACGGGTTGGGTCGC	34	1
TGTAGCCTGGAGGAACGTGAACGGGTTGGGTCGCGG	36	1
TGTAGCCTGGAGGAACGTGAACGGGTTGGGTCGCGGT	37	2
TGTAGCCTGGAGGAACGTGAACGGGTTGGGTCGCGGTGT	39	1
TTCAAGACTTGTACTCGAGCC	21	1
TTCAAGACTTGTACTCGAGCCG	22	1
TTCAAGACTTGTACTCGAGCCGG	23	1
TTCAAGACTTGTACTCGAGCCGGCC	25	3
TTCAAGACTTGTACTCGAGCCGGCCG	26	3
TTCAAGACTTGTACTCGAGCCGGCCGG	27	2
TTCAAGACTTGTACTCGAGCCGGCCGGA	28	3
TTCAAGACTTGTACTCGAGCCGGCCGGAG	29	2
TTCAAGACTTGTACTCGAGCCGGCCGGAGC	30	1
TTCAAGACTTGTACTCGAGCCGGCCGGAGCCGCGGCTAA	39	1
TTCAAGACTTGTACTCGAGCCGGCCGGAGCCGCGGCTAACG	41	2
TTCAAGACTTGTACTCGAGCCGGCCGGAGCCGCGGCTAACGTGGT	45	1
TTCAAGACTTGTACTCGAGCCGGCCGGAGCCGCGGCTAACGTGGTA	46	2
TTCAAGACTTGTACTCGAGCCGGCCGGAGCCGCGGCTAACGTGGTAT	47	9
TTCAAGACTTGTACTCGAGCCGGCCGGAGCCGCGGCTAACGTGGTATT	48	10
TTGGCACTCCCGTCTCGACCCAGCC	25	1
TTGGCACTCCCGTCTCGACCCAGCCT	26	1
TTGGCACTCCCGTCTCGACCCAGCCTACAAAAATCCAGGA	40	1
TTGGCACTCCCGTCTCGACCCAGCCTACAAAAATCCAGGATACGGAATCG	50	1
TTGGGTCGCGGTGTACCCCGGTTCAAGACT	30	1
TTGGGTCGCGGTGTACCCCGGTTCAAGACTTGTACTC	37	1
TTGTACTCGAGCCGGCCGGA	20	3
TTGTACTCGAGCCGGCCGGAG	21	1
TTGTACTCGAGCCGGCCGGAGCCG	24	2
TTGTACTCGAGCCGGCCGGAGCCGCGG	27	1
TTGTACTCGAGCCGGCCGGAGCCGCGGCTAA	31	1
TTGTACTCGAGCCGGCCGGAGCCGCGGCTAACG	33	2
TTGTACTCGAGCCGGCCGGAGCCGCGGCTAACGTGGTATT	40	1

## Sheet: p1 24hpi
Small RNA	Length	Count
AAAAATCCAGGATACGGAATC	21	3
AAAAATCCAGGATACGGAATCGA	23	1
AAAAATCCAGGATACGGAATCGAGTCG	27	1
AAAAATCCAGGATACGGAATCGAGTCGT	28	31
AAAAATCCAGGATACGGAATCGAGTCGTT	29	127
AAAAATCCAGGATACGGAATCGAGTCGTTT	30	82
AAAAATCCAGGATACGGAATCGAGTCGTTTT	31	17
AAAATCCAGGATACGGAATC	20	1
AAAATCCAGGATACGGAATCGAGTCG	26	1
AAAATCCAGGATACGGAATCGAGTCGT	27	222
AAAATCCAGGATACGGAATCGAGTCGTT	28	826
AAAATCCAGGATACGGAATCGAGTCGTTT	29	330
AAAATCCAGGATACGGAATCGAGTCGTTTT	30	65
AAATCCAGGATACGGAATCGAGTCG	25	1
AAATCCAGGATACGGAATCGAGTCGT	26	151
AAATCCAGGATACGGAATCGAGTCGTT	27	509
AAATCCAGGATACGGAATCGAGTCGTTT	28	132
AAATCCAGGATACGGAATCGAGTCGTTTT	29	37
AACGGGTTGGGTCGCGGTGT	20	8
AACGGGTTGGGTCGCGGTGTA	21	3
AACGGGTTGGGTCGCGGTGTACC	23	2
AACGGGTTGGGTCGCGGTGTACCC	24	2
AACGGGTTGGGTCGCGGTGTACCCC	25	1
AACGGGTTGGGTCGCGGTGTACCCCGGT	28	2
AACGGGTTGGGTCGCGGTGTACCCCGGTTCAAGA	34	1
AACGGGTTGGGTCGCGGTGTACCCCGGTTCAAGAC	35	14
AACGGGTTGGGTCGCGGTGTACCCCGGTTCAAGACT	36	20
AACGGGTTGGGTCGCGGTGTACCCCGGTTCAAGACTT	37	52
AACGGGTTGGGTCGCGGTGTACCCCGGTTCAAGACTTG	38	3
AACGGGTTGGGTCGCGGTGTACCCCGGTTCAAGACTTGT	39	2
AACGGGTTGGGTCGCGGTGTACCCCGGTTCAAGACTTGTACTCGAGCCGG	50	6
AACGTGAACGGGTTGGGTCGCGGTGTACCCCGGTTCAAGACT	42	1
AACGTGAACGGGTTGGGTCGCGGTGTACCCCGGTTCAAGACTTGT	45	1
AACGTGGTATTGGCACTCCCGTCTCGACCCAG	32	1
AACGTGGTATTGGCACTCCCGTCTCGACCCAGCCTACAAAAATCCAGGA	49	2
AAGACTTGTACTCGAGCCGG	20	2
AAGACTTGTACTCGAGCCGGC	21	5
AAGACTTGTACTCGAGCCGGCC	22	13
AAGACTTGTACTCGAGCCGGCCG	23	10
AAGACTTGTACTCGAGCCGGCCGG	24	23
AAGACTTGTACTCGAGCCGGCCGGA	25	13
AAGACTTGTACTCGAGCCGGCCGGAG	26	16
AAGACTTGTACTCGAGCCGGCCGGAGC	27	1
AAGACTTGTACTCGAGCCGGCCGGAGCC	28	3
AAGACTTGTACTCGAGCCGGCCGGAGCCG	29	4
AAGACTTGTACTCGAGCCGGCCGGAGCCGC	30	2
AAGACTTGTACTCGAGCCGGCCGGAGCCGCGG	32	12
AAGACTTGTACTCGAGCCGGCCGGAGCCGCGGCTA	35	1
AAGACTTGTACTCGAGCCGGCCGGAGCCGCGGCTAACG	38	5
AAGACTTGTACTCGAGCCGGCCGGAGCCGCGGCTAACGTG	40	2
AAGACTTGTACTCGAGCCGGCCGGAGCCGCGGCTAACGTGG	41	2
AAGACTTGTACTCGAGCCGGCCGGAGCCGCGGCTAACGTGGT	42	1
AAGACTTGTACTCGAGCCGGCCGGAGCCGCGGCTAACGTGGTA	43	4
AAGACTTGTACTCGAGCCGGCCGGAGCCGCGGCTAACGTGGTAT	44	4
AAGACTTGTACTCGAGCCGGCCGGAGCCGCGGCTAACGTGGTATT	45	5
AAGACTTGTACTCGAGCCGGCCGGAGCCGCGGCTAACGTGGTATTG	46	3
AAGACTTGTACTCGAGCCGGCCGGAGCCGCGGCTAACGTGGTATTGGCAC	50	14
AATCCAGGATACGGAATCGA	20	1
AATCCAGGATACGGAATCGAGTC	23	3
AATCCAGGATACGGAATCGAGTCG	24	2
AATCCAGGATACGGAATCGAGTCGT	25	120
AATCCAGGATACGGAATCGAGTCGTT	26	558
AATCCAGGATACGGAATCGAGTCGTTT	27	123
AATCCAGGATACGGAATCGAGTCGTTTT	28	27
ACAAAAATCCAGGATACGGAATC	23	6
ACAAAAATCCAGGATACGGAATCG	24	2
ACAAAAATCCAGGATACGGAATCGAGTCGT	30	7
ACAAAAATCCAGGATACGGAATCGAGTCGTT	31	68
ACAAAAATCCAGGATACGGAATCGAGTCGTTT	32	78
ACAAAAATCCAGGATACGGAATCGAGTCGTTTT	33	18
ACCCAGCCTACAAAAATCCA	20	1
ACCCAGCCTACAAAAATCCAGGATACG	27	1
ACCCAGCCTACAAAAATCCAGGATACGGAAT	31	1
ACCCAGCCTACAAAAATCCAGGATACGGAATCG	33	3
ACCCAGCCTACAAAAATCCAGGATACGGAATCGAGTCGT	39	4
ACCCAGCCTACAAAAATCCAGGATACGGAATCGAGTCGTT	40	10
ACCCAGCCTACAAAAATCCAGGATACGGAATCGAGTCGTTT	41	8
ACCCAGCCTACAAAAATCCAGGATACGGAATCGAGTCGTTTT	42	2
ACCCCGGTTCAAGACTTGTA	20	19
ACCCCGGTTCAAGACTTGTACTC	23	15
ACCCCGGTTCAAGACTTGTACTCG	24	6
ACCCCGGTTCAAGACTTGTACTCGA	25	1
ACCCCGGTTCAAGACTTGTACTCGAGC	27	1
ACCCCGGTTCAAGACTTGTACTCGAGCC	28	4
ACCCCGGTTCAAGACTTGTACTCGAGCCG	29	2
ACCCCGGTTCAAGACTTGTACTCGAGCCGGCCGGAGC	37	1
ACCCCGGTTCAAGACTTGTACTCGAGCCGGCCGGAGCCGCGGC	43	1
ACGGGTTGGGTCGCGGTGTACCC	23	1
ACGGGTTGGGTCGCGGTGTACCCCGGTTC	29	1
ACGGGTTGGGTCGCGGTGTACCCCGGTTCAAGAC	34	1
ACGGGTTGGGTCGCGGTGTACCCCGGTTCAAGACTT	36	1
ACGGGTTGGGTCGCGGTGTACCCCGGTTCAAGACTTGTACTCGAGCCGGC	50	1
ACGTGAACGGGTTGGGTCGCGGTGTACCCCGGTTCAAGAC	40	1
ACGTGAACGGGTTGGGTCGCGGTGTACCCCGGTTCAAGACTTGTACTCGA	50	1
ACGTGGTATTGGCACTCCCGTCTCGA	26	1
ACGTGGTATTGGCACTCCCGTCTCGACCCAGCCTACAAAAATCCAGGAT	49	1
ACGTGGTATTGGCACTCCCGTCTCGACCCAGCCTACAAAAATCCAGGATA	50	1
ACTCCCGTCTCGACCCAGCC	20	3
ACTCCCGTCTCGACCCAGCCT	21	3
ACTCCCGTCTCGACCCAGCCTA	22	7
ACTCCCGTCTCGACCCAGCCTAC	23	5
ACTCCCGTCTCGACCCAGCCTACA	24	5
ACTCCCGTCTCGACCCAGCCTACAAAA	27	1
ACTCCCGTCTCGACCCAGCCTACAAAAATCCAG	33	1
ACTCCCGTCTCGACCCAGCCTACAAAAATCCAGGA	35	1
ACTCCCGTCTCGACCCAGCCTACAAAAATCCAGGAT	36	1
ACTCCCGTCTCGACCCAGCCTACAAAAATCCAGGATACGG	40	1
ACTCCCGTCTCGACCCAGCCTACAAAAATCCAGGATACGGA	41	1
ACTCCCGTCTCGACCCAGCCTACAAAAATCCAGGATACGGAA	42	3
ACTCCCGTCTCGACCCAGCCTACAAAAATCCAGGATACGGAAT	43	1
ACTCCCGTCTCGACCCAGCCTACAAAAATCCAGGATACGGAATCG	45	2
ACTCCCGTCTCGACCCAGCCTACAAAAATCCAGGATACGGAATCGAGTCG	50	2
ACTCGACTCTGTAGCCTGGA	20	1326
ACTCGACTCTGTAGCCTGGAG	21	95
ACTCGACTCTGTAGCCTGGAGG	22	11
ACTCGACTCTGTAGCCTGGAGGA	23	46
ACTCGACTCTGTAGCCTGGAGGAAC	25	7
ACTCGACTCTGTAGCCTGGAGGAACG	26	18
ACTCGACTCTGTAGCCTGGAGGAACGT	27	1
ACTCGACTCTGTAGCCTGGAGGAACGTGA	29	1
ACTCGACTCTGTAGCCTGGAGGAACGTGAACGGG	34	6
ACTCGACTCTGTAGCCTGGAGGAACGTGAACGGGT	35	3
ACTCGACTCTGTAGCCTGGAGGAACGTGAACGGGTT	36	1
ACTCGACTCTGTAGCCTGGAGGAACGTGAACGGGTTGGG	39	3
ACTCGACTCTGTAGCCTGGAGGAACGTGAACGGGTTGGGT	40	1
ACTCGACTCTGTAGCCTGGAGGAACGTGAACGGGTTGGGTC	41	1
ACTCGACTCTGTAGCCTGGAGGAACGTGAACGGGTTGGGTCG	42	1
ACTCGACTCTGTAGCCTGGAGGAACGTGAACGGGTTGGGTCGC	43	2
ACTCGACTCTGTAGCCTGGAGGAACGTGAACGGGTTGGGTCGCGGT	46	3
ACTCGACTCTGTAGCCTGGAGGAACGTGAACGGGTTGGGTCGCGGTGTA	49	1
ACTCGACTCTGTAGCCTGGAGGAACGTGAACGGGTTGGGTCGCGGTGTAC	50	85
ACTCGAGCCGGCCGGAGCCG	20	2
ACTCGAGCCGGCCGGAGCCGCGG	23	1
ACTCGAGCCGGCCGGAGCCGCGGCTAACG	29	2
ACTCGAGCCGGCCGGAGCCGCGGCTAACGTGGT	33	2
ACTCGAGCCGGCCGGAGCCGCGGCTAACGTGGTA	34	10
ACTCGAGCCGGCCGGAGCCGCGGCTAACGTGGTATTGGCACT	42	1
ACTCGAGCCGGCCGGAGCCGCGGCTAACGTGGTATTGGCACTCC	44	1
ACTCGAGCCGGCCGGAGCCGCGGCTAACGTGGTATTGGCACTCCCG	46	2
ACTCTGTAGCCTGGAGGAAC	20	2
ACTCTGTAGCCTGGAGGAACG	21	1
ACTCTGTAGCCTGGAGGAACGTGA	24	1
ACTCTGTAGCCTGGAGGAACGTGAA	25	2
ACTCTGTAGCCTGGAGGAACGTGAACGG	28	1
ACTCTGTAGCCTGGAGGAACGTGAACGGG	29	2
ACTCTGTAGCCTGGAGGAACGTGAACGGGT	30	1
ACTCTGTAGCCTGGAGGAACGTGAACGGGTT	31	1
ACTCTGTAGCCTGGAGGAACGTGAACGGGTTG	32	1
ACTCTGTAGCCTGGAGGAACGTGAACGGGTTGG	33	1
ACTCTGTAGCCTGGAGGAACGTGAACGGGTTGGGT	35	1
ACTCTGTAGCCTGGAGGAACGTGAACGGGTTGGGTCGCGGTGT	43	1
ACTCTGTAGCCTGGAGGAACGTGAACGGGTTGGGTCGCGGTGTACC	46	1
ACTCTGTAGCCTGGAGGAACGTGAACGGGTTGGGTCGCGGTGTACCCCGG	50	5
ACTTGTACTCGAGCCGGCCG	20	3
ACTTGTACTCGAGCCGGCCGG	21	4
ACTTGTACTCGAGCCGGCCGGA	22	2
ACTTGTACTCGAGCCGGCCGGAG	23	6
ACTTGTACTCGAGCCGGCCGGAGCCGCGGCTAACG	35	1
ACTTGTACTCGAGCCGGCCGGAGCCGCGGCTAACGTGG	38	1
ACTTGTACTCGAGCCGGCCGGAGCCGCGGCTAACGTGGT	39	2
ACTTGTACTCGAGCCGGCCGGAGCCGCGGCTAACGTGGTATTGGCACTCC	50	3
AGACTTGTACTCGAGCCGGC	20	2
AGACTTGTACTCGAGCCGGCC	21	4
AGACTTGTACTCGAGCCGGCCG	22	2
AGACTTGTACTCGAGCCGGCCGG	23	17
AGACTTGTACTCGAGCCGGCCGGA	24	10
AGACTTGTACTCGAGCCGGCCGGAG	25	10
AGACTTGTACTCGAGCCGGCCGGAGC	26	1
AGACTTGTACTCGAGCCGGCCGGAGCCGC	29	1
AGACTTGTACTCGAGCCGGCCGGAGCCGCGG	31	4
AGACTTGTACTCGAGCCGGCCGGAGCCGCGGC	32	1
AGACTTGTACTCGAGCCGGCCGGAGCCGCGGCTAACGTG	39	2
AGACTTGTACTCGAGCCGGCCGGAGCCGCGGCTAACGTGG	40	5
AGACTTGTACTCGAGCCGGCCGGAGCCGCGGCTAACGTGGT	41	5
AGACTTGTACTCGAGCCGGCCGGAGCCGCGGCTAACGTGGTA	42	1
AGACTTGTACTCGAGCCGGCCGGAGCCGCGGCTAACGTGGTAT	43	3
AGACTTGTACTCGAGCCGGCCGGAGCCGCGGCTAACGTGGTATT	44	1
AGACTTGTACTCGAGCCGGCCGGAGCCGCGGCTAACGTGGTATTGGCAC	49	5
AGCCGCGGCTAACGTGGTATTGGCACTCCCGTCTCGACCCAGCCTACAAA	50	1
AGCCGGCCGGAGCCGCGGCTAACGTGGT	28	1
AGCCTACAAAAATCCAGGATAC	22	1
AGCCTACAAAAATCCAGGATACGGAAT	27	8
AGCCTACAAAAATCCAGGATACGGAATC	28	1
AGCCTACAAAAATCCAGGATACGGAATCG	29	3
AGCCTACAAAAATCCAGGATACGGAATCGAGTCGT	35	2
AGCCTACAAAAATCCAGGATACGGAATCGAGTCGTT	36	8
AGCCTACAAAAATCCAGGATACGGAATCGAGTCGTTT	37	4
AGCCTACAAAAATCCAGGATACGGAATCGAGTCGTTTT	38	2
AGCCTGGAGGAACGTGAACGGG	22	1
AGCCTGGAGGAACGTGAACGGGTTGGG	27	1
AGCCTGGAGGAACGTGAACGGGTTGGGTC	29	2
AGCCTGGAGGAACGTGAACGGGTTGGGTCGC	31	1
AGCCTGGAGGAACGTGAACGGGTTGGGTCGCGGT	34	1
AGCCTGGAGGAACGTGAACGGGTTGGGTCGCGGTGTACCCCGGT	44	1
AGCCTGGAGGAACGTGAACGGGTTGGGTCGCGGTGTACCCCGGTTCAAGA	50	1
AGCGACTCGACTCTGTAGCC	20	5678
AGCGACTCGACTCTGTAGCCT	21	53273
AGCGACTCGACTCTGTAGCCTG	22	6261
AGCGACTCGACTCTGTAGCCTGG	23	180877
AGCGACTCGACTCTGTAGCCTGGA	24	12498
AGCGACTCGACTCTGTAGCCTGGAG	25	704
AGCGACTCGACTCTGTAGCCTGGAGG	26	129
AGCGACTCGACTCTGTAGCCTGGAGGA	27	1027
AGCGACTCGACTCTGTAGCCTGGAGGAA	28	34
AGCGACTCGACTCTGTAGCCTGGAGGAAC	29	50
AGCGACTCGACTCTGTAGCCTGGAGGAACG	30	133
AGCGACTCGACTCTGTAGCCTGGAGGAACGT	31	248
AGCGACTCGACTCTGTAGCCTGGAGGAACGTG	32	74
AGCGACTCGACTCTGTAGCCTGGAGGAACGTGA	33	2
AGCGACTCGACTCTGTAGCCTGGAGGAACGTGAA	34	2
AGCGACTCGACTCTGTAGCCTGGAGGAACGTGAAC	35	4
AGCGACTCGACTCTGTAGCCTGGAGGAACGTGAACG	36	21
AGCGACTCGACTCTGTAGCCTGGAGGAACGTGAACGG	37	5
AGCGACTCGACTCTGTAGCCTGGAGGAACGTGAACGGG	38	19
AGCGACTCGACTCTGTAGCCTGGAGGAACGTGAACGGGT	39	104
AGCGACTCGACTCTGTAGCCTGGAGGAACGTGAACGGGTT	40	11
AGCGACTCGACTCTGTAGCCTGGAGGAACGTGAACGGGTTG	41	52
AGCGACTCGACTCTGTAGCCTGGAGGAACGTGAACGGGTTGG	42	1
AGCGACTCGACTCTGTAGCCTGGAGGAACGTGAACGGGTTGGG	43	26
AGCGACTCGACTCTGTAGCCTGGAGGAACGTGAACGGGTTGGGT	44	119
AGCGACTCGACTCTGTAGCCTGGAGGAACGTGAACGGGTTGGGTC	45	9
AGCGACTCGACTCTGTAGCCTGGAGGAACGTGAACGGGTTGGGTCG	46	2
AGCGACTCGACTCTGTAGCCTGGAGGAACGTGAACGGGTTGGGTCGCGG	49	50
AGGAACGTGAACGGGTTGGGTC	22	2
AGGAACGTGAACGGGTTGGGTCG	23	1
AGGAACGTGAACGGGTTGGGTCGCGGTGTAC	31	1
AGGAACGTGAACGGGTTGGGTCGCGGTGTACC	32	3
AGGAACGTGAACGGGTTGGGTCGCGGTGTACCCCGGTTCAAGAC	44	1
AGGATACGGAATCGAGTCGT	20	456
AGGATACGGAATCGAGTCGTT	21	1607
AGGATACGGAATCGAGTCGTTT	22	11361
AGGATACGGAATCGAGTCGTTTT	23	42258
ATACGGAATCGAGTCGTTTT	20	13
ATCCAGGATACGGAATCGAGT	21	1
ATCCAGGATACGGAATCGAGTC	22	2
ATCCAGGATACGGAATCGAGTCG	23	4
ATCCAGGATACGGAATCGAGTCGT	24	39
ATCCAGGATACGGAATCGAGTCGTT	25	368
ATCCAGGATACGGAATCGAGTCGTTT	26	87
ATCCAGGATACGGAATCGAGTCGTTTT	27	17
ATTGGCACTCCCGTCTCGAC	20	1
ATTGGCACTCCCGTCTCGACC	21	1
ATTGGCACTCCCGTCTCGACCCAG	24	1
ATTGGCACTCCCGTCTCGACCCAGCCT	27	2
ATTGGCACTCCCGTCTCGACCCAGCCTACAAAAATCCAGGATACGGAATC	50	1
CAAAAATCCAGGATACGGAATC	22	5
CAAAAATCCAGGATACGGAATCG	23	1
CAAAAATCCAGGATACGGAATCGAGTC	27	11
CAAAAATCCAGGATACGGAATCGAGTCG	28	10
CAAAAATCCAGGATACGGAATCGAGTCGT	29	170
CAAAAATCCAGGATACGGAATCGAGTCGTT	30	1471
CAAAAATCCAGGATACGGAATCGAGTCGTTT	31	1189
CAAAAATCCAGGATACGGAATCGAGTCGTTTT	32	283
CAAGACTTGTACTCGAGCCG	20	2
CAAGACTTGTACTCGAGCCGG	21	5
CAAGACTTGTACTCGAGCCGGC	22	13
CAAGACTTGTACTCGAGCCGGCC	23	24
CAAGACTTGTACTCGAGCCGGCCG	24	12
CAAGACTTGTACTCGAGCCGGCCGG	25	8
CAAGACTTGTACTCGAGCCGGCCGGA	26	12
CAAGACTTGTACTCGAGCCGGCCGGAG	27	10
CAAGACTTGTACTCGAGCCGGCCGGAGC	28	6
CAAGACTTGTACTCGAGCCGGCCGGAGCC	29	1
CAAGACTTGTACTCGAGCCGGCCGGAGCCG	30	1
CAAGACTTGTACTCGAGCCGGCCGGAGCCGC	31	1
CAAGACTTGTACTCGAGCCGGCCGGAGCCGCGG	33	1
CAAGACTTGTACTCGAGCCGGCCGGAGCCGCGGC	34	1
CAAGACTTGTACTCGAGCCGGCCGGAGCCGCGGCTAAC	38	1
CAAGACTTGTACTCGAGCCGGCCGGAGCCGCGGCTAACG	39	3
CAAGACTTGTACTCGAGCCGGCCGGAGCCGCGGCTAACGT	40	2
CAAGACTTGTACTCGAGCCGGCCGGAGCCGCGGCTAACGTG	41	3
CAAGACTTGTACTCGAGCCGGCCGGAGCCGCGGCTAACGTGGT	43	2
CAAGACTTGTACTCGAGCCGGCCGGAGCCGCGGCTAACGTGGTA	44	1
CAAGACTTGTACTCGAGCCGGCCGGAGCCGCGGCTAACGTGGTAT	45	1
CAAGACTTGTACTCGAGCCGGCCGGAGCCGCGGCTAACGTGGTATT	46	2
CAAGACTTGTACTCGAGCCGGCCGGAGCCGCGGCTAACGTGGTATTGGCA	50	14
CACTCCCGTCTCGACCCAGC	20	16
CACTCCCGTCTCGACCCAGCC	21	4
CACTCCCGTCTCGACCCAGCCT	22	10
CACTCCCGTCTCGACCCAGCCTA	23	10
CACTCCCGTCTCGACCCAGCCTAC	24	8
CACTCCCGTCTCGACCCAGCCTACA	25	10
CACTCCCGTCTCGACCCAGCCTACAA	26	1
CACTCCCGTCTCGACCCAGCCTACAAA	27	1
CACTCCCGTCTCGACCCAGCCTACAAAA	28	1
CACTCCCGTCTCGACCCAGCCTACAAAAATC	31	3
CACTCCCGTCTCGACCCAGCCTACAAAAATCC	32	1
CACTCCCGTCTCGACCCAGCCTACAAAAATCCAGG	35	2
CACTCCCGTCTCGACCCAGCCTACAAAAATCCAGGA	36	1
CACTCCCGTCTCGACCCAGCCTACAAAAATCCAGGAT	37	2
CACTCCCGTCTCGACCCAGCCTACAAAAATCCAGGATA	38	1
CACTCCCGTCTCGACCCAGCCTACAAAAATCCAGGATAC	39	1
CACTCCCGTCTCGACCCAGCCTACAAAAATCCAGGATACG	40	3
CACTCCCGTCTCGACCCAGCCTACAAAAATCCAGGATACGG	41	10
CACTCCCGTCTCGACCCAGCCTACAAAAATCCAGGATACGGA	42	1
CACTCCCGTCTCGACCCAGCCTACAAAAATCCAGGATACGGAA	43	11
CACTCCCGTCTCGACCCAGCCTACAAAAATCCAGGATACGGAAT	44	2
CACTCCCGTCTCGACCCAGCCTACAAAAATCCAGGATACGGAATCG	46	20
CACTCCCGTCTCGACCCAGCCTACAAAAATCCAGGATACGGAATCGA	47	5
CACTCCCGTCTCGACCCAGCCTACAAAAATCCAGGATACGGAATCGAGTC	50	5
CAGCCTACAAAAATCCAGGATACG	24	1
CAGCCTACAAAAATCCAGGATACGGA	26	3
CAGCCTACAAAAATCCAGGATACGGAA	27	1
CAGCCTACAAAAATCCAGGATACGGAAT	28	17
CAGCCTACAAAAATCCAGGATACGGAATC	29	3
CAGCCTACAAAAATCCAGGATACGGAATCG	30	12
CAGCCTACAAAAATCCAGGATACGGAATCGAG	32	1
CAGCCTACAAAAATCCAGGATACGGAATCGAGT	33	1
CAGCCTACAAAAATCCAGGATACGGAATCGAGTCG	35	1
CAGCCTACAAAAATCCAGGATACGGAATCGAGTCGT	36	3
CAGCCTACAAAAATCCAGGATACGGAATCGAGTCGTT	37	21
CAGCCTACAAAAATCCAGGATACGGAATCGAGTCGTTT	38	11
CAGCCTACAAAAATCCAGGATACGGAATCGAGTCGTTTT	39	1
CAGGATACGGAATCGAGTCG	20	3459
CAGGATACGGAATCGAGTCGT	21	94003
CAGGATACGGAATCGAGTCGTT	22	238825
CAGGATACGGAATCGAGTCGTTT	23	222279
CAGGATACGGAATCGAGTCGTTTT	24	23323
CCAGCCTACAAAAATCCAGGATAC	24	1
CCAGCCTACAAAAATCCAGGATACGG	26	1
CCAGCCTACAAAAATCCAGGATACGGAAT	29	2
CCAGCCTACAAAAATCCAGGATACGGAATCG	31	6
CCAGCCTACAAAAATCCAGGATACGGAATCGAGTCGT	37	1
CCAGCCTACAAAAATCCAGGATACGGAATCGAGTCGTT	38	9
CCAGCCTACAAAAATCCAGGATACGGAATCGAGTCGTTT	39	3
CCAGCCTACAAAAATCCAGGATACGGAATCGAGTCGTTTT	40	1
CCAGGATACGGAATCGAGTCGT	22	28
CCAGGATACGGAATCGAGTCGTT	23	67
CCAGGATACGGAATCGAGTCGTTT	24	43
CCAGGATACGGAATCGAGTCGTTTT	25	28
CCCAGCCTACAAAAATCCAGGA	22	1
CCCAGCCTACAAAAATCCAGGATACG	26	2
CCCAGCCTACAAAAATCCAGGATACGGA	28	1
CCCAGCCTACAAAAATCCAGGATACGGAAT	30	1
CCCAGCCTACAAAAATCCAGGATACGGAATCG	32	2
CCCAGCCTACAAAAATCCAGGATACGGAATCGA	33	1
CCCAGCCTACAAAAATCCAGGATACGGAATCGAGTCGT	38	4
CCCAGCCTACAAAAATCCAGGATACGGAATCGAGTCGTT	39	4
CCCAGCCTACAAAAATCCAGGATACGGAATCGAGTCGTTTT	41	1
CCCCGGTTCAAGACTTGTAC	20	4
CCCCGGTTCAAGACTTGTACTC	22	20
CCCCGGTTCAAGACTTGTACTCG	23	9
CCCCGGTTCAAGACTTGTACTCGA	24	8
CCCCGGTTCAAGACTTGTACTCGAG	25	1
CCCCGGTTCAAGACTTGTACTCGAGC	26	9
CCCCGGTTCAAGACTTGTACTCGAGCC	27	14
CCCCGGTTCAAGACTTGTACTCGAGCCGGCCGGAGC	36	3
CCCCGGTTCAAGACTTGTACTCGAGCCGGCCGGAGCCG	38	1
CCCGGTTCAAGACTTGTACT	20	1
CCCGGTTCAAGACTTGTACTC	21	29
CCCGGTTCAAGACTTGTACTCG	22	22
CCCGGTTCAAGACTTGTACTCGA	23	5
CCCGGTTCAAGACTTGTACTCGAG	24	4
CCCGGTTCAAGACTTGTACTCGAGC	25	8
CCCGGTTCAAGACTTGTACTCGAGCC	26	11
CCCGGTTCAAGACTTGTACTCGAGCCGGCCGGAGCC	36	1
CCCGGTTCAAGACTTGTACTCGAGCCGGCCGGAGCCGCGGCTAACGTGG	49	1
CCCGTCTCGACCCAGCCTACAAAAATCC	28	1
CCCGTCTCGACCCAGCCTACAAAAATCCAGGA	32	1
CCCGTCTCGACCCAGCCTACAAAAATCCAGGATACG	36	6
CCCGTCTCGACCCAGCCTACAAAAATCCAGGATACGG	37	10
CCCGTCTCGACCCAGCCTACAAAAATCCAGGATACGGA	38	2
CCCGTCTCGACCCAGCCTACAAAAATCCAGGATACGGAA	39	5
CCCGTCTCGACCCAGCCTACAAAAATCCAGGATACGGAATCG	42	6
CCCGTCTCGACCCAGCCTACAAAAATCCAGGATACGGAATCGA	43	2
CCGCGGCTAACGTGGTATTGGCACTCCCGTCTCGACCCAG	40	1
CCGCGGCTAACGTGGTATTGGCACTCCCGTCTCGACCCAGCCTACAAAA	49	1
CCGGAGCCGCGGCTAACGTGGTATTGGCACTCCCG	35	1
CCGGAGCCGCGGCTAACGTGGTATTGGCACTCCCGTCTCGACC	43	1
CCGGAGCCGCGGCTAACGTGGTATTGGCACTCCCGTCTCGACCC	44	1
CCGGAGCCGCGGCTAACGTGGTATTGGCACTCCCGTCTCGACCCAG	46	1
CCGGAGCCGCGGCTAACGTGGTATTGGCACTCCCGTCTCGACCCAGCC	48	1
CCGGAGCCGCGGCTAACGTGGTATTGGCACTCCCGTCTCGACCCAGCCTA	50	3
CCGGCCGGAGCCGCGGCTAACGTGGTATT	29	1
CCGGCCGGAGCCGCGGCTAACGTGGTATTGGCAC	34	1
CCGGCCGGAGCCGCGGCTAACGTGGTATTGGCACTCCCGTCTCGACC	47	1
CCGGCCGGAGCCGCGGCTAACGTGGTATTGGCACTCCCGTCTCGACCC	48	1
CCGGCCGGAGCCGCGGCTAACGTGGTATTGGCACTCCCGTCTCGACCCAG	50	2
CCGGTTCAAGACTTGTACTC	20	12
CCGGTTCAAGACTTGTACTCGA	22	8
CCGGTTCAAGACTTGTACTCGAG	23	5
CCGGTTCAAGACTTGTACTCGAGC	24	8
CCGGTTCAAGACTTGTACTCGAGCC	25	30
CCGTCTCGACCCAGCCTACA	20	1
CCGTCTCGACCCAGCCTACAAA	22	1
CCGTCTCGACCCAGCCTACAAAAATC	26	1
CCGTCTCGACCCAGCCTACAAAAATCCAGGATAC	34	1
CCGTCTCGACCCAGCCTACAAAAATCCAGGATACG	35	4
CCGTCTCGACCCAGCCTACAAAAATCCAGGATACGG	36	1
CCGTCTCGACCCAGCCTACAAAAATCCAGGATACGGAA	38	1
CCGTCTCGACCCAGCCTACAAAAATCCAGGATACGGAATCG	41	1
CCGTCTCGACCCAGCCTACAAAAATCCAGGATACGGAATCGAGT	44	1
CCTACAAAAATCCAGGATACGGAAT	25	1
CCTACAAAAATCCAGGATACGGAATC	26	3
CCTACAAAAATCCAGGATACGGAATCG	27	2
CCTACAAAAATCCAGGATACGGAATCGA	28	2
CCTACAAAAATCCAGGATACGGAATCGAGTCG	32	1
CCTACAAAAATCCAGGATACGGAATCGAGTCGT	33	3
CCTACAAAAATCCAGGATACGGAATCGAGTCGTT	34	5
CCTACAAAAATCCAGGATACGGAATCGAGTCGTTT	35	7
CCTACAAAAATCCAGGATACGGAATCGAGTCGTTTT	36	2
CCTGGAGGAACGTGAACGGGTT	22	1
CCTGGAGGAACGTGAACGGGTTGG	24	1
CCTGGAGGAACGTGAACGGGTTGGGTC	27	2
CCTGGAGGAACGTGAACGGGTTGGGTCG	28	1
CCTGGAGGAACGTGAACGGGTTGGGTCGCG	30	1
CCTGGAGGAACGTGAACGGGTTGGGTCGCGGTG	33	1
CCTGGAGGAACGTGAACGGGTTGGGTCGCGGTGTACCCC	39	1
CGACCCAGCCTACAAAAATC	20	1
CGACCCAGCCTACAAAAATCCAGGA	25	1
CGACCCAGCCTACAAAAATCCAGGAT	26	1
CGACCCAGCCTACAAAAATCCAGGATACGG	30	1
CGACCCAGCCTACAAAAATCCAGGATACGGA	31	1
CGACCCAGCCTACAAAAATCCAGGATACGGAAT	33	1
CGACCCAGCCTACAAAAATCCAGGATACGGAATC	34	2
CGACCCAGCCTACAAAAATCCAGGATACGGAATCGA	36	1
CGACCCAGCCTACAAAAATCCAGGATACGGAATCGAGTCGT	41	18
CGACCCAGCCTACAAAAATCCAGGATACGGAATCGAGTCGTT	42	20
CGACCCAGCCTACAAAAATCCAGGATACGGAATCGAGTCGTTT	43	14
CGACCCAGCCTACAAAAATCCAGGATACGGAATCGAGTCGTTTT	44	2
CGACTCGACTCTGTAGCCTG	20	1
CGACTCGACTCTGTAGCCTGG	21	708
CGACTCGACTCTGTAGCCTGGA	22	3381
CGACTCGACTCTGTAGCCTGGAG	23	25
CGACTCGACTCTGTAGCCTGGAGG	24	1
CGACTCGACTCTGTAGCCTGGAGGA	25	6
CGACTCGACTCTGTAGCCTGGAGGAAC	27	1
CGACTCGACTCTGTAGCCTGGAGGAACG	28	2
CGACTCGACTCTGTAGCCTGGAGGAACGT	29	2
CGACTCGACTCTGTAGCCTGGAGGAACGTGAACGGGTTG	39	1
CGACTCGACTCTGTAGCCTGGAGGAACGTGAACGGGTTGGGTCGCGGTG	49	2
CGACTCTGTAGCCTGGAGGA	20	2
CGACTCTGTAGCCTGGAGGAA	21	1
CGACTCTGTAGCCTGGAGGAAC	22	1
CGACTCTGTAGCCTGGAGGAACG	23	3
CGACTCTGTAGCCTGGAGGAACGT	24	1
CGACTCTGTAGCCTGGAGGAACGTGAA	27	1
CGACTCTGTAGCCTGGAGGAACGTGAACGG	30	1
CGACTCTGTAGCCTGGAGGAACGTGAACGGG	31	1
CGACTCTGTAGCCTGGAGGAACGTGAACGGGT	32	1
CGACTCTGTAGCCTGGAGGAACGTGAACGGGTT	33	1
CGACTCTGTAGCCTGGAGGAACGTGAACGGGTTG	34	1
CGACTCTGTAGCCTGGAGGAACGTGAACGGGTTGG	35	1
CGACTCTGTAGCCTGGAGGAACGTGAACGGGTTGGGT	37	2
CGACTCTGTAGCCTGGAGGAACGTGAACGGGTTGGGTC	38	1
CGACTCTGTAGCCTGGAGGAACGTGAACGGGTTGGGTCGCGGT	43	1
CGACTCTGTAGCCTGGAGGAACGTGAACGGGTTGGGTCGCGGTGTAC	47	1
CGACTCTGTAGCCTGGAGGAACGTGAACGGGTTGGGTCGCGGTGTACC	48	1
CGACTCTGTAGCCTGGAGGAACGTGAACGGGTTGGGTCGCGGTGTACCC	49	4
CGACTCTGTAGCCTGGAGGAACGTGAACGGGTTGGGTCGCGGTGTACCCC	50	2
CGAGCCGGCCGGAGCCGCGGCT	22	2
CGAGCCGGCCGGAGCCGCGGCTA	23	1
CGAGCCGGCCGGAGCCGCGGCTAACGTG	28	1
CGAGCCGGCCGGAGCCGCGGCTAACGTGGTA	31	2
CGAGCCGGCCGGAGCCGCGGCTAACGTGGTATT	33	5
CGAGCCGGCCGGAGCCGCGGCTAACGTGGTATTGGCACTCCCGTCTCGAC	50	1
CGCGGCTAACGTGGTATTGG	20	1
CGCGGCTAACGTGGTATTGGCACTCCCGTCTCG	33	1
CGCGGCTAACGTGGTATTGGCACTCCCGTCTCGACCCAGCCT	42	1
CGCGGCTAACGTGGTATTGGCACTCCCGTCTCGACCCAGCCTACAAAAA	49	1
CGCGGCTCCGGCCGGCTCGAGTACAAGTCTTGAACCGGG	39	1
CGCGGTGTACCCCGGTTCAAGAC	23	5
CGCGGTGTACCCCGGTTCAAGACT	24	12
CGCGGTGTACCCCGGTTCAAGACTT	25	1
CGCGGTGTACCCCGGTTCAAGACTTGT	27	2
CGCGGTGTACCCCGGTTCAAGACTTGTA	28	1
CGCGGTGTACCCCGGTTCAAGACTTGTAC	29	1
CGCGGTGTACCCCGGTTCAAGACTTGTACT	30	3
CGCGGTGTACCCCGGTTCAAGACTTGTACTCG	32	8
CGCGGTGTACCCCGGTTCAAGACTTGTACTCGA	33	6
CGCGGTGTACCCCGGTTCAAGACTTGTACTCGAG	34	1
CGCGGTGTACCCCGGTTCAAGACTTGTACTCGAGCC	36	2
CGCGGTGTACCCCGGTTCAAGACTTGTACTCGAGCCG	37	1
CGCGGTGTACCCCGGTTCAAGACTTGTACTCGAGCCGGC	39	3
CGCGGTGTACCCCGGTTCAAGACTTGTACTCGAGCCGGCC	40	1
CGCGGTGTACCCCGGTTCAAGACTTGTACTCGAGCCGGCCG	41	1
CGGAGCCGCGGCTAACGTGGTATTGGCACTCCCGTCTCGACC	42	1
CGGAGCCGCGGCTAACGTGGTATTGGCACTCCCGTCTCGACCCAGCCT	48	1
CGGCCGGAGCCGCGGCTAACGTGGTATT	28	1
CGGCCGGAGCCGCGGCTAACGTGGTATTGGCACTCCCGTCTCGACC	46	2
CGGCCGGAGCCGCGGCTAACGTGGTATTGGCACTCCCGTCTCGACCC	47	1
CGGCCGGAGCCGCGGCTAACGTGGTATTGGCACTCCCGTCTCGACCCAG	49	6
CGGCCGGAGCCGCGGCTAACGTGGTATTGGCACTCCCGTCTCGACCCAGC	50	1
CGGCTAACGTGGTATTGGCACTCCCGTCTCGAC	33	1
CGGGTTGGGTCGCGGTGTACC	21	1
CGGGTTGGGTCGCGGTGTACCCCGGT	26	1
CGGGTTGGGTCGCGGTGTACCCCGGTT	27	1
CGGGTTGGGTCGCGGTGTACCCCGGTTCAAGAC	33	2
CGGGTTGGGTCGCGGTGTACCCCGGTTCAAGACT	34	15
CGGGTTGGGTCGCGGTGTACCCCGGTTCAAGACTT	35	3
CGGGTTGGGTCGCGGTGTACCCCGGTTCAAGACTTGT	37	1
CGGGTTGGGTCGCGGTGTACCCCGGTTCAAGACTTGTACTC	41	1
CGGGTTGGGTCGCGGTGTACCCCGGTTCAAGACTTGTACTCGAGCCGGCC	50	1
CGGTGTACCCCGGTTCAAGACT	22	9
CGGTGTACCCCGGTTCAAGACTT	23	1
CGGTGTACCCCGGTTCAAGACTTGTA	26	1
CGGTGTACCCCGGTTCAAGACTTGTACT	28	6
CGGTGTACCCCGGTTCAAGACTTGTACTC	29	5
CGGTGTACCCCGGTTCAAGACTTGTACTCGA	31	6
CGGTGTACCCCGGTTCAAGACTTGTACTCGAGCC	34	4
CGGTGTACCCCGGTTCAAGACTTGTACTCGAGCCGGCCGGA	41	1
CGGTGTACCCCGGTTCAAGACTTGTACTCGAGCCGGCCGGAGCCGCGGC	49	8
CGGTTCAAGACTTGTACTCG	20	5
CGGTTCAAGACTTGTACTCGA	21	4
CGGTTCAAGACTTGTACTCGAG	22	2
CGGTTCAAGACTTGTACTCGAGC	23	7
CGGTTCAAGACTTGTACTCGAGCC	24	20
CGGTTCAAGACTTGTACTCGAGCCG	25	1
CGGTTCAAGACTTGTACTCGAGCCGGCCGGA	31	1
CGGTTCAAGACTTGTACTCGAGCCGGCCGGAG	32	1
CGGTTCAAGACTTGTACTCGAGCCGGCCGGAGC	33	2
CGGTTCAAGACTTGTACTCGAGCCGGCCGGAGCCGCGGCTAACGTGGTA	49	1
CGTCTCGACCCAGCCTACAAAAATC	25	1
CGTCTCGACCCAGCCTACAAAAATCC	26	1
CGTCTCGACCCAGCCTACAAAAATCCAGGA	30	1
CGTCTCGACCCAGCCTACAAAAATCCAGGATACGGA	36	1
CGTCTCGACCCAGCCTACAAAAATCCAGGATACGGAAT	38	2
CGTCTCGACCCAGCCTACAAAAATCCAGGATACGGAATCG	40	6
CGTCTCGACCCAGCCTACAAAAATCCAGGATACGGAATCGA	41	4
CGTCTCGACCCAGCCTACAAAAATCCAGGATACGGAATCGAGTCGTT	47	1
CGTGAACGGGTTGGGTCGCGGT	22	1
CGTGAACGGGTTGGGTCGCGGTGTACCC	28	1
CGTGAACGGGTTGGGTCGCGGTGTACCCCGG	31	1
CGTGAACGGGTTGGGTCGCGGTGTACCCCGGTTCA	35	1
CGTGAACGGGTTGGGTCGCGGTGTACCCCGGTTCAAGACTTGTACTC	47	1
CGTGGTATTGGCACTCCCGTCTC	23	1
CGTGGTATTGGCACTCCCGTCTCGAC	26	7
CGTGGTATTGGCACTCCCGTCTCGACCCAG	30	2
CGTGGTATTGGCACTCCCGTCTCGACCCAGCCT	33	1
CGTGGTATTGGCACTCCCGTCTCGACCCAGCCTACAAAAATCCAGGATAC	50	10
CTAACGTGGTATTGGCACTCCCGTCTCGAC	30	1
CTACAAAAATCCAGGATACGGAA	23	1
CTACAAAAATCCAGGATACGGAAT	24	1
CTACAAAAATCCAGGATACGGAATC	25	1
CTACAAAAATCCAGGATACGGAATCG	26	2
CTACAAAAATCCAGGATACGGAATCGA	27	1
CTACAAAAATCCAGGATACGGAATCGAGT	29	1
CTACAAAAATCCAGGATACGGAATCGAGTCG	31	1
CTACAAAAATCCAGGATACGGAATCGAGTCGT	32	8
CTACAAAAATCCAGGATACGGAATCGAGTCGTT	33	56
CTACAAAAATCCAGGATACGGAATCGAGTCGTTT	34	44
CTACAAAAATCCAGGATACGGAATCGAGTCGTTTT	35	18
CTCCCGTCTCGACCCAGCCTA	21	5
CTCCCGTCTCGACCCAGCCTAC	22	5
CTCCCGTCTCGACCCAGCCTACAA	24	1
CTCCCGTCTCGACCCAGCCTACAAA	25	1
CTCCCGTCTCGACCCAGCCTACAAAA	26	1
CTCCCGTCTCGACCCAGCCTACAAAAAT	28	2
CTCCCGTCTCGACCCAGCCTACAAAAATC	29	2
CTCCCGTCTCGACCCAGCCTACAAAAATCCAGGA	34	3
CTCCCGTCTCGACCCAGCCTACAAAAATCCAGGAT	35	1
CTCCCGTCTCGACCCAGCCTACAAAAATCCAGGATA	36	1
CTCCCGTCTCGACCCAGCCTACAAAAATCCAGGATAC	37	1
CTCCCGTCTCGACCCAGCCTACAAAAATCCAGGATACG	38	5
CTCCCGTCTCGACCCAGCCTACAAAAATCCAGGATACGG	39	14
CTCCCGTCTCGACCCAGCCTACAAAAATCCAGGATACGGA	40	6
CTCCCGTCTCGACCCAGCCTACAAAAATCCAGGATACGGAA	41	14
CTCCCGTCTCGACCCAGCCTACAAAAATCCAGGATACGGAAT	42	3
CTCCCGTCTCGACCCAGCCTACAAAAATCCAGGATACGGAATC	43	2
CTCCCGTCTCGACCCAGCCTACAAAAATCCAGGATACGGAATCG	44	24
CTCCCGTCTCGACCCAGCCTACAAAAATCCAGGATACGGAATCGA	45	6
CTCCCGTCTCGACCCAGCCTACAAAAATCCAGGATACGGAATCGAGTCG	49	10
CTCGACCCAGCCTACAAAAATC	22	2
CTCGACCCAGCCTACAAAAATCC	23	1
CTCGACCCAGCCTACAAAAATCCAG	25	1
CTCGACCCAGCCTACAAAAATCCAGGAT	28	1
CTCGACCCAGCCTACAAAAATCCAGGATACG	31	2
CTCGACCCAGCCTACAAAAATCCAGGATACGG	32	1
CTCGACCCAGCCTACAAAAATCCAGGATACGGA	33	3
CTCGACCCAGCCTACAAAAATCCAGGATACGGAAT	35	12
CTCGACCCAGCCTACAAAAATCCAGGATACGGAATC	36	3
CTCGACCCAGCCTACAAAAATCCAGGATACGGAATCG	37	36
CTCGACCCAGCCTACAAAAATCCAGGATACGGAATCGA	38	1
CTCGACCCAGCCTACAAAAATCCAGGATACGGAATCGAGTCGTT	44	2
CTCGACTCTGTAGCCTGGAG	20	5
CTCGACTCTGTAGCCTGGAGGA	22	149
CTCGACTCTGTAGCCTGGAGGAACGTGAAC	30	1
CTCGACTCTGTAGCCTGGAGGAACGTGAACGGGT	34	1
CTCGACTCTGTAGCCTGGAGGAACGTGAACGGGTTGGGTCGC	42	1
CTCGACTCTGTAGCCTGGAGGAACGTGAACGGGTTGGGTCGCGGTGTACC	50	1
CTCGAGCCGGCCGGAGCCGCG	21	2
CTCGAGCCGGCCGGAGCCGCGGCT	24	1
CTCGAGCCGGCCGGAGCCGCGGCTA	25	14
CTCGAGCCGGCCGGAGCCGCGGCTAACGTG	30	1
CTCGAGCCGGCCGGAGCCGCGGCTAACGTGGTA	33	35
CTCGAGCCGGCCGGAGCCGCGGCTAACGTGGTAT	34	1
CTCGAGCCGGCCGGAGCCGCGGCTAACGTGGTATT	35	14
CTCGAGCCGGCCGGAGCCGCGGCTAACGTGGTATTGGCACTCCCG	45	2
CTCGAGCCGGCCGGAGCCGCGGCTAACGTGGTATTGGCACTCCCGTCT	48	1
CTCGAGCCGGCCGGAGCCGCGGCTAACGTGGTATTGGCACTCCCGTCTCG	50	2
CTCTGTAGCCTGGAGGAACGTGA	23	2
CTCTGTAGCCTGGAGGAACGTGAA	24	1
CTCTGTAGCCTGGAGGAACGTGAACGG	27	1
CTCTGTAGCCTGGAGGAACGTGAACGGGT	29	1
CTCTGTAGCCTGGAGGAACGTGAACGGGTTG	31	1
CTCTGTAGCCTGGAGGAACGTGAACGGGTTGG	32	2
CTCTGTAGCCTGGAGGAACGTGAACGGGTTGGG	33	4
CTCTGTAGCCTGGAGGAACGTGAACGGGTTGGGT	34	1
CTCTGTAGCCTGGAGGAACGTGAACGGGTTGGGTC	35	1
CTCTGTAGCCTGGAGGAACGTGAACGGGTTGGGTCGCG	38	1
CTCTGTAGCCTGGAGGAACGTGAACGGGTTGGGTCGCGGT	40	1
CTCTGTAGCCTGGAGGAACGTGAACGGGTTGGGTCGCGGTGTACCCCGG	49	2
CTGGAGGAACGTGAACGGGTTG	22	1
CTGGAGGAACGTGAACGGGTTGGG	24	1
CTGGAGGAACGTGAACGGGTTGGGTCGC	28	1
CTGGAGGAACGTGAACGGGTTGGGTCGCG	29	1
CTGGAGGAACGTGAACGGGTTGGGTCGCGG	30	2
CTGGAGGAACGTGAACGGGTTGGGTCGCGGTGTACCCCGGTTCAAGA	47	1
CTGTAGCCTGGAGGAACGTGA	21	4
CTGTAGCCTGGAGGAACGTGAA	22	6
CTGTAGCCTGGAGGAACGTGAAC	23	3
CTGTAGCCTGGAGGAACGTGAACG	24	1
CTGTAGCCTGGAGGAACGTGAACGGG	26	1
CTGTAGCCTGGAGGAACGTGAACGGGT	27	1
CTGTAGCCTGGAGGAACGTGAACGGGTT	28	2
CTGTAGCCTGGAGGAACGTGAACGGGTTGG	30	1
CTGTAGCCTGGAGGAACGTGAACGGGTTGGGTC	33	3
CTGTAGCCTGGAGGAACGTGAACGGGTTGGGTCG	34	1
CTGTAGCCTGGAGGAACGTGAACGGGTTGGGTCGC	35	1
CTGTAGCCTGGAGGAACGTGAACGGGTTGGGTCGCGG	37	5
CTGTAGCCTGGAGGAACGTGAACGGGTTGGGTCGCGGT	38	1
CTGTAGCCTGGAGGAACGTGAACGGGTTGGGTCGCGGTG	39	1
CTGTAGCCTGGAGGAACGTGAACGGGTTGGGTCGCGGTGTACCCCGGT	48	2
CTGTAGCCTGGAGGAACGTGAACGGGTTGGGTCGCGGTGTACCCCGGTTC	50	1
CTTGTACTCGAGCCGGCCGG	20	2
CTTGTACTCGAGCCGGCCGGA	21	9
CTTGTACTCGAGCCGGCCGGAG	22	5
CTTGTACTCGAGCCGGCCGGAGCC	24	1
CTTGTACTCGAGCCGGCCGGAGCCGCGGCTAACG	34	2
CTTGTACTCGAGCCGGCCGGAGCCGCGGCTAACGTGGT	38	1
CTTGTACTCGAGCCGGCCGGAGCCGCGGCTAACGTGGTA	39	1
CTTGTACTCGAGCCGGCCGGAGCCGCGGCTAACGTGGTAT	40	1
CTTGTACTCGAGCCGGCCGGAGCCGCGGCTAACGTGGTATT	41	3
CTTGTACTCGAGCCGGCCGGAGCCGCGGCTAACGTGGTATTGGCACTCCC	50	11
GAACGGGTTGGGTCGCGGTGTACC	24	1
GAACGGGTTGGGTCGCGGTGTACCCCGGTTC	31	1
GAACGGGTTGGGTCGCGGTGTACCCCGGTTCAAGACT	37	1
GAACGGGTTGGGTCGCGGTGTACCCCGGTTCAAGACTT	38	1
GAACGGGTTGGGTCGCGGTGTACCCCGGTTCAAGACTTG	39	1
GAACGTGAACGGGTTGGGTCGCGGTGTACCCCGGTTCAAGACT	43	2
GACCCAGCCTACAAAAATCCAG	22	1
GACCCAGCCTACAAAAATCCAGGA	24	1
GACCCAGCCTACAAAAATCCAGGATA	26	1
GACCCAGCCTACAAAAATCCAGGATACGGAAT	32	1
GACCCAGCCTACAAAAATCCAGGATACGGAATCGAGTCGT	40	29
GACCCAGCCTACAAAAATCCAGGATACGGAATCGAGTCGTT	41	60
GACCCAGCCTACAAAAATCCAGGATACGGAATCGAGTCGTTT	42	29
GACCCAGCCTACAAAAATCCAGGATACGGAATCGAGTCGTTTT	43	4
GACTCGACTCTGTAGCCTGG	20	4144
GACTCGACTCTGTAGCCTGGA	21	99068
GACTCGACTCTGTAGCCTGGAG	22	2968
GACTCGACTCTGTAGCCTGGAGG	23	388
GACTCGACTCTGTAGCCTGGAGGA	24	574
GACTCGACTCTGTAGCCTGGAGGAA	25	37
GACTCGACTCTGTAGCCTGGAGGAAC	26	80
GACTCGACTCTGTAGCCTGGAGGAACG	27	321
GACTCGACTCTGTAGCCTGGAGGAACGT	28	250
GACTCGACTCTGTAGCCTGGAGGAACGTG	29	26
GACTCGACTCTGTAGCCTGGAGGAACGTGA	30	8
GACTCGACTCTGTAGCCTGGAGGAACGTGAA	31	5
GACTCGACTCTGTAGCCTGGAGGAACGTGAAC	32	7
GACTCGACTCTGTAGCCTGGAGGAACGTGAACG	33	7
GACTCGACTCTGTAGCCTGGAGGAACGTGAACGG	34	6
GACTCGACTCTGTAGCCTGGAGGAACGTGAACGGG	35	80
GACTCGACTCTGTAGCCTGGAGGAACGTGAACGGGT	36	377
GACTCGACTCTGTAGCCTGGAGGAACGTGAACGGGTT	37	17
GACTCGACTCTGTAGCCTGGAGGAACGTGAACGGGTTG	38	73
GACTCGACTCTGTAGCCTGGAGGAACGTGAACGGGTTGG	39	17
GACTCGACTCTGTAGCCTGGAGGAACGTGAACGGGTTGGG	40	109
GACTCGACTCTGTAGCCTGGAGGAACGTGAACGGGTTGGGT	41	346
GACTCGACTCTGTAGCCTGGAGGAACGTGAACGGGTTGGGTC	42	5
GACTCGACTCTGTAGCCTGGAGGAACGTGAACGGGTTGGGTCG	43	4
GACTCGACTCTGTAGCCTGGAGGAACGTGAACGGGTTGGGTCGC	44	1
GACTCGACTCTGTAGCCTGGAGGAACGTGAACGGGTTGGGTCGCGG	46	18
GACTCGACTCTGTAGCCTGGAGGAACGTGAACGGGTTGGGTCGCGGT	47	271
GACTCGACTCTGTAGCCTGGAGGAACGTGAACGGGTTGGGTCGCGGTG	48	5
GACTCGACTCTGTAGCCTGGAGGAACGTGAACGGGTTGGGTCGCGGTGT	49	15
GACTCGACTCTGTAGCCTGGAGGAACGTGAACGGGTTGGGTCGCGGTGTA	50	538
GACTCTGTAGCCTGGAGGAA	20	2
GACTCTGTAGCCTGGAGGAAC	21	2
GACTCTGTAGCCTGGAGGAACGTGAA	26	1
GACTCTGTAGCCTGGAGGAACGTGAAC	27	3
GACTCTGTAGCCTGGAGGAACGTGAACGGGT	31	2
GACTCTGTAGCCTGGAGGAACGTGAACGGGTT	32	2
GACTCTGTAGCCTGGAGGAACGTGAACGGGTTG	33	1
GACTCTGTAGCCTGGAGGAACGTGAACGGGTTGG	34	1
GACTCTGTAGCCTGGAGGAACGTGAACGGGTTGGGT	36	2
GACTCTGTAGCCTGGAGGAACGTGAACGGGTTGGGTCGCGGTGTACC	47	2
GACTCTGTAGCCTGGAGGAACGTGAACGGGTTGGGTCGCGGTGTACCC	48	1
GACTCTGTAGCCTGGAGGAACGTGAACGGGTTGGGTCGCGGTGTACCCCG	50	6
GACTTGTACTCGAGCCGGCCG	21	5
GACTTGTACTCGAGCCGGCCGG	22	1
GACTTGTACTCGAGCCGGCCGGA	23	3
GACTTGTACTCGAGCCGGCCGGAG	24	3
GACTTGTACTCGAGCCGGCCGGAGCCGCGG	30	1
GACTTGTACTCGAGCCGGCCGGAGCCGCGGCTAACGTGGTA	41	3
GACTTGTACTCGAGCCGGCCGGAGCCGCGGCTAACGTGGTATTG	44	1
GACTTGTACTCGAGCCGGCCGGAGCCGCGGCTAACGTGGTATTGGCACTC	50	1
GAGCCGGCCGGAGCCGCGGCTAACGTGGTA	30	1
GAGCCGGCCGGAGCCGCGGCTAACGTGGTATT	32	1
GAGCCGGCCGGAGCCGCGGCTAACGTGGTATTGGC	35	1
GAGGAACGTGAACGGGTTGGG	21	1
GAGGAACGTGAACGGGTTGGGTCGCGGTGTACCCCGGTTCAAGACTTGTA	50	1
GATACGGAATCGAGTCGTTT	20	72
GATACGGAATCGAGTCGTTTT	21	321
GCACTCCCGTCTCGACCCAG	20	26
GCACTCCCGTCTCGACCCAGC	21	5
GCACTCCCGTCTCGACCCAGCC	22	4
GCACTCCCGTCTCGACCCAGCCT	23	4
GCACTCCCGTCTCGACCCAGCCTA	24	7
GCACTCCCGTCTCGACCCAGCCTAC	25	1
GCACTCCCGTCTCGACCCAGCCTACA	26	8
GCACTCCCGTCTCGACCCAGCCTACAA	27	1
GCACTCCCGTCTCGACCCAGCCTACAAA	28	1
GCACTCCCGTCTCGACCCAGCCTACAAAA	29	1
GCACTCCCGTCTCGACCCAGCCTACAAAAA	30	2
GCACTCCCGTCTCGACCCAGCCTACAAAAATCCAGGA	37	2
GCACTCCCGTCTCGACCCAGCCTACAAAAATCCAGGAT	38	2
GCACTCCCGTCTCGACCCAGCCTACAAAAATCCAGGATA	39	1
GCACTCCCGTCTCGACCCAGCCTACAAAAATCCAGGATAC	40	1
GCACTCCCGTCTCGACCCAGCCTACAAAAATCCAGGATACG	41	1
GCACTCCCGTCTCGACCCAGCCTACAAAAATCCAGGATACGG	42	3
GCACTCCCGTCTCGACCCAGCCTACAAAAATCCAGGATACGGAA	44	1
GCACTCCCGTCTCGACCCAGCCTACAAAAATCCAGGATACGGAAT	45	1
GCACTCCCGTCTCGACCCAGCCTACAAAAATCCAGGATACGGAATC	46	2
GCACTCCCGTCTCGACCCAGCCTACAAAAATCCAGGATACGGAATCG	47	3
GCACTCCCGTCTCGACCCAGCCTACAAAAATCCAGGATACGGAATCGA	48	1
GCACTCCCGTCTCGACCCAGCCTACAAAAATCCAGGATACGGAATCGAG	49	3
GCCGCGGCTAACGTGGTATTGGCACTCCCGTCTCGACCCAGCCTACAAAA	50	2
GCCGGAGCCGCGGCTAACGTGG	22	1
GCCGGAGCCGCGGCTAACGTGGT	23	2
GCCGGAGCCGCGGCTAACGTGGTATTGGCACTCCCG	36	1
GCCGGAGCCGCGGCTAACGTGGTATTGGCACTCCCGTCT	39	1
GCCGGAGCCGCGGCTAACGTGGTATTGGCACTCCCGTCTCGACCCAGCC	49	1
GCCGGCCGGAGCCGCGGCTAACGTGGTATT	30	1
GCCGGCCGGAGCCGCGGCTAACGTGGTATTGGCACTCCCGTCTCGAC	47	1
GCCGGCCGGAGCCGCGGCTAACGTGGTATTGGCACTCCCGTCTCGACC	48	1
GCCGGCCGGAGCCGCGGCTAACGTGGTATTGGCACTCCCGTCTCGACCCA	50	3
GCCTACAAAAATCCAGGATACGGAA	25	1
GCCTACAAAAATCCAGGATACGGAAT	26	1
GCCTACAAAAATCCAGGATACGGAATCG	28	4
GCCTACAAAAATCCAGGATACGGAATCGAGT	31	1
GCCTACAAAAATCCAGGATACGGAATCGAGTCGT	34	15
GCCTACAAAAATCCAGGATACGGAATCGAGTCGTT	35	38
GCCTACAAAAATCCAGGATACGGAATCGAGTCGTTT	36	14
GCCTACAAAAATCCAGGATACGGAATCGAGTCGTTTT	37	1
GCCTGGAGGAACGTGAACGGG	21	1
GCCTGGAGGAACGTGAACGGGTTGGGT	27	1
GCCTGGAGGAACGTGAACGGGTTGGGTCGCGGT	33	1
GCCTGGAGGAACGTGAACGGGTTGGGTCGCGGTG	34	2
GCCTGGAGGAACGTGAACGGGTTGGGTCGCGGTGT	35	2
GCCTGGAGGAACGTGAACGGGTTGGGTCGCGGTGTA	36	1
GCCTGGAGGAACGTGAACGGGTTGGGTCGCGGTGTAC	37	1
GCCTGGAGGAACGTGAACGGGTTGGGTCGCGGTGTACC	38	1
GCCTGGAGGAACGTGAACGGGTTGGGTCGCGGTGTACCCCGGTTCAAGAC	50	3
GCGACTCGACTCTGTAGCCT	20	36
GCGACTCGACTCTGTAGCCTG	21	5
GCGACTCGACTCTGTAGCCTGG	22	638
GCGACTCGACTCTGTAGCCTGGA	23	67
GCGACTCGACTCTGTAGCCTGGAG	24	18
GCGACTCGACTCTGTAGCCTGGAGG	25	8
GCGACTCGACTCTGTAGCCTGGAGGA	26	34
GCGACTCGACTCTGTAGCCTGGAGGAA	27	1
GCGACTCGACTCTGTAGCCTGGAGGAAC	28	1
GCGACTCGACTCTGTAGCCTGGAGGAACG	29	1
GCGACTCGACTCTGTAGCCTGGAGGAACGT	30	2
GCGACTCGACTCTGTAGCCTGGAGGAACGTGAACGGGTTGGG	42	1
GCGACTCGACTCTGTAGCCTGGAGGAACGTGAACGGGTTGGGT	43	5
GCGGCTAACGTGGTATTGGC	20	1
GCGGTGTACCCCGGTTCAAGAC	22	9
GCGGTGTACCCCGGTTCAAGACT	23	9
GCGGTGTACCCCGGTTCAAGACTTGT	26	1
GCGGTGTACCCCGGTTCAAGACTTGTAC	28	2
GCGGTGTACCCCGGTTCAAGACTTGTACTC	30	4
GCGGTGTACCCCGGTTCAAGACTTGTACTCG	31	2
GCGGTGTACCCCGGTTCAAGACTTGTACTCGA	32	1
GCGGTGTACCCCGGTTCAAGACTTGTACTCGAGCCGGCCGGAGCCGCGGC	50	1
GCTAACGTGGTATTGGCACTCCCGTCTCGACCCAGCCTACAAAAATCCAG	50	3
GGAACGTGAACGGGTTGGGTCG	22	1
GGAACGTGAACGGGTTGGGTCGCGGTGTACCCCGGTTCAA	40	1
GGAACGTGAACGGGTTGGGTCGCGGTGTACCCCGGTTCAAGACTTG	46	1
GGAGCCGCGGCTAACGTGGTATTGGCACTCCCGTCTCGACCCAGCCTACA	50	1
GGATACGGAATCGAGTCGTT	20	47
GGATACGGAATCGAGTCGTTT	21	268
GGATACGGAATCGAGTCGTTTT	22	4154
GGCACTCCCGTCTCGACCCA	20	4
GGCACTCCCGTCTCGACCCAG	21	24
GGCACTCCCGTCTCGACCCAGC	22	9
GGCACTCCCGTCTCGACCCAGCC	23	2
GGCACTCCCGTCTCGACCCAGCCT	24	11
GGCACTCCCGTCTCGACCCAGCCTA	25	9
GGCACTCCCGTCTCGACCCAGCCTAC	26	1
GGCACTCCCGTCTCGACCCAGCCTACA	27	5
GGCACTCCCGTCTCGACCCAGCCTACAAA	29	2
GGCACTCCCGTCTCGACCCAGCCTACAAAAATCC	34	1
GGCACTCCCGTCTCGACCCAGCCTACAAAAATCCA	35	1
GGCACTCCCGTCTCGACCCAGCCTACAAAAATCCAGGAT	39	1
GGCACTCCCGTCTCGACCCAGCCTACAAAAATCCAGGATA	40	1
GGCACTCCCGTCTCGACCCAGCCTACAAAAATCCAGGATACG	42	1
GGCACTCCCGTCTCGACCCAGCCTACAAAAATCCAGGATACGGAA	45	1
GGCACTCCCGTCTCGACCCAGCCTACAAAAATCCAGGATACGGAAT	46	1
GGCACTCCCGTCTCGACCCAGCCTACAAAAATCCAGGATACGGAATCGAG	50	10
GGCCGGAGCCGCGGCTAACGTGGTATTGGCACTCCCGTCTCGAC	44	2
GGCCGGAGCCGCGGCTAACGTGGTATTGGCACTCCCGTCTCGACC	45	2
GGCCGGAGCCGCGGCTAACGTGGTATTGGCACTCCCGTCTCGACCC	46	1
GGCCGGAGCCGCGGCTAACGTGGTATTGGCACTCCCGTCTCGACCCAG	48	2
GGCCGGAGCCGCGGCTAACGTGGTATTGGCACTCCCGTCTCGACCCAGC	49	1
GGCTAACGTGGTATTGGCACTCCCGTCT	28	1
GGGTCGCGGTGTACCCCGGTT	21	1
GGGTCGCGGTGTACCCCGGTTCAAGAC	27	21
GGGTCGCGGTGTACCCCGGTTCAAGACT	28	60
GGGTCGCGGTGTACCCCGGTTCAAGACTT	29	62
GGGTCGCGGTGTACCCCGGTTCAAGACTTG	30	2
GGGTCGCGGTGTACCCCGGTTCAAGACTTGT	31	1
GGGTCGCGGTGTACCCCGGTTCAAGACTTGTACT	34	4
GGGTCGCGGTGTACCCCGGTTCAAGACTTGTACTC	35	1
GGGTCGCGGTGTACCCCGGTTCAAGACTTGTACTCGA	37	3
GGGTCGCGGTGTACCCCGGTTCAAGACTTGTACTCGAGC	39	1
GGGTCGCGGTGTACCCCGGTTCAAGACTTGTACTCGAGCCGGCCG	45	1
GGGTCGCGGTGTACCCCGGTTCAAGACTTGTACTCGAGCCGGCCGGAGC	49	1
GGGTTGGGTCGCGGTGTACC	20	1
GGGTTGGGTCGCGGTGTACCCCGGTTCAAGAC	32	2
GGGTTGGGTCGCGGTGTACCCCGGTTCAAGACT	33	2
GGGTTGGGTCGCGGTGTACCCCGGTTCAAGACTT	34	2
GGGTTGGGTCGCGGTGTACCCCGGTTCAAGACTTGTACT	39	1
GGGTTGGGTCGCGGTGTACCCCGGTTCAAGACTTGTACTC	40	2
GGGTTGGGTCGCGGTGTACCCCGGTTCAAGACTTGTACTCGAGC	44	1
GGGTTGGGTCGCGGTGTACCCCGGTTCAAGACTTGTACTCGAGCCGGCCG	50	1
GGTATTGGCACTCCCGTCTCGACC	24	2
GGTATTGGCACTCCCGTCTCGACCCAG	27	1
GGTATTGGCACTCCCGTCTCGACCCAGCCT	30	1
GGTATTGGCACTCCCGTCTCGACCCAGCCTACAAAAATCCAGGATACGGA	50	1
GGTCGCGGTGTACCCCGGTTCAAGAC	26	9
GGTCGCGGTGTACCCCGGTTCAAGACT	27	3
GGTCGCGGTGTACCCCGGTTCAAGACTTGTA	31	1
GGTCGCGGTGTACCCCGGTTCAAGACTTGTACT	33	1
GGTCGCGGTGTACCCCGGTTCAAGACTTGTACTCGA	36	2
GGTGTACCCCGGTTCAAGAC	20	17
GGTGTACCCCGGTTCAAGACT	21	6
GGTGTACCCCGGTTCAAGACTT	22	2
GGTGTACCCCGGTTCAAGACTTGT	24	3
GGTGTACCCCGGTTCAAGACTTGTAC	26	3
GGTGTACCCCGGTTCAAGACTTGTACT	27	3
GGTGTACCCCGGTTCAAGACTTGTACTC	28	3
GGTGTACCCCGGTTCAAGACTTGTACTCGA	30	2
GGTGTACCCCGGTTCAAGACTTGTACTCGAGC	32	4
GGTGTACCCCGGTTCAAGACTTGTACTCGAGCC	33	1
GGTGTACCCCGGTTCAAGACTTGTACTCGAGCCGGCCGGAGC	42	4
GGTTCAAGACTTGTACTCGA	20	3
GGTTCAAGACTTGTACTCGAGCCGGCCG	28	1
GGTTCAAGACTTGTACTCGAGCCGGCCGG	29	2
GGTTCAAGACTTGTACTCGAGCCGGCCGGA	30	4
GGTTCAAGACTTGTACTCGAGCCGGCCGGAG	31	2
GGTTCAAGACTTGTACTCGAGCCGGCCGGAGC	32	7
GGTTCAAGACTTGTACTCGAGCCGGCCGGAGCC	33	1
GGTTCAAGACTTGTACTCGAGCCGGCCGGAGCCG	34	2
GGTTCAAGACTTGTACTCGAGCCGGCCGGAGCCGCGG	37	1
GGTTGGGTCGCGGTGTACCCC	21	1
GGTTGGGTCGCGGTGTACCCCGGTTCAAGA	30	1
GGTTGGGTCGCGGTGTACCCCGGTTCAAGAC	31	3
GGTTGGGTCGCGGTGTACCCCGGTTCAAGACT	32	8
GGTTGGGTCGCGGTGTACCCCGGTTCAAGACTT	33	1
GGTTGGGTCGCGGTGTACCCCGGTTCAAGACTTGTACTC	39	1
GGTTGGGTCGCGGTGTACCCCGGTTCAAGACTTGTACTCGAGCCGGCCG	49	1
GTACCCCGGTTCAAGACTTG	20	7
GTACCCCGGTTCAAGACTTGT	21	9
GTACCCCGGTTCAAGACTTGTA	22	5
GTACCCCGGTTCAAGACTTGTAC	23	1
GTACCCCGGTTCAAGACTTGTACT	24	1
GTACCCCGGTTCAAGACTTGTACTC	25	8
GTACCCCGGTTCAAGACTTGTACTCG	26	4
GTACCCCGGTTCAAGACTTGTACTCGA	27	5
GTACCCCGGTTCAAGACTTGTACTCGAGC	29	2
GTACCCCGGTTCAAGACTTGTACTCGAGCC	30	5
GTACCCCGGTTCAAGACTTGTACTCGAGCCGGCCGGAGCCGCGGC	45	1
GTACTCGAGCCGGCCGGAGCCG	22	1
GTACTCGAGCCGGCCGGAGCCGC	23	1
GTACTCGAGCCGGCCGGAGCCGCGG	25	3
GTACTCGAGCCGGCCGGAGCCGCGGCTAAC	30	1
GTACTCGAGCCGGCCGGAGCCGCGGCTAACGTG	33	1
GTACTCGAGCCGGCCGGAGCCGCGGCTAACGTGG	34	4
GTACTCGAGCCGGCCGGAGCCGCGGCTAACGTGGT	35	10
GTACTCGAGCCGGCCGGAGCCGCGGCTAACGTGGTA	36	78
GTACTCGAGCCGGCCGGAGCCGCGGCTAACGTGGTAT	37	4
GTACTCGAGCCGGCCGGAGCCGCGGCTAACGTGGTATT	38	1
GTACTCGAGCCGGCCGGAGCCGCGGCTAACGTGGTATTGGCACTCCCG	48	4
GTAGCCTGGAGGAACGTGAACGGGT	25	1
GTAGCCTGGAGGAACGTGAACGGGTTGGG	29	1
GTAGCCTGGAGGAACGTGAACGGGTTGGGTCGCG	34	1
GTAGCCTGGAGGAACGTGAACGGGTTGGGTCGCGGT	36	1
GTAGCCTGGAGGAACGTGAACGGGTTGGGTCGCGGTGTACCC	42	2
GTATTGGCACTCCCGTCTCGAC	22	1
GTATTGGCACTCCCGTCTCGACC	23	1
GTATTGGCACTCCCGTCTCGACCCAGCCT	29	1
GTATTGGCACTCCCGTCTCGACCCAGCCTACAAAAATCCAGGATACG	47	1
GTCGCGGTGTACCCCGGTTCAAGACTTGTACTC	33	1
GTCGCGGTGTACCCCGGTTCAAGACTTGTACTCGAGCCGGCCGGAGC	47	1
GTCTCGACCCAGCCTACAAAAATCCAGGATACGGA	35	1
GTCTCGACCCAGCCTACAAAAATCCAGGATACGGAAT	37	1
GTCTCGACCCAGCCTACAAAAATCCAGGATACGGAATC	38	1
GTCTCGACCCAGCCTACAAAAATCCAGGATACGGAATCG	39	2
GTCTCGACCCAGCCTACAAAAATCCAGGATACGGAATCGAGTCGTT	46	1
GTGAACGGGTTGGGTCGCGGT	21	1
GTGAACGGGTTGGGTCGCGGTGT	23	1
GTGGTATTGGCACTCCCGTCTC	22	1
GTGGTATTGGCACTCCCGTCTCGAC	25	1
GTGTACCCCGGTTCAAGACT	20	3
GTGTACCCCGGTTCAAGACTT	21	2
GTGTACCCCGGTTCAAGACTTGT	23	1
GTGTACCCCGGTTCAAGACTTGTA	24	5
GTGTACCCCGGTTCAAGACTTGTACTC	27	5
GTGTACCCCGGTTCAAGACTTGTACTCG	28	1
GTGTACCCCGGTTCAAGACTTGTACTCGA	29	1
GTGTACCCCGGTTCAAGACTTGTACTCGAGC	31	1
GTGTACCCCGGTTCAAGACTTGTACTCGAGCC	32	3
GTGTACCCCGGTTCAAGACTTGTACTCGAGCCGGCCGGAGC	41	5
GTTCAAGACTTGTACTCGAG	20	1
GTTCAAGACTTGTACTCGAGCC	22	13
GTTCAAGACTTGTACTCGAGCCG	23	1
GTTCAAGACTTGTACTCGAGCCGGC	25	11
GTTCAAGACTTGTACTCGAGCCGGCC	26	19
GTTCAAGACTTGTACTCGAGCCGGCCGG	28	2
GTTCAAGACTTGTACTCGAGCCGGCCGGA	29	13
GTTCAAGACTTGTACTCGAGCCGGCCGGAG	30	9
GTTCAAGACTTGTACTCGAGCCGGCCGGAGC	31	6
GTTCAAGACTTGTACTCGAGCCGGCCGGAGCC	32	11
GTTCAAGACTTGTACTCGAGCCGGCCGGAGCCGCGG	36	3
GTTCAAGACTTGTACTCGAGCCGGCCGGAGCCGCGGC	37	2
GTTCAAGACTTGTACTCGAGCCGGCCGGAGCCGCGGCTA	39	1
GTTCAAGACTTGTACTCGAGCCGGCCGGAGCCGCGGCTAACGTGG	45	2
GTTCAAGACTTGTACTCGAGCCGGCCGGAGCCGCGGCTAACGTGGT	46	4
GTTCAAGACTTGTACTCGAGCCGGCCGGAGCCGCGGCTAACGTGGTA	47	3
GTTCAAGACTTGTACTCGAGCCGGCCGGAGCCGCGGCTAACGTGGTAT	48	6
GTTCAAGACTTGTACTCGAGCCGGCCGGAGCCGCGGCTAACGTGGTATT	49	5
GTTGGGTCGCGGTGTACCCCGGTTCAA	27	1
GTTGGGTCGCGGTGTACCCCGGTTCAAGAC	30	2
GTTGGGTCGCGGTGTACCCCGGTTCAAGACT	31	2
GTTGGGTCGCGGTGTACCCCGGTTCAAGACTT	32	4
GTTGGGTCGCGGTGTACCCCGGTTCAAGACTTGTA	35	1
GTTGGGTCGCGGTGTACCCCGGTTCAAGACTTGTAC	36	2
GTTGGGTCGCGGTGTACCCCGGTTCAAGACTTGTACTC	38	2
GTTGGGTCGCGGTGTACCCCGGTTCAAGACTTGTACTCGAGCCGGCCGGA	50	1
TAACGTGGTATTGGCACTCCCGTCTCGACCCAGCCT	36	1
TACAAAAATCCAGGATACGGAATC	24	1
TACAAAAATCCAGGATACGGAATCG	25	1
TACAAAAATCCAGGATACGGAATCGA	26	1
TACAAAAATCCAGGATACGGAATCGAGT	28	1
TACAAAAATCCAGGATACGGAATCGAGTCGT	31	9
TACAAAAATCCAGGATACGGAATCGAGTCGTT	32	66
TACAAAAATCCAGGATACGGAATCGAGTCGTTT	33	41
TACAAAAATCCAGGATACGGAATCGAGTCGTTTT	34	6
TACCCCGGTTCAAGACTTGT	20	9
TACCCCGGTTCAAGACTTGTA	21	7
TACCCCGGTTCAAGACTTGTAC	22	1
TACCCCGGTTCAAGACTTGTACTC	24	14
TACCCCGGTTCAAGACTTGTACTCG	25	10
TACCCCGGTTCAAGACTTGTACTCGA	26	6
TACCCCGGTTCAAGACTTGTACTCGAGC	28	3
TACCCCGGTTCAAGACTTGTACTCGAGCC	29	12
TACCCCGGTTCAAGACTTGTACTCGAGCCGGCCGGAGC	38	2
TACTCGAGCCGGCCGGAGCC	20	2
TACTCGAGCCGGCCGGAGCCG	21	3
TACTCGAGCCGGCCGGAGCCGCGG	24	1
TACTCGAGCCGGCCGGAGCCGCGGCTAACGTG	32	1
TACTCGAGCCGGCCGGAGCCGCGGCTAACGTGG	33	2
TACTCGAGCCGGCCGGAGCCGCGGCTAACGTGGT	34	4
TACTCGAGCCGGCCGGAGCCGCGGCTAACGTGGTA	35	48
TACTCGAGCCGGCCGGAGCCGCGGCTAACGTGGTAT	36	2
TACTCGAGCCGGCCGGAGCCGCGGCTAACGTGGTATT	37	1
TACTCGAGCCGGCCGGAGCCGCGGCTAACGTGGTATTG	38	1
TACTCGAGCCGGCCGGAGCCGCGGCTAACGTGGTATTGGCACTCCCG	47	3
TACTCGAGCCGGCCGGAGCCGCGGCTAACGTGGTATTGGCACTCCCGT	48	1
TACTCGAGCCGGCCGGAGCCGCGGCTAACGTGGTATTGGCACTCCCGTC	49	1
TAGCCTGGAGGAACGTGAAC	20	2
TAGCCTGGAGGAACGTGAACGGGTTG	26	1
TAGCCTGGAGGAACGTGAACGGGTTGGGT	29	1
TAGCCTGGAGGAACGTGAACGGGTTGGGTC	30	2
TAGCCTGGAGGAACGTGAACGGGTTGGGTCG	31	2
TAGCCTGGAGGAACGTGAACGGGTTGGGTCGCGG	34	1
TAGCCTGGAGGAACGTGAACGGGTTGGGTCGCGGT	35	1
TAGCCTGGAGGAACGTGAACGGGTTGGGTCGCGGTGTACCCCGGTTCAAG	50	1
TATTGGCACTCCCGTCTCGACCC	23	1
TATTGGCACTCCCGTCTCGACCCAGCCTAC	30	1
TATTGGCACTCCCGTCTCGACCCAGCCTACAAAAATCCAGGATACG	46	1
TATTGGCACTCCCGTCTCGACCCAGCCTACAAAAATCCAGGATACGGAA	49	1
TCAAGACTTGTACTCGAGCC	20	10
TCAAGACTTGTACTCGAGCCG	21	7
TCAAGACTTGTACTCGAGCCGG	22	4
TCAAGACTTGTACTCGAGCCGGC	23	14
TCAAGACTTGTACTCGAGCCGGCC	24	24
TCAAGACTTGTACTCGAGCCGGCCG	25	16
TCAAGACTTGTACTCGAGCCGGCCGG	26	19
TCAAGACTTGTACTCGAGCCGGCCGGA	27	17
TCAAGACTTGTACTCGAGCCGGCCGGAG	28	15
TCAAGACTTGTACTCGAGCCGGCCGGAGCC	30	4
TCAAGACTTGTACTCGAGCCGGCCGGAGCCG	31	1
TCAAGACTTGTACTCGAGCCGGCCGGAGCCGCG	33	2
TCAAGACTTGTACTCGAGCCGGCCGGAGCCGCGG	34	4
TCAAGACTTGTACTCGAGCCGGCCGGAGCCGCGGCTA	37	1
TCAAGACTTGTACTCGAGCCGGCCGGAGCCGCGGCTAACG	40	5
TCAAGACTTGTACTCGAGCCGGCCGGAGCCGCGGCTAACGT	41	3
TCAAGACTTGTACTCGAGCCGGCCGGAGCCGCGGCTAACGTGG	43	4
TCAAGACTTGTACTCGAGCCGGCCGGAGCCGCGGCTAACGTGGT	44	4
TCAAGACTTGTACTCGAGCCGGCCGGAGCCGCGGCTAACGTGGTA	45	2
TCAAGACTTGTACTCGAGCCGGCCGGAGCCGCGGCTAACGTGGTAT	46	1
TCAAGACTTGTACTCGAGCCGGCCGGAGCCGCGGCTAACGTGGTATT	47	2
TCAAGACTTGTACTCGAGCCGGCCGGAGCCGCGGCTAACGTGGTATTG	48	1
TCAAGACTTGTACTCGAGCCGGCCGGAGCCGCGGCTAACGTGGTATTGGC	50	13
TCCAGGATACGGAATCGAGTCGT	23	7
TCCAGGATACGGAATCGAGTCGTT	24	18
TCCAGGATACGGAATCGAGTCGTTT	25	32
TCCAGGATACGGAATCGAGTCGTTTT	26	8
TCCCGTCTCGACCCAGCCTA	20	1
TCCCGTCTCGACCCAGCCTAC	21	1
TCCCGTCTCGACCCAGCCTACAAAA	25	1
TCCCGTCTCGACCCAGCCTACAAAAAT	27	2
TCCCGTCTCGACCCAGCCTACAAAAATCCAG	31	1
TCCCGTCTCGACCCAGCCTACAAAAATCCAGGA	33	1
TCCCGTCTCGACCCAGCCTACAAAAATCCAGGATA	35	1
TCCCGTCTCGACCCAGCCTACAAAAATCCAGGATACGG	38	7
TCCCGTCTCGACCCAGCCTACAAAAATCCAGGATACGGA	39	1
TCCCGTCTCGACCCAGCCTACAAAAATCCAGGATACGGAA	40	3
TCCCGTCTCGACCCAGCCTACAAAAATCCAGGATACGGAAT	41	2
TCCCGTCTCGACCCAGCCTACAAAAATCCAGGATACGGAATCG	43	8
TCCCGTCTCGACCCAGCCTACAAAAATCCAGGATACGGAATCGA	44	1
TCGACCCAGCCTACAAAAATCCAGG	25	1
TCGACCCAGCCTACAAAAATCCAGGA	26	2
TCGACCCAGCCTACAAAAATCCAGGATACG	30	6
TCGACCCAGCCTACAAAAATCCAGGATACGG	31	1
TCGACCCAGCCTACAAAAATCCAGGATACGGA	32	3
TCGACCCAGCCTACAAAAATCCAGGATACGGAAT	34	5
TCGACCCAGCCTACAAAAATCCAGGATACGGAATC	35	2
TCGACCCAGCCTACAAAAATCCAGGATACGGAATCG	36	1
TCGACCCAGCCTACAAAAATCCAGGATACGGAATCGAGTCGT	42	1
TCGACCCAGCCTACAAAAATCCAGGATACGGAATCGAGTCGTT	43	4
TCGACTCTGTAGCCTGGAGG	20	1
TCGACTCTGTAGCCTGGAGGA	21	39
TCGACTCTGTAGCCTGGAGGAA	22	2
TCGACTCTGTAGCCTGGAGGAAC	23	4
TCGACTCTGTAGCCTGGAGGAACG	24	2
TCGACTCTGTAGCCTGGAGGAACGTG	26	1
TCGACTCTGTAGCCTGGAGGAACGTGAACGGG	32	3
TCGACTCTGTAGCCTGGAGGAACGTGAACGGGTT	34	2
TCGACTCTGTAGCCTGGAGGAACGTGAACGGGTTG	35	1
TCGACTCTGTAGCCTGGAGGAACGTGAACGGGTTGGG	37	1
TCGACTCTGTAGCCTGGAGGAACGTGAACGGGTTGGGT	38	1
TCGACTCTGTAGCCTGGAGGAACGTGAACGGGTTGGGTC	39	2
TCGACTCTGTAGCCTGGAGGAACGTGAACGGGTTGGGTCGCGG	43	1
TCGACTCTGTAGCCTGGAGGAACGTGAACGGGTTGGGTCGCGGTGTA	47	1
TCGACTCTGTAGCCTGGAGGAACGTGAACGGGTTGGGTCGCGGTGTACC	49	5
TCGACTCTGTAGCCTGGAGGAACGTGAACGGGTTGGGTCGCGGTGTACCC	50	7
TCGAGCCGGCCGGAGCCGCGGC	22	1
TCGAGCCGGCCGGAGCCGCGGCT	23	2
TCGAGCCGGCCGGAGCCGCGGCTAACG	27	1
TCGAGCCGGCCGGAGCCGCGGCTAACGTGGTA	32	2
TCGAGCCGGCCGGAGCCGCGGCTAACGTGGTATT	34	3
TCGAGCCGGCCGGAGCCGCGGCTAACGTGGTATTGGCAC	39	1
TCGAGCCGGCCGGAGCCGCGGCTAACGTGGTATTGGCACTCCCGTCT	47	1
TCGAGCCGGCCGGAGCCGCGGCTAACGTGGTATTGGCACTCCCGTCTCGA	50	1
TCGCGGTGTACCCCGGTTCAAGACT	25	2
TCGCGGTGTACCCCGGTTCAAGACTTGTACT	31	1
TCGCGGTGTACCCCGGTTCAAGACTTGTACTC	32	2
TCGCGGTGTACCCCGGTTCAAGACTTGTACTCG	33	1
TCGCGGTGTACCCCGGTTCAAGACTTGTACTCGAGCC	37	1
TCGCGGTGTACCCCGGTTCAAGACTTGTACTCGAGCCG	38	1
TCGCGGTGTACCCCGGTTCAAGACTTGTACTCGAGCCGGCCGGAGC	46	1
TCGCGGTGTACCCCGGTTCAAGACTTGTACTCGAGCCGGCCGGAGCC	47	1
TCTCGACCCAGCCTACAAAA	20	2
TCTCGACCCAGCCTACAAAAA	21	5
TCTCGACCCAGCCTACAAAAAT	22	8
TCTCGACCCAGCCTACAAAAATC	23	19
TCTCGACCCAGCCTACAAAAATCC	24	4
TCTCGACCCAGCCTACAAAAATCCAGGA	28	3
TCTCGACCCAGCCTACAAAAATCCAGGAT	29	1
TCTCGACCCAGCCTACAAAAATCCAGGATA	30	2
TCTCGACCCAGCCTACAAAAATCCAGGATAC	31	1
TCTCGACCCAGCCTACAAAAATCCAGGATACGGA	34	1
TCTCGACCCAGCCTACAAAAATCCAGGATACGGAA	35	2
TCTCGACCCAGCCTACAAAAATCCAGGATACGGAAT	36	13
TCTCGACCCAGCCTACAAAAATCCAGGATACGGAATC	37	3
TCTCGACCCAGCCTACAAAAATCCAGGATACGGAATCGAGTCGT	44	6
TCTCGACCCAGCCTACAAAAATCCAGGATACGGAATCGAGTCGTT	45	83
TCTCGACCCAGCCTACAAAAATCCAGGATACGGAATCGAGTCGTTT	46	6
TCTCGACCCAGCCTACAAAAATCCAGGATACGGAATCGAGTCGTTTT	47	1
TCTGTAGCCTGGAGGAACGTGA	22	1
TCTGTAGCCTGGAGGAACGTGAA	23	4
TCTGTAGCCTGGAGGAACGTGAACG	25	2
TCTGTAGCCTGGAGGAACGTGAACGGG	27	1
TCTGTAGCCTGGAGGAACGTGAACGGGT	28	1
TCTGTAGCCTGGAGGAACGTGAACGGGTTGG	31	2
TCTGTAGCCTGGAGGAACGTGAACGGGTTGGGT	33	1
TCTGTAGCCTGGAGGAACGTGAACGGGTTGGGTC	34	2
TCTGTAGCCTGGAGGAACGTGAACGGGTTGGGTCG	35	2
TCTGTAGCCTGGAGGAACGTGAACGGGTTGGGTCGC	36	1
TCTGTAGCCTGGAGGAACGTGAACGGGTTGGGTCGCGG	38	1
TCTGTAGCCTGGAGGAACGTGAACGGGTTGGGTCGCGGTGT	41	1
TCTGTAGCCTGGAGGAACGTGAACGGGTTGGGTCGCGGTGTA	42	3
TCTGTAGCCTGGAGGAACGTGAACGGGTTGGGTCGCGGTGTACC	44	1
TCTGTAGCCTGGAGGAACGTGAACGGGTTGGGTCGCGGTGTACCCCGGT	49	4
TGAACGGGTTGGGTCGCGGT	20	1
TGAACGGGTTGGGTCGCGGTGTACCCCGGTTCAAGACTTG	40	1
TGAACGGGTTGGGTCGCGGTGTACCCCGGTTCAAGACTTGT	41	1
TGAACGGGTTGGGTCGCGGTGTACCCCGGTTCAAGACTTGTAC	43	1
TGGAGGAACGTGAACGGGTTG	21	1
TGGAGGAACGTGAACGGGTTGGG	23	1
TGGAGGAACGTGAACGGGTTGGGTC	25	2
TGGAGGAACGTGAACGGGTTGGGTCGCGGT	30	1
TGGCACTCCCGTCTCGACCCAG	22	1
TGGCACTCCCGTCTCGACCCAGC	23	1
TGGCACTCCCGTCTCGACCCAGCCT	25	1
TGGCACTCCCGTCTCGACCCAGCCTACAAAAATCCAGGAT	40	1
TGGCACTCCCGTCTCGACCCAGCCTACAAAAATCCAGGATACG	43	2
TGGCACTCCCGTCTCGACCCAGCCTACAAAAATCCAGGATACGGAATCGA	50	2
TGGGTCGCGGTGTACCCCGGTT	22	1
TGGGTCGCGGTGTACCCCGGTTCAAGAC	28	2
TGGGTCGCGGTGTACCCCGGTTCAAGACT	29	6
TGGGTCGCGGTGTACCCCGGTTCAAGACTT	30	4
TGGGTCGCGGTGTACCCCGGTTCAAGACTTGT	32	1
TGGGTCGCGGTGTACCCCGGTTCAAGACTTGTACTCGA	38	4
TGGGTCGCGGTGTACCCCGGTTCAAGACTTGTACTCGAGC	40	1
TGGGTCGCGGTGTACCCCGGTTCAAGACTTGTACTCGAGCCGGCCGGA	48	1
TGGGTCGCGGTGTACCCCGGTTCAAGACTTGTACTCGAGCCGGCCGGAGC	50	1
TGTACCCCGGTTCAAGACTTG	21	4
TGTACCCCGGTTCAAGACTTGT	22	2
TGTACCCCGGTTCAAGACTTGTA	23	5
TGTACCCCGGTTCAAGACTTGTACTC	26	8
TGTACCCCGGTTCAAGACTTGTACTCGA	28	3
TGTACCCCGGTTCAAGACTTGTACTCGAGC	30	2
TGTACCCCGGTTCAAGACTTGTACTCGAGCC	31	2
TGTACCCCGGTTCAAGACTTGTACTCGAGCCGGCCGGAGC	40	1
TGTACCCCGGTTCAAGACTTGTACTCGAGCCGGCCGGAGCCG	42	1
TGTACTCGAGCCGGCCGGAG	20	1
TGTACTCGAGCCGGCCGGAGCCGCGG	26	1
TGTACTCGAGCCGGCCGGAGCCGCGGCTAACGTGGT	36	1
TGTACTCGAGCCGGCCGGAGCCGCGGCTAACGTGGTA	37	2
TGTAGCCTGGAGGAACGTGA	20	3
TGTAGCCTGGAGGAACGTGAA	21	9
TGTAGCCTGGAGGAACGTGAAC	22	8
TGTAGCCTGGAGGAACGTGAACGGG	25	1
TGTAGCCTGGAGGAACGTGAACGGGTT	27	1
TGTAGCCTGGAGGAACGTGAACGGGTTGG	29	1
TGTAGCCTGGAGGAACGTGAACGGGTTGGG	30	1
TGTAGCCTGGAGGAACGTGAACGGGTTGGGT	31	1
TGTAGCCTGGAGGAACGTGAACGGGTTGGGTC	32	7
TGTAGCCTGGAGGAACGTGAACGGGTTGGGTCG	33	2
TGTAGCCTGGAGGAACGTGAACGGGTTGGGTCGC	34	3
TGTAGCCTGGAGGAACGTGAACGGGTTGGGTCGCG	35	3
TGTAGCCTGGAGGAACGTGAACGGGTTGGGTCGCGG	36	3
TGTAGCCTGGAGGAACGTGAACGGGTTGGGTCGCGGT	37	1
TGTAGCCTGGAGGAACGTGAACGGGTTGGGTCGCGGTG	38	1
TGTAGCCTGGAGGAACGTGAACGGGTTGGGTCGCGGTGTA	40	1
TGTAGCCTGGAGGAACGTGAACGGGTTGGGTCGCGGTGTACC	42	3
TGTAGCCTGGAGGAACGTGAACGGGTTGGGTCGCGGTGTACCCC	44	1
TGTAGCCTGGAGGAACGTGAACGGGTTGGGTCGCGGTGTACCCCGGTTCA	50	2
TTCAAGACTTGTACTCGAGC	20	1
TTCAAGACTTGTACTCGAGCC	21	9
TTCAAGACTTGTACTCGAGCCG	22	6
TTCAAGACTTGTACTCGAGCCGG	23	4
TTCAAGACTTGTACTCGAGCCGGC	24	10
TTCAAGACTTGTACTCGAGCCGGCC	25	23
TTCAAGACTTGTACTCGAGCCGGCCG	26	19
TTCAAGACTTGTACTCGAGCCGGCCGG	27	13
TTCAAGACTTGTACTCGAGCCGGCCGGA	28	18
TTCAAGACTTGTACTCGAGCCGGCCGGAG	29	14
TTCAAGACTTGTACTCGAGCCGGCCGGAGC	30	1
TTCAAGACTTGTACTCGAGCCGGCCGGAGCC	31	1
TTCAAGACTTGTACTCGAGCCGGCCGGAGCCG	32	5
TTCAAGACTTGTACTCGAGCCGGCCGGAGCCGCG	34	1
TTCAAGACTTGTACTCGAGCCGGCCGGAGCCGCGG	35	1
TTCAAGACTTGTACTCGAGCCGGCCGGAGCCGCGGC	36	1
TTCAAGACTTGTACTCGAGCCGGCCGGAGCCGCGGCTAAC	40	2
TTCAAGACTTGTACTCGAGCCGGCCGGAGCCGCGGCTAACG	41	10
TTCAAGACTTGTACTCGAGCCGGCCGGAGCCGCGGCTAACGT	42	2
TTCAAGACTTGTACTCGAGCCGGCCGGAGCCGCGGCTAACGTGG	44	3
TTCAAGACTTGTACTCGAGCCGGCCGGAGCCGCGGCTAACGTGGT	45	2
TTCAAGACTTGTACTCGAGCCGGCCGGAGCCGCGGCTAACGTGGTA	46	5
TTCAAGACTTGTACTCGAGCCGGCCGGAGCCGCGGCTAACGTGGTAT	47	19
TTCAAGACTTGTACTCGAGCCGGCCGGAGCCGCGGCTAACGTGGTATT	48	7
TTGGCACTCCCGTCTCGACCCA	22	1
TTGGCACTCCCGTCTCGACCCAG	23	8
TTGGCACTCCCGTCTCGACCCAGC	24	2
TTGGCACTCCCGTCTCGACCCAGCC	25	8
TTGGCACTCCCGTCTCGACCCAGCCT	26	21
TTGGCACTCCCGTCTCGACCCAGCCTA	27	4
TTGGCACTCCCGTCTCGACCCAGCCTAC	28	1
TTGGCACTCCCGTCTCGACCCAGCCTACA	29	1
TTGGCACTCCCGTCTCGACCCAGCCTACAA	30	1
TTGGCACTCCCGTCTCGACCCAGCCTACAAAAA	33	2
TTGGCACTCCCGTCTCGACCCAGCCTACAAAAATC	35	1
TTGGCACTCCCGTCTCGACCCAGCCTACAAAAATCCAG	38	1
TTGGCACTCCCGTCTCGACCCAGCCTACAAAAATCCAGGA	40	1
TTGGCACTCCCGTCTCGACCCAGCCTACAAAAATCCAGGATACG	44	2
TTGGCACTCCCGTCTCGACCCAGCCTACAAAAATCCAGGATACGGAA	47	1
TTGGCACTCCCGTCTCGACCCAGCCTACAAAAATCCAGGATACGGAATCG	50	13
TTGGGTCGCGGTGTACCCCGGTTCAAGACTT	31	1
TTGGGTCGCGGTGTACCCCGGTTCAAGACTTGTA	34	1
TTGGGTCGCGGTGTACCCCGGTTCAAGACTTGTAC	35	1
TTGGGTCGCGGTGTACCCCGGTTCAAGACTTGTACTC	37	1
TTGGGTCGCGGTGTACCCCGGTTCAAGACTTGTACTCGA	39	1
TTGGGTCGCGGTGTACCCCGGTTCAAGACTTGTACTCGAGCCGGCCG	47	1
TTGGGTCGCGGTGTACCCCGGTTCAAGACTTGTACTCGAGCCGGCCGGA	49	1
TTGGGTCGCGGTGTACCCCGGTTCAAGACTTGTACTCGAGCCGGCCGGAG	50	1
TTGTACTCGAGCCGGCCGGA	20	5
TTGTACTCGAGCCGGCCGGAG	21	2
TTGTACTCGAGCCGGCCGGAGCC	23	3
TTGTACTCGAGCCGGCCGGAGCCGC	25	1
TTGTACTCGAGCCGGCCGGAGCCGCGG	27	1
TTGTACTCGAGCCGGCCGGAGCCGCGGCTAACG	33	2
TTGTACTCGAGCCGGCCGGAGCCGCGGCTAACGTGG	36	1
TTGTACTCGAGCCGGCCGGAGCCGCGGCTAACGTGGTATT	40	1
TTGTACTCGAGCCGGCCGGAGCCGCGGCTAACGTGGTATTGGCACTCCCG	50	1

## Sheet: p1 36hpi
Small RNA	Length	Count
AAAAATCCAGGATACGGAATC	21	3
AAAAATCCAGGATACGGAATCGA	23	1
AAAAATCCAGGATACGGAATCGAGTCG	27	1
AAAAATCCAGGATACGGAATCGAGTCGT	28	31
AAAAATCCAGGATACGGAATCGAGTCGTT	29	127
AAAAATCCAGGATACGGAATCGAGTCGTTT	30	82
AAAAATCCAGGATACGGAATCGAGTCGTTTT	31	17
AAAATCCAGGATACGGAATC	20	1
AAAATCCAGGATACGGAATCGAGTCG	26	1
AAAATCCAGGATACGGAATCGAGTCGT	27	222
AAAATCCAGGATACGGAATCGAGTCGTT	28	826
AAAATCCAGGATACGGAATCGAGTCGTTT	29	330
AAAATCCAGGATACGGAATCGAGTCGTTTT	30	65
AAATCCAGGATACGGAATCGAGTCG	25	1
AAATCCAGGATACGGAATCGAGTCGT	26	151
AAATCCAGGATACGGAATCGAGTCGTT	27	509
AAATCCAGGATACGGAATCGAGTCGTTT	28	132
AAATCCAGGATACGGAATCGAGTCGTTTT	29	37
AACGGGTTGGGTCGCGGTGT	20	8
AACGGGTTGGGTCGCGGTGTA	21	3
AACGGGTTGGGTCGCGGTGTACC	23	2
AACGGGTTGGGTCGCGGTGTACCC	24	2
AACGGGTTGGGTCGCGGTGTACCCC	25	1
AACGGGTTGGGTCGCGGTGTACCCCGGT	28	2
AACGGGTTGGGTCGCGGTGTACCCCGGTTCAAGA	34	1
AACGGGTTGGGTCGCGGTGTACCCCGGTTCAAGAC	35	14
AACGGGTTGGGTCGCGGTGTACCCCGGTTCAAGACT	36	20
AACGGGTTGGGTCGCGGTGTACCCCGGTTCAAGACTT	37	52
AACGGGTTGGGTCGCGGTGTACCCCGGTTCAAGACTTG	38	3
AACGGGTTGGGTCGCGGTGTACCCCGGTTCAAGACTTGT	39	2
AACGGGTTGGGTCGCGGTGTACCCCGGTTCAAGACTTGTACTCGAGCCGG	50	6
AACGTGAACGGGTTGGGTCGCGGTGTACCCCGGTTCAAGACT	42	1
AACGTGAACGGGTTGGGTCGCGGTGTACCCCGGTTCAAGACTTGT	45	1
AACGTGGTATTGGCACTCCCGTCTCGACCCAG	32	1
AACGTGGTATTGGCACTCCCGTCTCGACCCAGCCTACAAAAATCCAGGA	49	2
AAGACTTGTACTCGAGCCGG	20	2
AAGACTTGTACTCGAGCCGGC	21	5
AAGACTTGTACTCGAGCCGGCC	22	13
AAGACTTGTACTCGAGCCGGCCG	23	10
AAGACTTGTACTCGAGCCGGCCGG	24	23
AAGACTTGTACTCGAGCCGGCCGGA	25	13
AAGACTTGTACTCGAGCCGGCCGGAG	26	16
AAGACTTGTACTCGAGCCGGCCGGAGC	27	1
AAGACTTGTACTCGAGCCGGCCGGAGCC	28	3
AAGACTTGTACTCGAGCCGGCCGGAGCCG	29	4
AAGACTTGTACTCGAGCCGGCCGGAGCCGC	30	2
AAGACTTGTACTCGAGCCGGCCGGAGCCGCGG	32	12
AAGACTTGTACTCGAGCCGGCCGGAGCCGCGGCTA	35	1
AAGACTTGTACTCGAGCCGGCCGGAGCCGCGGCTAACG	38	5
AAGACTTGTACTCGAGCCGGCCGGAGCCGCGGCTAACGTG	40	2
AAGACTTGTACTCGAGCCGGCCGGAGCCGCGGCTAACGTGG	41	2
AAGACTTGTACTCGAGCCGGCCGGAGCCGCGGCTAACGTGGT	42	1
AAGACTTGTACTCGAGCCGGCCGGAGCCGCGGCTAACGTGGTA	43	4
AAGACTTGTACTCGAGCCGGCCGGAGCCGCGGCTAACGTGGTAT	44	4
AAGACTTGTACTCGAGCCGGCCGGAGCCGCGGCTAACGTGGTATT	45	5
AAGACTTGTACTCGAGCCGGCCGGAGCCGCGGCTAACGTGGTATTG	46	3
AAGACTTGTACTCGAGCCGGCCGGAGCCGCGGCTAACGTGGTATTGGCAC	50	14
AATCCAGGATACGGAATCGA	20	1
AATCCAGGATACGGAATCGAGTC	23	3
AATCCAGGATACGGAATCGAGTCG	24	2
AATCCAGGATACGGAATCGAGTCGT	25	120
AATCCAGGATACGGAATCGAGTCGTT	26	558
AATCCAGGATACGGAATCGAGTCGTTT	27	123
AATCCAGGATACGGAATCGAGTCGTTTT	28	27
ACAAAAATCCAGGATACGGAATC	23	6
ACAAAAATCCAGGATACGGAATCG	24	2
ACAAAAATCCAGGATACGGAATCGAGTCGT	30	7
ACAAAAATCCAGGATACGGAATCGAGTCGTT	31	68
ACAAAAATCCAGGATACGGAATCGAGTCGTTT	32	78
ACAAAAATCCAGGATACGGAATCGAGTCGTTTT	33	18
ACCCAGCCTACAAAAATCCA	20	1
ACCCAGCCTACAAAAATCCAGGATACG	27	1
ACCCAGCCTACAAAAATCCAGGATACGGAAT	31	1
ACCCAGCCTACAAAAATCCAGGATACGGAATCG	33	3
ACCCAGCCTACAAAAATCCAGGATACGGAATCGAGTCGT	39	4
ACCCAGCCTACAAAAATCCAGGATACGGAATCGAGTCGTT	40	10
ACCCAGCCTACAAAAATCCAGGATACGGAATCGAGTCGTTT	41	8
ACCCAGCCTACAAAAATCCAGGATACGGAATCGAGTCGTTTT	42	2
ACCCCGGTTCAAGACTTGTA	20	19
ACCCCGGTTCAAGACTTGTACTC	23	15
ACCCCGGTTCAAGACTTGTACTCG	24	6
ACCCCGGTTCAAGACTTGTACTCGA	25	1
ACCCCGGTTCAAGACTTGTACTCGAGC	27	1
ACCCCGGTTCAAGACTTGTACTCGAGCC	28	4
ACCCCGGTTCAAGACTTGTACTCGAGCCG	29	2
ACCCCGGTTCAAGACTTGTACTCGAGCCGGCCGGAGC	37	1
ACCCCGGTTCAAGACTTGTACTCGAGCCGGCCGGAGCCGCGGC	43	1
ACGGGTTGGGTCGCGGTGTACCC	23	1
ACGGGTTGGGTCGCGGTGTACCCCGGTTC	29	1
ACGGGTTGGGTCGCGGTGTACCCCGGTTCAAGAC	34	1
ACGGGTTGGGTCGCGGTGTACCCCGGTTCAAGACTT	36	1
ACGGGTTGGGTCGCGGTGTACCCCGGTTCAAGACTTGTACTCGAGCCGGC	50	1
ACGTGAACGGGTTGGGTCGCGGTGTACCCCGGTTCAAGAC	40	1
ACGTGAACGGGTTGGGTCGCGGTGTACCCCGGTTCAAGACTTGTACTCGA	50	1
ACGTGGTATTGGCACTCCCGTCTCGA	26	1
ACGTGGTATTGGCACTCCCGTCTCGACCCAGCCTACAAAAATCCAGGAT	49	1
ACGTGGTATTGGCACTCCCGTCTCGACCCAGCCTACAAAAATCCAGGATA	50	1
ACTCCCGTCTCGACCCAGCC	20	3
ACTCCCGTCTCGACCCAGCCT	21	3
ACTCCCGTCTCGACCCAGCCTA	22	7
ACTCCCGTCTCGACCCAGCCTAC	23	5
ACTCCCGTCTCGACCCAGCCTACA	24	5
ACTCCCGTCTCGACCCAGCCTACAAAA	27	1
ACTCCCGTCTCGACCCAGCCTACAAAAATCCAG	33	1
ACTCCCGTCTCGACCCAGCCTACAAAAATCCAGGA	35	1
ACTCCCGTCTCGACCCAGCCTACAAAAATCCAGGAT	36	1
ACTCCCGTCTCGACCCAGCCTACAAAAATCCAGGATACGG	40	1
ACTCCCGTCTCGACCCAGCCTACAAAAATCCAGGATACGGA	41	1
ACTCCCGTCTCGACCCAGCCTACAAAAATCCAGGATACGGAA	42	3
ACTCCCGTCTCGACCCAGCCTACAAAAATCCAGGATACGGAAT	43	1
ACTCCCGTCTCGACCCAGCCTACAAAAATCCAGGATACGGAATCG	45	2
ACTCCCGTCTCGACCCAGCCTACAAAAATCCAGGATACGGAATCGAGTCG	50	2
ACTCGACTCTGTAGCCTGGA	20	1326
ACTCGACTCTGTAGCCTGGAG	21	95
ACTCGACTCTGTAGCCTGGAGG	22	11
ACTCGACTCTGTAGCCTGGAGGA	23	46
ACTCGACTCTGTAGCCTGGAGGAAC	25	7
ACTCGACTCTGTAGCCTGGAGGAACG	26	18
ACTCGACTCTGTAGCCTGGAGGAACGT	27	1
ACTCGACTCTGTAGCCTGGAGGAACGTGA	29	1
ACTCGACTCTGTAGCCTGGAGGAACGTGAACGGG	34	6
ACTCGACTCTGTAGCCTGGAGGAACGTGAACGGGT	35	3
ACTCGACTCTGTAGCCTGGAGGAACGTGAACGGGTT	36	1
ACTCGACTCTGTAGCCTGGAGGAACGTGAACGGGTTGGG	39	3
ACTCGACTCTGTAGCCTGGAGGAACGTGAACGGGTTGGGT	40	1
ACTCGACTCTGTAGCCTGGAGGAACGTGAACGGGTTGGGTC	41	1
ACTCGACTCTGTAGCCTGGAGGAACGTGAACGGGTTGGGTCG	42	1
ACTCGACTCTGTAGCCTGGAGGAACGTGAACGGGTTGGGTCGC	43	2
ACTCGACTCTGTAGCCTGGAGGAACGTGAACGGGTTGGGTCGCGGT	46	3
ACTCGACTCTGTAGCCTGGAGGAACGTGAACGGGTTGGGTCGCGGTGTA	49	1
ACTCGACTCTGTAGCCTGGAGGAACGTGAACGGGTTGGGTCGCGGTGTAC	50	85
ACTCGAGCCGGCCGGAGCCG	20	2
ACTCGAGCCGGCCGGAGCCGCGG	23	1
ACTCGAGCCGGCCGGAGCCGCGGCTAACG	29	2
ACTCGAGCCGGCCGGAGCCGCGGCTAACGTGGT	33	2
ACTCGAGCCGGCCGGAGCCGCGGCTAACGTGGTA	34	10
ACTCGAGCCGGCCGGAGCCGCGGCTAACGTGGTATTGGCACT	42	1
ACTCGAGCCGGCCGGAGCCGCGGCTAACGTGGTATTGGCACTCC	44	1
ACTCGAGCCGGCCGGAGCCGCGGCTAACGTGGTATTGGCACTCCCG	46	2
ACTCTGTAGCCTGGAGGAAC	20	2
ACTCTGTAGCCTGGAGGAACG	21	1
ACTCTGTAGCCTGGAGGAACGTGA	24	1
ACTCTGTAGCCTGGAGGAACGTGAA	25	2
ACTCTGTAGCCTGGAGGAACGTGAACGG	28	1
ACTCTGTAGCCTGGAGGAACGTGAACGGG	29	2
ACTCTGTAGCCTGGAGGAACGTGAACGGGT	30	1
ACTCTGTAGCCTGGAGGAACGTGAACGGGTT	31	1
ACTCTGTAGCCTGGAGGAACGTGAACGGGTTG	32	1
ACTCTGTAGCCTGGAGGAACGTGAACGGGTTGG	33	1
ACTCTGTAGCCTGGAGGAACGTGAACGGGTTGGGT	35	1
ACTCTGTAGCCTGGAGGAACGTGAACGGGTTGGGTCGCGGTGT	43	1
ACTCTGTAGCCTGGAGGAACGTGAACGGGTTGGGTCGCGGTGTACC	46	1
ACTCTGTAGCCTGGAGGAACGTGAACGGGTTGGGTCGCGGTGTACCCCGG	50	5
ACTTGTACTCGAGCCGGCCG	20	3
ACTTGTACTCGAGCCGGCCGG	21	4
ACTTGTACTCGAGCCGGCCGGA	22	2
ACTTGTACTCGAGCCGGCCGGAG	23	6
ACTTGTACTCGAGCCGGCCGGAGCCGCGGCTAACG	35	1
ACTTGTACTCGAGCCGGCCGGAGCCGCGGCTAACGTGG	38	1
ACTTGTACTCGAGCCGGCCGGAGCCGCGGCTAACGTGGT	39	2
ACTTGTACTCGAGCCGGCCGGAGCCGCGGCTAACGTGGTATTGGCACTCC	50	3
AGACTTGTACTCGAGCCGGC	20	2
AGACTTGTACTCGAGCCGGCC	21	4
AGACTTGTACTCGAGCCGGCCG	22	2
AGACTTGTACTCGAGCCGGCCGG	23	17
AGACTTGTACTCGAGCCGGCCGGA	24	10
AGACTTGTACTCGAGCCGGCCGGAG	25	10
AGACTTGTACTCGAGCCGGCCGGAGC	26	1
AGACTTGTACTCGAGCCGGCCGGAGCCGC	29	1
AGACTTGTACTCGAGCCGGCCGGAGCCGCGG	31	4
AGACTTGTACTCGAGCCGGCCGGAGCCGCGGC	32	1
AGACTTGTACTCGAGCCGGCCGGAGCCGCGGCTAACGTG	39	2
AGACTTGTACTCGAGCCGGCCGGAGCCGCGGCTAACGTGG	40	5
AGACTTGTACTCGAGCCGGCCGGAGCCGCGGCTAACGTGGT	41	5
AGACTTGTACTCGAGCCGGCCGGAGCCGCGGCTAACGTGGTA	42	1
AGACTTGTACTCGAGCCGGCCGGAGCCGCGGCTAACGTGGTAT	43	3
AGACTTGTACTCGAGCCGGCCGGAGCCGCGGCTAACGTGGTATT	44	1
AGACTTGTACTCGAGCCGGCCGGAGCCGCGGCTAACGTGGTATTGGCAC	49	5
AGCCGCGGCTAACGTGGTATTGGCACTCCCGTCTCGACCCAGCCTACAAA	50	1
AGCCGGCCGGAGCCGCGGCTAACGTGGT	28	1
AGCCTACAAAAATCCAGGATAC	22	1
AGCCTACAAAAATCCAGGATACGGAAT	27	8
AGCCTACAAAAATCCAGGATACGGAATC	28	1
AGCCTACAAAAATCCAGGATACGGAATCG	29	3
AGCCTACAAAAATCCAGGATACGGAATCGAGTCGT	35	2
AGCCTACAAAAATCCAGGATACGGAATCGAGTCGTT	36	8
AGCCTACAAAAATCCAGGATACGGAATCGAGTCGTTT	37	4
AGCCTACAAAAATCCAGGATACGGAATCGAGTCGTTTT	38	2
AGCCTGGAGGAACGTGAACGGG	22	1
AGCCTGGAGGAACGTGAACGGGTTGGG	27	1
AGCCTGGAGGAACGTGAACGGGTTGGGTC	29	2
AGCCTGGAGGAACGTGAACGGGTTGGGTCGC	31	1
AGCCTGGAGGAACGTGAACGGGTTGGGTCGCGGT	34	1
AGCCTGGAGGAACGTGAACGGGTTGGGTCGCGGTGTACCCCGGT	44	1
AGCCTGGAGGAACGTGAACGGGTTGGGTCGCGGTGTACCCCGGTTCAAGA	50	1
AGCGACTCGACTCTGTAGCC	20	5678
AGCGACTCGACTCTGTAGCCT	21	53273
AGCGACTCGACTCTGTAGCCTG	22	6261
AGCGACTCGACTCTGTAGCCTGG	23	180877
AGCGACTCGACTCTGTAGCCTGGA	24	12498
AGCGACTCGACTCTGTAGCCTGGAG	25	704
AGCGACTCGACTCTGTAGCCTGGAGG	26	129
AGCGACTCGACTCTGTAGCCTGGAGGA	27	1027
AGCGACTCGACTCTGTAGCCTGGAGGAA	28	34
AGCGACTCGACTCTGTAGCCTGGAGGAAC	29	50
AGCGACTCGACTCTGTAGCCTGGAGGAACG	30	133
AGCGACTCGACTCTGTAGCCTGGAGGAACGT	31	248
AGCGACTCGACTCTGTAGCCTGGAGGAACGTG	32	74
AGCGACTCGACTCTGTAGCCTGGAGGAACGTGA	33	2
AGCGACTCGACTCTGTAGCCTGGAGGAACGTGAA	34	2
AGCGACTCGACTCTGTAGCCTGGAGGAACGTGAAC	35	4
AGCGACTCGACTCTGTAGCCTGGAGGAACGTGAACG	36	21
AGCGACTCGACTCTGTAGCCTGGAGGAACGTGAACGG	37	5
AGCGACTCGACTCTGTAGCCTGGAGGAACGTGAACGGG	38	19
AGCGACTCGACTCTGTAGCCTGGAGGAACGTGAACGGGT	39	104
AGCGACTCGACTCTGTAGCCTGGAGGAACGTGAACGGGTT	40	11
AGCGACTCGACTCTGTAGCCTGGAGGAACGTGAACGGGTTG	41	52
AGCGACTCGACTCTGTAGCCTGGAGGAACGTGAACGGGTTGG	42	1
AGCGACTCGACTCTGTAGCCTGGAGGAACGTGAACGGGTTGGG	43	26
AGCGACTCGACTCTGTAGCCTGGAGGAACGTGAACGGGTTGGGT	44	119
AGCGACTCGACTCTGTAGCCTGGAGGAACGTGAACGGGTTGGGTC	45	9
AGCGACTCGACTCTGTAGCCTGGAGGAACGTGAACGGGTTGGGTCG	46	2
AGCGACTCGACTCTGTAGCCTGGAGGAACGTGAACGGGTTGGGTCGCGG	49	50
AGGAACGTGAACGGGTTGGGTC	22	2
AGGAACGTGAACGGGTTGGGTCG	23	1
AGGAACGTGAACGGGTTGGGTCGCGGTGTAC	31	1
AGGAACGTGAACGGGTTGGGTCGCGGTGTACC	32	3
AGGAACGTGAACGGGTTGGGTCGCGGTGTACCCCGGTTCAAGAC	44	1
AGGATACGGAATCGAGTCGT	20	456
AGGATACGGAATCGAGTCGTT	21	1607
AGGATACGGAATCGAGTCGTTT	22	11361
AGGATACGGAATCGAGTCGTTTT	23	42258
ATACGGAATCGAGTCGTTTT	20	13
ATCCAGGATACGGAATCGAGT	21	1
ATCCAGGATACGGAATCGAGTC	22	2
ATCCAGGATACGGAATCGAGTCG	23	4
ATCCAGGATACGGAATCGAGTCGT	24	39
ATCCAGGATACGGAATCGAGTCGTT	25	368
ATCCAGGATACGGAATCGAGTCGTTT	26	87
ATCCAGGATACGGAATCGAGTCGTTTT	27	17
ATTGGCACTCCCGTCTCGAC	20	1
ATTGGCACTCCCGTCTCGACC	21	1
ATTGGCACTCCCGTCTCGACCCAG	24	1
ATTGGCACTCCCGTCTCGACCCAGCCT	27	2
ATTGGCACTCCCGTCTCGACCCAGCCTACAAAAATCCAGGATACGGAATC	50	1
CAAAAATCCAGGATACGGAATC	22	5
CAAAAATCCAGGATACGGAATCG	23	1
CAAAAATCCAGGATACGGAATCGAGTC	27	11
CAAAAATCCAGGATACGGAATCGAGTCG	28	10
CAAAAATCCAGGATACGGAATCGAGTCGT	29	170
CAAAAATCCAGGATACGGAATCGAGTCGTT	30	1471
CAAAAATCCAGGATACGGAATCGAGTCGTTT	31	1189
CAAAAATCCAGGATACGGAATCGAGTCGTTTT	32	283
CAAGACTTGTACTCGAGCCG	20	2
CAAGACTTGTACTCGAGCCGG	21	5
CAAGACTTGTACTCGAGCCGGC	22	13
CAAGACTTGTACTCGAGCCGGCC	23	24
CAAGACTTGTACTCGAGCCGGCCG	24	12
CAAGACTTGTACTCGAGCCGGCCGG	25	8
CAAGACTTGTACTCGAGCCGGCCGGA	26	12
CAAGACTTGTACTCGAGCCGGCCGGAG	27	10
CAAGACTTGTACTCGAGCCGGCCGGAGC	28	6
CAAGACTTGTACTCGAGCCGGCCGGAGCC	29	1
CAAGACTTGTACTCGAGCCGGCCGGAGCCG	30	1
CAAGACTTGTACTCGAGCCGGCCGGAGCCGC	31	1
CAAGACTTGTACTCGAGCCGGCCGGAGCCGCGG	33	1
CAAGACTTGTACTCGAGCCGGCCGGAGCCGCGGC	34	1
CAAGACTTGTACTCGAGCCGGCCGGAGCCGCGGCTAAC	38	1
CAAGACTTGTACTCGAGCCGGCCGGAGCCGCGGCTAACG	39	3
CAAGACTTGTACTCGAGCCGGCCGGAGCCGCGGCTAACGT	40	2
CAAGACTTGTACTCGAGCCGGCCGGAGCCGCGGCTAACGTG	41	3
CAAGACTTGTACTCGAGCCGGCCGGAGCCGCGGCTAACGTGGT	43	2
CAAGACTTGTACTCGAGCCGGCCGGAGCCGCGGCTAACGTGGTA	44	1
CAAGACTTGTACTCGAGCCGGCCGGAGCCGCGGCTAACGTGGTAT	45	1
CAAGACTTGTACTCGAGCCGGCCGGAGCCGCGGCTAACGTGGTATT	46	2
CAAGACTTGTACTCGAGCCGGCCGGAGCCGCGGCTAACGTGGTATTGGCA	50	14
CACTCCCGTCTCGACCCAGC	20	16
CACTCCCGTCTCGACCCAGCC	21	4
CACTCCCGTCTCGACCCAGCCT	22	10
CACTCCCGTCTCGACCCAGCCTA	23	10
CACTCCCGTCTCGACCCAGCCTAC	24	8
CACTCCCGTCTCGACCCAGCCTACA	25	10
CACTCCCGTCTCGACCCAGCCTACAA	26	1
CACTCCCGTCTCGACCCAGCCTACAAA	27	1
CACTCCCGTCTCGACCCAGCCTACAAAA	28	1
CACTCCCGTCTCGACCCAGCCTACAAAAATC	31	3
CACTCCCGTCTCGACCCAGCCTACAAAAATCC	32	1
CACTCCCGTCTCGACCCAGCCTACAAAAATCCAGG	35	2
CACTCCCGTCTCGACCCAGCCTACAAAAATCCAGGA	36	1
CACTCCCGTCTCGACCCAGCCTACAAAAATCCAGGAT	37	2
CACTCCCGTCTCGACCCAGCCTACAAAAATCCAGGATA	38	1
CACTCCCGTCTCGACCCAGCCTACAAAAATCCAGGATAC	39	1
CACTCCCGTCTCGACCCAGCCTACAAAAATCCAGGATACG	40	3
CACTCCCGTCTCGACCCAGCCTACAAAAATCCAGGATACGG	41	10
CACTCCCGTCTCGACCCAGCCTACAAAAATCCAGGATACGGA	42	1
CACTCCCGTCTCGACCCAGCCTACAAAAATCCAGGATACGGAA	43	11
CACTCCCGTCTCGACCCAGCCTACAAAAATCCAGGATACGGAAT	44	2
CACTCCCGTCTCGACCCAGCCTACAAAAATCCAGGATACGGAATCG	46	20
CACTCCCGTCTCGACCCAGCCTACAAAAATCCAGGATACGGAATCGA	47	5
CACTCCCGTCTCGACCCAGCCTACAAAAATCCAGGATACGGAATCGAGTC	50	5
CAGCCTACAAAAATCCAGGATACG	24	1
CAGCCTACAAAAATCCAGGATACGGA	26	3
CAGCCTACAAAAATCCAGGATACGGAA	27	1
CAGCCTACAAAAATCCAGGATACGGAAT	28	17
CAGCCTACAAAAATCCAGGATACGGAATC	29	3
CAGCCTACAAAAATCCAGGATACGGAATCG	30	12
CAGCCTACAAAAATCCAGGATACGGAATCGAG	32	1
CAGCCTACAAAAATCCAGGATACGGAATCGAGT	33	1
CAGCCTACAAAAATCCAGGATACGGAATCGAGTCG	35	1
CAGCCTACAAAAATCCAGGATACGGAATCGAGTCGT	36	3
CAGCCTACAAAAATCCAGGATACGGAATCGAGTCGTT	37	21
CAGCCTACAAAAATCCAGGATACGGAATCGAGTCGTTT	38	11
CAGCCTACAAAAATCCAGGATACGGAATCGAGTCGTTTT	39	1
CAGGATACGGAATCGAGTCG	20	3459
CAGGATACGGAATCGAGTCGT	21	94003
CAGGATACGGAATCGAGTCGTT	22	238825
CAGGATACGGAATCGAGTCGTTT	23	222279
CAGGATACGGAATCGAGTCGTTTT	24	23323
CCAGCCTACAAAAATCCAGGATAC	24	1
CCAGCCTACAAAAATCCAGGATACGG	26	1
CCAGCCTACAAAAATCCAGGATACGGAAT	29	2
CCAGCCTACAAAAATCCAGGATACGGAATCG	31	6
CCAGCCTACAAAAATCCAGGATACGGAATCGAGTCGT	37	1
CCAGCCTACAAAAATCCAGGATACGGAATCGAGTCGTT	38	9
CCAGCCTACAAAAATCCAGGATACGGAATCGAGTCGTTT	39	3
CCAGCCTACAAAAATCCAGGATACGGAATCGAGTCGTTTT	40	1
CCAGGATACGGAATCGAGTCGT	22	28
CCAGGATACGGAATCGAGTCGTT	23	67
CCAGGATACGGAATCGAGTCGTTT	24	43
CCAGGATACGGAATCGAGTCGTTTT	25	28
CCCAGCCTACAAAAATCCAGGA	22	1
CCCAGCCTACAAAAATCCAGGATACG	26	2
CCCAGCCTACAAAAATCCAGGATACGGA	28	1
CCCAGCCTACAAAAATCCAGGATACGGAAT	30	1
CCCAGCCTACAAAAATCCAGGATACGGAATCG	32	2
CCCAGCCTACAAAAATCCAGGATACGGAATCGA	33	1
CCCAGCCTACAAAAATCCAGGATACGGAATCGAGTCGT	38	4
CCCAGCCTACAAAAATCCAGGATACGGAATCGAGTCGTT	39	4
CCCAGCCTACAAAAATCCAGGATACGGAATCGAGTCGTTTT	41	1
CCCCGGTTCAAGACTTGTAC	20	4
CCCCGGTTCAAGACTTGTACTC	22	20
CCCCGGTTCAAGACTTGTACTCG	23	9
CCCCGGTTCAAGACTTGTACTCGA	24	8
CCCCGGTTCAAGACTTGTACTCGAG	25	1
CCCCGGTTCAAGACTTGTACTCGAGC	26	9
CCCCGGTTCAAGACTTGTACTCGAGCC	27	14
CCCCGGTTCAAGACTTGTACTCGAGCCGGCCGGAGC	36	3
CCCCGGTTCAAGACTTGTACTCGAGCCGGCCGGAGCCG	38	1
CCCGGTTCAAGACTTGTACT	20	1
CCCGGTTCAAGACTTGTACTC	21	29
CCCGGTTCAAGACTTGTACTCG	22	22
CCCGGTTCAAGACTTGTACTCGA	23	5
CCCGGTTCAAGACTTGTACTCGAG	24	4
CCCGGTTCAAGACTTGTACTCGAGC	25	8
CCCGGTTCAAGACTTGTACTCGAGCC	26	11
CCCGGTTCAAGACTTGTACTCGAGCCGGCCGGAGCC	36	1
CCCGGTTCAAGACTTGTACTCGAGCCGGCCGGAGCCGCGGCTAACGTGG	49	1
CCCGTCTCGACCCAGCCTACAAAAATCC	28	1
CCCGTCTCGACCCAGCCTACAAAAATCCAGGA	32	1
CCCGTCTCGACCCAGCCTACAAAAATCCAGGATACG	36	6
CCCGTCTCGACCCAGCCTACAAAAATCCAGGATACGG	37	10
CCCGTCTCGACCCAGCCTACAAAAATCCAGGATACGGA	38	2
CCCGTCTCGACCCAGCCTACAAAAATCCAGGATACGGAA	39	5
CCCGTCTCGACCCAGCCTACAAAAATCCAGGATACGGAATCG	42	6
CCCGTCTCGACCCAGCCTACAAAAATCCAGGATACGGAATCGA	43	2
CCGCGGCTAACGTGGTATTGGCACTCCCGTCTCGACCCAG	40	1
CCGCGGCTAACGTGGTATTGGCACTCCCGTCTCGACCCAGCCTACAAAA	49	1
CCGGAGCCGCGGCTAACGTGGTATTGGCACTCCCG	35	1
CCGGAGCCGCGGCTAACGTGGTATTGGCACTCCCGTCTCGACC	43	1
CCGGAGCCGCGGCTAACGTGGTATTGGCACTCCCGTCTCGACCC	44	1
CCGGAGCCGCGGCTAACGTGGTATTGGCACTCCCGTCTCGACCCAG	46	1
CCGGAGCCGCGGCTAACGTGGTATTGGCACTCCCGTCTCGACCCAGCC	48	1
CCGGAGCCGCGGCTAACGTGGTATTGGCACTCCCGTCTCGACCCAGCCTA	50	3
CCGGCCGGAGCCGCGGCTAACGTGGTATT	29	1
CCGGCCGGAGCCGCGGCTAACGTGGTATTGGCAC	34	1
CCGGCCGGAGCCGCGGCTAACGTGGTATTGGCACTCCCGTCTCGACC	47	1
CCGGCCGGAGCCGCGGCTAACGTGGTATTGGCACTCCCGTCTCGACCC	48	1
CCGGCCGGAGCCGCGGCTAACGTGGTATTGGCACTCCCGTCTCGACCCAG	50	2
CCGGTTCAAGACTTGTACTC	20	12
CCGGTTCAAGACTTGTACTCGA	22	8
CCGGTTCAAGACTTGTACTCGAG	23	5
CCGGTTCAAGACTTGTACTCGAGC	24	8
CCGGTTCAAGACTTGTACTCGAGCC	25	30
CCGTCTCGACCCAGCCTACA	20	1
CCGTCTCGACCCAGCCTACAAA	22	1
CCGTCTCGACCCAGCCTACAAAAATC	26	1
CCGTCTCGACCCAGCCTACAAAAATCCAGGATAC	34	1
CCGTCTCGACCCAGCCTACAAAAATCCAGGATACG	35	4
CCGTCTCGACCCAGCCTACAAAAATCCAGGATACGG	36	1
CCGTCTCGACCCAGCCTACAAAAATCCAGGATACGGAA	38	1
CCGTCTCGACCCAGCCTACAAAAATCCAGGATACGGAATCG	41	1
CCGTCTCGACCCAGCCTACAAAAATCCAGGATACGGAATCGAGT	44	1
CCTACAAAAATCCAGGATACGGAAT	25	1
CCTACAAAAATCCAGGATACGGAATC	26	3
CCTACAAAAATCCAGGATACGGAATCG	27	2
CCTACAAAAATCCAGGATACGGAATCGA	28	2
CCTACAAAAATCCAGGATACGGAATCGAGTCG	32	1
CCTACAAAAATCCAGGATACGGAATCGAGTCGT	33	3
CCTACAAAAATCCAGGATACGGAATCGAGTCGTT	34	5
CCTACAAAAATCCAGGATACGGAATCGAGTCGTTT	35	7
CCTACAAAAATCCAGGATACGGAATCGAGTCGTTTT	36	2
CCTGGAGGAACGTGAACGGGTT	22	1
CCTGGAGGAACGTGAACGGGTTGG	24	1
CCTGGAGGAACGTGAACGGGTTGGGTC	27	2
CCTGGAGGAACGTGAACGGGTTGGGTCG	28	1
CCTGGAGGAACGTGAACGGGTTGGGTCGCG	30	1
CCTGGAGGAACGTGAACGGGTTGGGTCGCGGTG	33	1
CCTGGAGGAACGTGAACGGGTTGGGTCGCGGTGTACCCC	39	1
CGACCCAGCCTACAAAAATC	20	1
CGACCCAGCCTACAAAAATCCAGGA	25	1
CGACCCAGCCTACAAAAATCCAGGAT	26	1
CGACCCAGCCTACAAAAATCCAGGATACGG	30	1
CGACCCAGCCTACAAAAATCCAGGATACGGA	31	1
CGACCCAGCCTACAAAAATCCAGGATACGGAAT	33	1
CGACCCAGCCTACAAAAATCCAGGATACGGAATC	34	2
CGACCCAGCCTACAAAAATCCAGGATACGGAATCGA	36	1
CGACCCAGCCTACAAAAATCCAGGATACGGAATCGAGTCGT	41	18
CGACCCAGCCTACAAAAATCCAGGATACGGAATCGAGTCGTT	42	20
CGACCCAGCCTACAAAAATCCAGGATACGGAATCGAGTCGTTT	43	14
CGACCCAGCCTACAAAAATCCAGGATACGGAATCGAGTCGTTTT	44	2
CGACTCGACTCTGTAGCCTG	20	1
CGACTCGACTCTGTAGCCTGG	21	708
CGACTCGACTCTGTAGCCTGGA	22	3381
CGACTCGACTCTGTAGCCTGGAG	23	25
CGACTCGACTCTGTAGCCTGGAGG	24	1
CGACTCGACTCTGTAGCCTGGAGGA	25	6
CGACTCGACTCTGTAGCCTGGAGGAAC	27	1
CGACTCGACTCTGTAGCCTGGAGGAACG	28	2
CGACTCGACTCTGTAGCCTGGAGGAACGT	29	2
CGACTCGACTCTGTAGCCTGGAGGAACGTGAACGGGTTG	39	1
CGACTCGACTCTGTAGCCTGGAGGAACGTGAACGGGTTGGGTCGCGGTG	49	2
CGACTCTGTAGCCTGGAGGA	20	2
CGACTCTGTAGCCTGGAGGAA	21	1
CGACTCTGTAGCCTGGAGGAAC	22	1
CGACTCTGTAGCCTGGAGGAACG	23	3
CGACTCTGTAGCCTGGAGGAACGT	24	1
CGACTCTGTAGCCTGGAGGAACGTGAA	27	1
CGACTCTGTAGCCTGGAGGAACGTGAACGG	30	1
CGACTCTGTAGCCTGGAGGAACGTGAACGGG	31	1
CGACTCTGTAGCCTGGAGGAACGTGAACGGGT	32	1
CGACTCTGTAGCCTGGAGGAACGTGAACGGGTT	33	1
CGACTCTGTAGCCTGGAGGAACGTGAACGGGTTG	34	1
CGACTCTGTAGCCTGGAGGAACGTGAACGGGTTGG	35	1
CGACTCTGTAGCCTGGAGGAACGTGAACGGGTTGGGT	37	2
CGACTCTGTAGCCTGGAGGAACGTGAACGGGTTGGGTC	38	1
CGACTCTGTAGCCTGGAGGAACGTGAACGGGTTGGGTCGCGGT	43	1
CGACTCTGTAGCCTGGAGGAACGTGAACGGGTTGGGTCGCGGTGTAC	47	1
CGACTCTGTAGCCTGGAGGAACGTGAACGGGTTGGGTCGCGGTGTACC	48	1
CGACTCTGTAGCCTGGAGGAACGTGAACGGGTTGGGTCGCGGTGTACCC	49	4
CGACTCTGTAGCCTGGAGGAACGTGAACGGGTTGGGTCGCGGTGTACCCC	50	2
CGAGCCGGCCGGAGCCGCGGCT	22	2
CGAGCCGGCCGGAGCCGCGGCTA	23	1
CGAGCCGGCCGGAGCCGCGGCTAACGTG	28	1
CGAGCCGGCCGGAGCCGCGGCTAACGTGGTA	31	2
CGAGCCGGCCGGAGCCGCGGCTAACGTGGTATT	33	5
CGAGCCGGCCGGAGCCGCGGCTAACGTGGTATTGGCACTCCCGTCTCGAC	50	1
CGCGGCTAACGTGGTATTGG	20	1
CGCGGCTAACGTGGTATTGGCACTCCCGTCTCG	33	1
CGCGGCTAACGTGGTATTGGCACTCCCGTCTCGACCCAGCCT	42	1
CGCGGCTAACGTGGTATTGGCACTCCCGTCTCGACCCAGCCTACAAAAA	49	1
CGCGGCTCCGGCCGGCTCGAGTACAAGTCTTGAACCGGG	39	1
CGCGGTGTACCCCGGTTCAAGAC	23	5
CGCGGTGTACCCCGGTTCAAGACT	24	12
CGCGGTGTACCCCGGTTCAAGACTT	25	1
CGCGGTGTACCCCGGTTCAAGACTTGT	27	2
CGCGGTGTACCCCGGTTCAAGACTTGTA	28	1
CGCGGTGTACCCCGGTTCAAGACTTGTAC	29	1
CGCGGTGTACCCCGGTTCAAGACTTGTACT	30	3
CGCGGTGTACCCCGGTTCAAGACTTGTACTCG	32	8
CGCGGTGTACCCCGGTTCAAGACTTGTACTCGA	33	6
CGCGGTGTACCCCGGTTCAAGACTTGTACTCGAG	34	1
CGCGGTGTACCCCGGTTCAAGACTTGTACTCGAGCC	36	2
CGCGGTGTACCCCGGTTCAAGACTTGTACTCGAGCCG	37	1
CGCGGTGTACCCCGGTTCAAGACTTGTACTCGAGCCGGC	39	3
CGCGGTGTACCCCGGTTCAAGACTTGTACTCGAGCCGGCC	40	1
CGCGGTGTACCCCGGTTCAAGACTTGTACTCGAGCCGGCCG	41	1
CGGAGCCGCGGCTAACGTGGTATTGGCACTCCCGTCTCGACC	42	1
CGGAGCCGCGGCTAACGTGGTATTGGCACTCCCGTCTCGACCCAGCCT	48	1
CGGCCGGAGCCGCGGCTAACGTGGTATT	28	1
CGGCCGGAGCCGCGGCTAACGTGGTATTGGCACTCCCGTCTCGACC	46	2
CGGCCGGAGCCGCGGCTAACGTGGTATTGGCACTCCCGTCTCGACCC	47	1
CGGCCGGAGCCGCGGCTAACGTGGTATTGGCACTCCCGTCTCGACCCAG	49	6
CGGCCGGAGCCGCGGCTAACGTGGTATTGGCACTCCCGTCTCGACCCAGC	50	1
CGGCTAACGTGGTATTGGCACTCCCGTCTCGAC	33	1
CGGGTTGGGTCGCGGTGTACC	21	1
CGGGTTGGGTCGCGGTGTACCCCGGT	26	1
CGGGTTGGGTCGCGGTGTACCCCGGTT	27	1
CGGGTTGGGTCGCGGTGTACCCCGGTTCAAGAC	33	2
CGGGTTGGGTCGCGGTGTACCCCGGTTCAAGACT	34	15
CGGGTTGGGTCGCGGTGTACCCCGGTTCAAGACTT	35	3
CGGGTTGGGTCGCGGTGTACCCCGGTTCAAGACTTGT	37	1
CGGGTTGGGTCGCGGTGTACCCCGGTTCAAGACTTGTACTC	41	1
CGGGTTGGGTCGCGGTGTACCCCGGTTCAAGACTTGTACTCGAGCCGGCC	50	1
CGGTGTACCCCGGTTCAAGACT	22	9
CGGTGTACCCCGGTTCAAGACTT	23	1
CGGTGTACCCCGGTTCAAGACTTGTA	26	1
CGGTGTACCCCGGTTCAAGACTTGTACT	28	6
CGGTGTACCCCGGTTCAAGACTTGTACTC	29	5
CGGTGTACCCCGGTTCAAGACTTGTACTCGA	31	6
CGGTGTACCCCGGTTCAAGACTTGTACTCGAGCC	34	4
CGGTGTACCCCGGTTCAAGACTTGTACTCGAGCCGGCCGGA	41	1
CGGTGTACCCCGGTTCAAGACTTGTACTCGAGCCGGCCGGAGCCGCGGC	49	8
CGGTTCAAGACTTGTACTCG	20	5
CGGTTCAAGACTTGTACTCGA	21	4
CGGTTCAAGACTTGTACTCGAG	22	2
CGGTTCAAGACTTGTACTCGAGC	23	7
CGGTTCAAGACTTGTACTCGAGCC	24	20
CGGTTCAAGACTTGTACTCGAGCCG	25	1
CGGTTCAAGACTTGTACTCGAGCCGGCCGGA	31	1
CGGTTCAAGACTTGTACTCGAGCCGGCCGGAG	32	1
CGGTTCAAGACTTGTACTCGAGCCGGCCGGAGC	33	2
CGGTTCAAGACTTGTACTCGAGCCGGCCGGAGCCGCGGCTAACGTGGTA	49	1
CGTCTCGACCCAGCCTACAAAAATC	25	1
CGTCTCGACCCAGCCTACAAAAATCC	26	1
CGTCTCGACCCAGCCTACAAAAATCCAGGA	30	1
CGTCTCGACCCAGCCTACAAAAATCCAGGATACGGA	36	1
CGTCTCGACCCAGCCTACAAAAATCCAGGATACGGAAT	38	2
CGTCTCGACCCAGCCTACAAAAATCCAGGATACGGAATCG	40	6
CGTCTCGACCCAGCCTACAAAAATCCAGGATACGGAATCGA	41	4
CGTCTCGACCCAGCCTACAAAAATCCAGGATACGGAATCGAGTCGTT	47	1
CGTGAACGGGTTGGGTCGCGGT	22	1
CGTGAACGGGTTGGGTCGCGGTGTACCC	28	1
CGTGAACGGGTTGGGTCGCGGTGTACCCCGG	31	1
CGTGAACGGGTTGGGTCGCGGTGTACCCCGGTTCA	35	1
CGTGAACGGGTTGGGTCGCGGTGTACCCCGGTTCAAGACTTGTACTC	47	1
CGTGGTATTGGCACTCCCGTCTC	23	1
CGTGGTATTGGCACTCCCGTCTCGAC	26	7
CGTGGTATTGGCACTCCCGTCTCGACCCAG	30	2
CGTGGTATTGGCACTCCCGTCTCGACCCAGCCT	33	1
CGTGGTATTGGCACTCCCGTCTCGACCCAGCCTACAAAAATCCAGGATAC	50	10
CTAACGTGGTATTGGCACTCCCGTCTCGAC	30	1
CTACAAAAATCCAGGATACGGAA	23	1
CTACAAAAATCCAGGATACGGAAT	24	1
CTACAAAAATCCAGGATACGGAATC	25	1
CTACAAAAATCCAGGATACGGAATCG	26	2
CTACAAAAATCCAGGATACGGAATCGA	27	1
CTACAAAAATCCAGGATACGGAATCGAGT	29	1
CTACAAAAATCCAGGATACGGAATCGAGTCG	31	1
CTACAAAAATCCAGGATACGGAATCGAGTCGT	32	8
CTACAAAAATCCAGGATACGGAATCGAGTCGTT	33	56
CTACAAAAATCCAGGATACGGAATCGAGTCGTTT	34	44
CTACAAAAATCCAGGATACGGAATCGAGTCGTTTT	35	18
CTCCCGTCTCGACCCAGCCTA	21	5
CTCCCGTCTCGACCCAGCCTAC	22	5
CTCCCGTCTCGACCCAGCCTACAA	24	1
CTCCCGTCTCGACCCAGCCTACAAA	25	1
CTCCCGTCTCGACCCAGCCTACAAAA	26	1
CTCCCGTCTCGACCCAGCCTACAAAAAT	28	2
CTCCCGTCTCGACCCAGCCTACAAAAATC	29	2
CTCCCGTCTCGACCCAGCCTACAAAAATCCAGGA	34	3
CTCCCGTCTCGACCCAGCCTACAAAAATCCAGGAT	35	1
CTCCCGTCTCGACCCAGCCTACAAAAATCCAGGATA	36	1
CTCCCGTCTCGACCCAGCCTACAAAAATCCAGGATAC	37	1
CTCCCGTCTCGACCCAGCCTACAAAAATCCAGGATACG	38	5
CTCCCGTCTCGACCCAGCCTACAAAAATCCAGGATACGG	39	14
CTCCCGTCTCGACCCAGCCTACAAAAATCCAGGATACGGA	40	6
CTCCCGTCTCGACCCAGCCTACAAAAATCCAGGATACGGAA	41	14
CTCCCGTCTCGACCCAGCCTACAAAAATCCAGGATACGGAAT	42	3
CTCCCGTCTCGACCCAGCCTACAAAAATCCAGGATACGGAATC	43	2
CTCCCGTCTCGACCCAGCCTACAAAAATCCAGGATACGGAATCG	44	24
CTCCCGTCTCGACCCAGCCTACAAAAATCCAGGATACGGAATCGA	45	6
CTCCCGTCTCGACCCAGCCTACAAAAATCCAGGATACGGAATCGAGTCG	49	10
CTCGACCCAGCCTACAAAAATC	22	2
CTCGACCCAGCCTACAAAAATCC	23	1
CTCGACCCAGCCTACAAAAATCCAG	25	1
CTCGACCCAGCCTACAAAAATCCAGGAT	28	1
CTCGACCCAGCCTACAAAAATCCAGGATACG	31	2
CTCGACCCAGCCTACAAAAATCCAGGATACGG	32	1
CTCGACCCAGCCTACAAAAATCCAGGATACGGA	33	3
CTCGACCCAGCCTACAAAAATCCAGGATACGGAAT	35	12
CTCGACCCAGCCTACAAAAATCCAGGATACGGAATC	36	3
CTCGACCCAGCCTACAAAAATCCAGGATACGGAATCG	37	36
CTCGACCCAGCCTACAAAAATCCAGGATACGGAATCGA	38	1
CTCGACCCAGCCTACAAAAATCCAGGATACGGAATCGAGTCGTT	44	2
CTCGACTCTGTAGCCTGGAG	20	5
CTCGACTCTGTAGCCTGGAGGA	22	149
CTCGACTCTGTAGCCTGGAGGAACGTGAAC	30	1
CTCGACTCTGTAGCCTGGAGGAACGTGAACGGGT	34	1
CTCGACTCTGTAGCCTGGAGGAACGTGAACGGGTTGGGTCGC	42	1
CTCGACTCTGTAGCCTGGAGGAACGTGAACGGGTTGGGTCGCGGTGTACC	50	1
CTCGAGCCGGCCGGAGCCGCG	21	2
CTCGAGCCGGCCGGAGCCGCGGCT	24	1
CTCGAGCCGGCCGGAGCCGCGGCTA	25	14
CTCGAGCCGGCCGGAGCCGCGGCTAACGTG	30	1
CTCGAGCCGGCCGGAGCCGCGGCTAACGTGGTA	33	35
CTCGAGCCGGCCGGAGCCGCGGCTAACGTGGTAT	34	1
CTCGAGCCGGCCGGAGCCGCGGCTAACGTGGTATT	35	14
CTCGAGCCGGCCGGAGCCGCGGCTAACGTGGTATTGGCACTCCCG	45	2
CTCGAGCCGGCCGGAGCCGCGGCTAACGTGGTATTGGCACTCCCGTCT	48	1
CTCGAGCCGGCCGGAGCCGCGGCTAACGTGGTATTGGCACTCCCGTCTCG	50	2
CTCTGTAGCCTGGAGGAACGTGA	23	2
CTCTGTAGCCTGGAGGAACGTGAA	24	1
CTCTGTAGCCTGGAGGAACGTGAACGG	27	1
CTCTGTAGCCTGGAGGAACGTGAACGGGT	29	1
CTCTGTAGCCTGGAGGAACGTGAACGGGTTG	31	1
CTCTGTAGCCTGGAGGAACGTGAACGGGTTGG	32	2
CTCTGTAGCCTGGAGGAACGTGAACGGGTTGGG	33	4
CTCTGTAGCCTGGAGGAACGTGAACGGGTTGGGT	34	1
CTCTGTAGCCTGGAGGAACGTGAACGGGTTGGGTC	35	1
CTCTGTAGCCTGGAGGAACGTGAACGGGTTGGGTCGCG	38	1
CTCTGTAGCCTGGAGGAACGTGAACGGGTTGGGTCGCGGT	40	1
CTCTGTAGCCTGGAGGAACGTGAACGGGTTGGGTCGCGGTGTACCCCGG	49	2
CTGGAGGAACGTGAACGGGTTG	22	1
CTGGAGGAACGTGAACGGGTTGGG	24	1
CTGGAGGAACGTGAACGGGTTGGGTCGC	28	1
CTGGAGGAACGTGAACGGGTTGGGTCGCG	29	1
CTGGAGGAACGTGAACGGGTTGGGTCGCGG	30	2
CTGGAGGAACGTGAACGGGTTGGGTCGCGGTGTACCCCGGTTCAAGA	47	1
CTGTAGCCTGGAGGAACGTGA	21	4
CTGTAGCCTGGAGGAACGTGAA	22	6
CTGTAGCCTGGAGGAACGTGAAC	23	3
CTGTAGCCTGGAGGAACGTGAACG	24	1
CTGTAGCCTGGAGGAACGTGAACGGG	26	1
CTGTAGCCTGGAGGAACGTGAACGGGT	27	1
CTGTAGCCTGGAGGAACGTGAACGGGTT	28	2
CTGTAGCCTGGAGGAACGTGAACGGGTTGG	30	1
CTGTAGCCTGGAGGAACGTGAACGGGTTGGGTC	33	3
CTGTAGCCTGGAGGAACGTGAACGGGTTGGGTCG	34	1
CTGTAGCCTGGAGGAACGTGAACGGGTTGGGTCGC	35	1
CTGTAGCCTGGAGGAACGTGAACGGGTTGGGTCGCGG	37	5
CTGTAGCCTGGAGGAACGTGAACGGGTTGGGTCGCGGT	38	1
CTGTAGCCTGGAGGAACGTGAACGGGTTGGGTCGCGGTG	39	1
CTGTAGCCTGGAGGAACGTGAACGGGTTGGGTCGCGGTGTACCCCGGT	48	2
CTGTAGCCTGGAGGAACGTGAACGGGTTGGGTCGCGGTGTACCCCGGTTC	50	1
CTTGTACTCGAGCCGGCCGG	20	2
CTTGTACTCGAGCCGGCCGGA	21	9
CTTGTACTCGAGCCGGCCGGAG	22	5
CTTGTACTCGAGCCGGCCGGAGCC	24	1
CTTGTACTCGAGCCGGCCGGAGCCGCGGCTAACG	34	2
CTTGTACTCGAGCCGGCCGGAGCCGCGGCTAACGTGGT	38	1
CTTGTACTCGAGCCGGCCGGAGCCGCGGCTAACGTGGTA	39	1
CTTGTACTCGAGCCGGCCGGAGCCGCGGCTAACGTGGTAT	40	1
CTTGTACTCGAGCCGGCCGGAGCCGCGGCTAACGTGGTATT	41	3
CTTGTACTCGAGCCGGCCGGAGCCGCGGCTAACGTGGTATTGGCACTCCC	50	11
GAACGGGTTGGGTCGCGGTGTACC	24	1
GAACGGGTTGGGTCGCGGTGTACCCCGGTTC	31	1
GAACGGGTTGGGTCGCGGTGTACCCCGGTTCAAGACT	37	1
GAACGGGTTGGGTCGCGGTGTACCCCGGTTCAAGACTT	38	1
GAACGGGTTGGGTCGCGGTGTACCCCGGTTCAAGACTTG	39	1
GAACGTGAACGGGTTGGGTCGCGGTGTACCCCGGTTCAAGACT	43	2
GACCCAGCCTACAAAAATCCAG	22	1
GACCCAGCCTACAAAAATCCAGGA	24	1
GACCCAGCCTACAAAAATCCAGGATA	26	1
GACCCAGCCTACAAAAATCCAGGATACGGAAT	32	1
GACCCAGCCTACAAAAATCCAGGATACGGAATCGAGTCGT	40	29
GACCCAGCCTACAAAAATCCAGGATACGGAATCGAGTCGTT	41	60
GACCCAGCCTACAAAAATCCAGGATACGGAATCGAGTCGTTT	42	29
GACCCAGCCTACAAAAATCCAGGATACGGAATCGAGTCGTTTT	43	4
GACTCGACTCTGTAGCCTGG	20	4144
GACTCGACTCTGTAGCCTGGA	21	99068
GACTCGACTCTGTAGCCTGGAG	22	2968
GACTCGACTCTGTAGCCTGGAGG	23	388
GACTCGACTCTGTAGCCTGGAGGA	24	574
GACTCGACTCTGTAGCCTGGAGGAA	25	37
GACTCGACTCTGTAGCCTGGAGGAAC	26	80
GACTCGACTCTGTAGCCTGGAGGAACG	27	321
GACTCGACTCTGTAGCCTGGAGGAACGT	28	250
GACTCGACTCTGTAGCCTGGAGGAACGTG	29	26
GACTCGACTCTGTAGCCTGGAGGAACGTGA	30	8
GACTCGACTCTGTAGCCTGGAGGAACGTGAA	31	5
GACTCGACTCTGTAGCCTGGAGGAACGTGAAC	32	7
GACTCGACTCTGTAGCCTGGAGGAACGTGAACG	33	7
GACTCGACTCTGTAGCCTGGAGGAACGTGAACGG	34	6
GACTCGACTCTGTAGCCTGGAGGAACGTGAACGGG	35	80
GACTCGACTCTGTAGCCTGGAGGAACGTGAACGGGT	36	377
GACTCGACTCTGTAGCCTGGAGGAACGTGAACGGGTT	37	17
GACTCGACTCTGTAGCCTGGAGGAACGTGAACGGGTTG	38	73
GACTCGACTCTGTAGCCTGGAGGAACGTGAACGGGTTGG	39	17
GACTCGACTCTGTAGCCTGGAGGAACGTGAACGGGTTGGG	40	109
GACTCGACTCTGTAGCCTGGAGGAACGTGAACGGGTTGGGT	41	346
GACTCGACTCTGTAGCCTGGAGGAACGTGAACGGGTTGGGTC	42	5
GACTCGACTCTGTAGCCTGGAGGAACGTGAACGGGTTGGGTCG	43	4
GACTCGACTCTGTAGCCTGGAGGAACGTGAACGGGTTGGGTCGC	44	1
GACTCGACTCTGTAGCCTGGAGGAACGTGAACGGGTTGGGTCGCGG	46	18
GACTCGACTCTGTAGCCTGGAGGAACGTGAACGGGTTGGGTCGCGGT	47	271
GACTCGACTCTGTAGCCTGGAGGAACGTGAACGGGTTGGGTCGCGGTG	48	5
GACTCGACTCTGTAGCCTGGAGGAACGTGAACGGGTTGGGTCGCGGTGT	49	15
GACTCGACTCTGTAGCCTGGAGGAACGTGAACGGGTTGGGTCGCGGTGTA	50	538
GACTCTGTAGCCTGGAGGAA	20	2
GACTCTGTAGCCTGGAGGAAC	21	2
GACTCTGTAGCCTGGAGGAACGTGAA	26	1
GACTCTGTAGCCTGGAGGAACGTGAAC	27	3
GACTCTGTAGCCTGGAGGAACGTGAACGGGT	31	2
GACTCTGTAGCCTGGAGGAACGTGAACGGGTT	32	2
GACTCTGTAGCCTGGAGGAACGTGAACGGGTTG	33	1
GACTCTGTAGCCTGGAGGAACGTGAACGGGTTGG	34	1
GACTCTGTAGCCTGGAGGAACGTGAACGGGTTGGGT	36	2
GACTCTGTAGCCTGGAGGAACGTGAACGGGTTGGGTCGCGGTGTACC	47	2
GACTCTGTAGCCTGGAGGAACGTGAACGGGTTGGGTCGCGGTGTACCC	48	1
GACTCTGTAGCCTGGAGGAACGTGAACGGGTTGGGTCGCGGTGTACCCCG	50	6
GACTTGTACTCGAGCCGGCCG	21	5
GACTTGTACTCGAGCCGGCCGG	22	1
GACTTGTACTCGAGCCGGCCGGA	23	3
GACTTGTACTCGAGCCGGCCGGAG	24	3
GACTTGTACTCGAGCCGGCCGGAGCCGCGG	30	1
GACTTGTACTCGAGCCGGCCGGAGCCGCGGCTAACGTGGTA	41	3
GACTTGTACTCGAGCCGGCCGGAGCCGCGGCTAACGTGGTATTG	44	1
GACTTGTACTCGAGCCGGCCGGAGCCGCGGCTAACGTGGTATTGGCACTC	50	1
GAGCCGGCCGGAGCCGCGGCTAACGTGGTA	30	1
GAGCCGGCCGGAGCCGCGGCTAACGTGGTATT	32	1
GAGCCGGCCGGAGCCGCGGCTAACGTGGTATTGGC	35	1
GAGGAACGTGAACGGGTTGGG	21	1
GAGGAACGTGAACGGGTTGGGTCGCGGTGTACCCCGGTTCAAGACTTGTA	50	1
GATACGGAATCGAGTCGTTT	20	72
GATACGGAATCGAGTCGTTTT	21	321
GCACTCCCGTCTCGACCCAG	20	26
GCACTCCCGTCTCGACCCAGC	21	5
GCACTCCCGTCTCGACCCAGCC	22	4
GCACTCCCGTCTCGACCCAGCCT	23	4
GCACTCCCGTCTCGACCCAGCCTA	24	7
GCACTCCCGTCTCGACCCAGCCTAC	25	1
GCACTCCCGTCTCGACCCAGCCTACA	26	8
GCACTCCCGTCTCGACCCAGCCTACAA	27	1
GCACTCCCGTCTCGACCCAGCCTACAAA	28	1
GCACTCCCGTCTCGACCCAGCCTACAAAA	29	1
GCACTCCCGTCTCGACCCAGCCTACAAAAA	30	2
GCACTCCCGTCTCGACCCAGCCTACAAAAATCCAGGA	37	2
GCACTCCCGTCTCGACCCAGCCTACAAAAATCCAGGAT	38	2
GCACTCCCGTCTCGACCCAGCCTACAAAAATCCAGGATA	39	1
GCACTCCCGTCTCGACCCAGCCTACAAAAATCCAGGATAC	40	1
GCACTCCCGTCTCGACCCAGCCTACAAAAATCCAGGATACG	41	1
GCACTCCCGTCTCGACCCAGCCTACAAAAATCCAGGATACGG	42	3
GCACTCCCGTCTCGACCCAGCCTACAAAAATCCAGGATACGGAA	44	1
GCACTCCCGTCTCGACCCAGCCTACAAAAATCCAGGATACGGAAT	45	1
GCACTCCCGTCTCGACCCAGCCTACAAAAATCCAGGATACGGAATC	46	2
GCACTCCCGTCTCGACCCAGCCTACAAAAATCCAGGATACGGAATCG	47	3
GCACTCCCGTCTCGACCCAGCCTACAAAAATCCAGGATACGGAATCGA	48	1
GCACTCCCGTCTCGACCCAGCCTACAAAAATCCAGGATACGGAATCGAG	49	3
GCCGCGGCTAACGTGGTATTGGCACTCCCGTCTCGACCCAGCCTACAAAA	50	2
GCCGGAGCCGCGGCTAACGTGG	22	1
GCCGGAGCCGCGGCTAACGTGGT	23	2
GCCGGAGCCGCGGCTAACGTGGTATTGGCACTCCCG	36	1
GCCGGAGCCGCGGCTAACGTGGTATTGGCACTCCCGTCT	39	1
GCCGGAGCCGCGGCTAACGTGGTATTGGCACTCCCGTCTCGACCCAGCC	49	1
GCCGGCCGGAGCCGCGGCTAACGTGGTATT	30	1
GCCGGCCGGAGCCGCGGCTAACGTGGTATTGGCACTCCCGTCTCGAC	47	1
GCCGGCCGGAGCCGCGGCTAACGTGGTATTGGCACTCCCGTCTCGACC	48	1
GCCGGCCGGAGCCGCGGCTAACGTGGTATTGGCACTCCCGTCTCGACCCA	50	3
GCCTACAAAAATCCAGGATACGGAA	25	1
GCCTACAAAAATCCAGGATACGGAAT	26	1
GCCTACAAAAATCCAGGATACGGAATCG	28	4
GCCTACAAAAATCCAGGATACGGAATCGAGT	31	1
GCCTACAAAAATCCAGGATACGGAATCGAGTCGT	34	15
GCCTACAAAAATCCAGGATACGGAATCGAGTCGTT	35	38
GCCTACAAAAATCCAGGATACGGAATCGAGTCGTTT	36	14
GCCTACAAAAATCCAGGATACGGAATCGAGTCGTTTT	37	1
GCCTGGAGGAACGTGAACGGG	21	1
GCCTGGAGGAACGTGAACGGGTTGGGT	27	1
GCCTGGAGGAACGTGAACGGGTTGGGTCGCGGT	33	1
GCCTGGAGGAACGTGAACGGGTTGGGTCGCGGTG	34	2
GCCTGGAGGAACGTGAACGGGTTGGGTCGCGGTGT	35	2
GCCTGGAGGAACGTGAACGGGTTGGGTCGCGGTGTA	36	1
GCCTGGAGGAACGTGAACGGGTTGGGTCGCGGTGTAC	37	1
GCCTGGAGGAACGTGAACGGGTTGGGTCGCGGTGTACC	38	1
GCCTGGAGGAACGTGAACGGGTTGGGTCGCGGTGTACCCCGGTTCAAGAC	50	3
GCGACTCGACTCTGTAGCCT	20	36
GCGACTCGACTCTGTAGCCTG	21	5
GCGACTCGACTCTGTAGCCTGG	22	638
GCGACTCGACTCTGTAGCCTGGA	23	67
GCGACTCGACTCTGTAGCCTGGAG	24	18
GCGACTCGACTCTGTAGCCTGGAGG	25	8
GCGACTCGACTCTGTAGCCTGGAGGA	26	34
GCGACTCGACTCTGTAGCCTGGAGGAA	27	1
GCGACTCGACTCTGTAGCCTGGAGGAAC	28	1
GCGACTCGACTCTGTAGCCTGGAGGAACG	29	1
GCGACTCGACTCTGTAGCCTGGAGGAACGT	30	2
GCGACTCGACTCTGTAGCCTGGAGGAACGTGAACGGGTTGGG	42	1
GCGACTCGACTCTGTAGCCTGGAGGAACGTGAACGGGTTGGGT	43	5
GCGGCTAACGTGGTATTGGC	20	1
GCGGTGTACCCCGGTTCAAGAC	22	9
GCGGTGTACCCCGGTTCAAGACT	23	9
GCGGTGTACCCCGGTTCAAGACTTGT	26	1
GCGGTGTACCCCGGTTCAAGACTTGTAC	28	2
GCGGTGTACCCCGGTTCAAGACTTGTACTC	30	4
GCGGTGTACCCCGGTTCAAGACTTGTACTCG	31	2
GCGGTGTACCCCGGTTCAAGACTTGTACTCGA	32	1
GCGGTGTACCCCGGTTCAAGACTTGTACTCGAGCCGGCCGGAGCCGCGGC	50	1
GCTAACGTGGTATTGGCACTCCCGTCTCGACCCAGCCTACAAAAATCCAG	50	3
GGAACGTGAACGGGTTGGGTCG	22	1
GGAACGTGAACGGGTTGGGTCGCGGTGTACCCCGGTTCAA	40	1
GGAACGTGAACGGGTTGGGTCGCGGTGTACCCCGGTTCAAGACTTG	46	1
GGAGCCGCGGCTAACGTGGTATTGGCACTCCCGTCTCGACCCAGCCTACA	50	1
GGATACGGAATCGAGTCGTT	20	47
GGATACGGAATCGAGTCGTTT	21	268
GGATACGGAATCGAGTCGTTTT	22	4154
GGCACTCCCGTCTCGACCCA	20	4
GGCACTCCCGTCTCGACCCAG	21	24
GGCACTCCCGTCTCGACCCAGC	22	9
GGCACTCCCGTCTCGACCCAGCC	23	2
GGCACTCCCGTCTCGACCCAGCCT	24	11
GGCACTCCCGTCTCGACCCAGCCTA	25	9
GGCACTCCCGTCTCGACCCAGCCTAC	26	1
GGCACTCCCGTCTCGACCCAGCCTACA	27	5
GGCACTCCCGTCTCGACCCAGCCTACAAA	29	2
GGCACTCCCGTCTCGACCCAGCCTACAAAAATCC	34	1
GGCACTCCCGTCTCGACCCAGCCTACAAAAATCCA	35	1
GGCACTCCCGTCTCGACCCAGCCTACAAAAATCCAGGAT	39	1
GGCACTCCCGTCTCGACCCAGCCTACAAAAATCCAGGATA	40	1
GGCACTCCCGTCTCGACCCAGCCTACAAAAATCCAGGATACG	42	1
GGCACTCCCGTCTCGACCCAGCCTACAAAAATCCAGGATACGGAA	45	1
GGCACTCCCGTCTCGACCCAGCCTACAAAAATCCAGGATACGGAAT	46	1
GGCACTCCCGTCTCGACCCAGCCTACAAAAATCCAGGATACGGAATCGAG	50	10
GGCCGGAGCCGCGGCTAACGTGGTATTGGCACTCCCGTCTCGAC	44	2
GGCCGGAGCCGCGGCTAACGTGGTATTGGCACTCCCGTCTCGACC	45	2
GGCCGGAGCCGCGGCTAACGTGGTATTGGCACTCCCGTCTCGACCC	46	1
GGCCGGAGCCGCGGCTAACGTGGTATTGGCACTCCCGTCTCGACCCAG	48	2
GGCCGGAGCCGCGGCTAACGTGGTATTGGCACTCCCGTCTCGACCCAGC	49	1
GGCTAACGTGGTATTGGCACTCCCGTCT	28	1
GGGTCGCGGTGTACCCCGGTT	21	1
GGGTCGCGGTGTACCCCGGTTCAAGAC	27	21
GGGTCGCGGTGTACCCCGGTTCAAGACT	28	60
GGGTCGCGGTGTACCCCGGTTCAAGACTT	29	62
GGGTCGCGGTGTACCCCGGTTCAAGACTTG	30	2
GGGTCGCGGTGTACCCCGGTTCAAGACTTGT	31	1
GGGTCGCGGTGTACCCCGGTTCAAGACTTGTACT	34	4
GGGTCGCGGTGTACCCCGGTTCAAGACTTGTACTC	35	1
GGGTCGCGGTGTACCCCGGTTCAAGACTTGTACTCGA	37	3
GGGTCGCGGTGTACCCCGGTTCAAGACTTGTACTCGAGC	39	1
GGGTCGCGGTGTACCCCGGTTCAAGACTTGTACTCGAGCCGGCCG	45	1
GGGTCGCGGTGTACCCCGGTTCAAGACTTGTACTCGAGCCGGCCGGAGC	49	1
GGGTTGGGTCGCGGTGTACC	20	1
GGGTTGGGTCGCGGTGTACCCCGGTTCAAGAC	32	2
GGGTTGGGTCGCGGTGTACCCCGGTTCAAGACT	33	2
GGGTTGGGTCGCGGTGTACCCCGGTTCAAGACTT	34	2
GGGTTGGGTCGCGGTGTACCCCGGTTCAAGACTTGTACT	39	1
GGGTTGGGTCGCGGTGTACCCCGGTTCAAGACTTGTACTC	40	2
GGGTTGGGTCGCGGTGTACCCCGGTTCAAGACTTGTACTCGAGC	44	1
GGGTTGGGTCGCGGTGTACCCCGGTTCAAGACTTGTACTCGAGCCGGCCG	50	1
GGTATTGGCACTCCCGTCTCGACC	24	2
GGTATTGGCACTCCCGTCTCGACCCAG	27	1
GGTATTGGCACTCCCGTCTCGACCCAGCCT	30	1
GGTATTGGCACTCCCGTCTCGACCCAGCCTACAAAAATCCAGGATACGGA	50	1
GGTCGCGGTGTACCCCGGTTCAAGAC	26	9
GGTCGCGGTGTACCCCGGTTCAAGACT	27	3
GGTCGCGGTGTACCCCGGTTCAAGACTTGTA	31	1
GGTCGCGGTGTACCCCGGTTCAAGACTTGTACT	33	1
GGTCGCGGTGTACCCCGGTTCAAGACTTGTACTCGA	36	2
GGTGTACCCCGGTTCAAGAC	20	17
GGTGTACCCCGGTTCAAGACT	21	6
GGTGTACCCCGGTTCAAGACTT	22	2
GGTGTACCCCGGTTCAAGACTTGT	24	3
GGTGTACCCCGGTTCAAGACTTGTAC	26	3
GGTGTACCCCGGTTCAAGACTTGTACT	27	3
GGTGTACCCCGGTTCAAGACTTGTACTC	28	3
GGTGTACCCCGGTTCAAGACTTGTACTCGA	30	2
GGTGTACCCCGGTTCAAGACTTGTACTCGAGC	32	4
GGTGTACCCCGGTTCAAGACTTGTACTCGAGCC	33	1
GGTGTACCCCGGTTCAAGACTTGTACTCGAGCCGGCCGGAGC	42	4
GGTTCAAGACTTGTACTCGA	20	3
GGTTCAAGACTTGTACTCGAGCCGGCCG	28	1
GGTTCAAGACTTGTACTCGAGCCGGCCGG	29	2
GGTTCAAGACTTGTACTCGAGCCGGCCGGA	30	4
GGTTCAAGACTTGTACTCGAGCCGGCCGGAG	31	2
GGTTCAAGACTTGTACTCGAGCCGGCCGGAGC	32	7
GGTTCAAGACTTGTACTCGAGCCGGCCGGAGCC	33	1
GGTTCAAGACTTGTACTCGAGCCGGCCGGAGCCG	34	2
GGTTCAAGACTTGTACTCGAGCCGGCCGGAGCCGCGG	37	1
GGTTGGGTCGCGGTGTACCCC	21	1
GGTTGGGTCGCGGTGTACCCCGGTTCAAGA	30	1
GGTTGGGTCGCGGTGTACCCCGGTTCAAGAC	31	3
GGTTGGGTCGCGGTGTACCCCGGTTCAAGACT	32	8
GGTTGGGTCGCGGTGTACCCCGGTTCAAGACTT	33	1
GGTTGGGTCGCGGTGTACCCCGGTTCAAGACTTGTACTC	39	1
GGTTGGGTCGCGGTGTACCCCGGTTCAAGACTTGTACTCGAGCCGGCCG	49	1
GTACCCCGGTTCAAGACTTG	20	7
GTACCCCGGTTCAAGACTTGT	21	9
GTACCCCGGTTCAAGACTTGTA	22	5
GTACCCCGGTTCAAGACTTGTAC	23	1
GTACCCCGGTTCAAGACTTGTACT	24	1
GTACCCCGGTTCAAGACTTGTACTC	25	8
GTACCCCGGTTCAAGACTTGTACTCG	26	4
GTACCCCGGTTCAAGACTTGTACTCGA	27	5
GTACCCCGGTTCAAGACTTGTACTCGAGC	29	2
GTACCCCGGTTCAAGACTTGTACTCGAGCC	30	5
GTACCCCGGTTCAAGACTTGTACTCGAGCCGGCCGGAGCCGCGGC	45	1
GTACTCGAGCCGGCCGGAGCCG	22	1
GTACTCGAGCCGGCCGGAGCCGC	23	1
GTACTCGAGCCGGCCGGAGCCGCGG	25	3
GTACTCGAGCCGGCCGGAGCCGCGGCTAAC	30	1
GTACTCGAGCCGGCCGGAGCCGCGGCTAACGTG	33	1
GTACTCGAGCCGGCCGGAGCCGCGGCTAACGTGG	34	4
GTACTCGAGCCGGCCGGAGCCGCGGCTAACGTGGT	35	10
GTACTCGAGCCGGCCGGAGCCGCGGCTAACGTGGTA	36	78
GTACTCGAGCCGGCCGGAGCCGCGGCTAACGTGGTAT	37	4
GTACTCGAGCCGGCCGGAGCCGCGGCTAACGTGGTATT	38	1
GTACTCGAGCCGGCCGGAGCCGCGGCTAACGTGGTATTGGCACTCCCG	48	4
GTAGCCTGGAGGAACGTGAACGGGT	25	1
GTAGCCTGGAGGAACGTGAACGGGTTGGG	29	1
GTAGCCTGGAGGAACGTGAACGGGTTGGGTCGCG	34	1
GTAGCCTGGAGGAACGTGAACGGGTTGGGTCGCGGT	36	1
GTAGCCTGGAGGAACGTGAACGGGTTGGGTCGCGGTGTACCC	42	2
GTATTGGCACTCCCGTCTCGAC	22	1
GTATTGGCACTCCCGTCTCGACC	23	1
GTATTGGCACTCCCGTCTCGACCCAGCCT	29	1
GTATTGGCACTCCCGTCTCGACCCAGCCTACAAAAATCCAGGATACG	47	1
GTCGCGGTGTACCCCGGTTCAAGACTTGTACTC	33	1
GTCGCGGTGTACCCCGGTTCAAGACTTGTACTCGAGCCGGCCGGAGC	47	1
GTCTCGACCCAGCCTACAAAAATCCAGGATACGGA	35	1
GTCTCGACCCAGCCTACAAAAATCCAGGATACGGAAT	37	1
GTCTCGACCCAGCCTACAAAAATCCAGGATACGGAATC	38	1
GTCTCGACCCAGCCTACAAAAATCCAGGATACGGAATCG	39	2
GTCTCGACCCAGCCTACAAAAATCCAGGATACGGAATCGAGTCGTT	46	1
GTGAACGGGTTGGGTCGCGGT	21	1
GTGAACGGGTTGGGTCGCGGTGT	23	1
GTGGTATTGGCACTCCCGTCTC	22	1
GTGGTATTGGCACTCCCGTCTCGAC	25	1
GTGTACCCCGGTTCAAGACT	20	3
GTGTACCCCGGTTCAAGACTT	21	2
GTGTACCCCGGTTCAAGACTTGT	23	1
GTGTACCCCGGTTCAAGACTTGTA	24	5
GTGTACCCCGGTTCAAGACTTGTACTC	27	5
GTGTACCCCGGTTCAAGACTTGTACTCG	28	1
GTGTACCCCGGTTCAAGACTTGTACTCGA	29	1
GTGTACCCCGGTTCAAGACTTGTACTCGAGC	31	1
GTGTACCCCGGTTCAAGACTTGTACTCGAGCC	32	3
GTGTACCCCGGTTCAAGACTTGTACTCGAGCCGGCCGGAGC	41	5
GTTCAAGACTTGTACTCGAG	20	1
GTTCAAGACTTGTACTCGAGCC	22	13
GTTCAAGACTTGTACTCGAGCCG	23	1
GTTCAAGACTTGTACTCGAGCCGGC	25	11
GTTCAAGACTTGTACTCGAGCCGGCC	26	19
GTTCAAGACTTGTACTCGAGCCGGCCGG	28	2
GTTCAAGACTTGTACTCGAGCCGGCCGGA	29	13
GTTCAAGACTTGTACTCGAGCCGGCCGGAG	30	9
GTTCAAGACTTGTACTCGAGCCGGCCGGAGC	31	6
GTTCAAGACTTGTACTCGAGCCGGCCGGAGCC	32	11
GTTCAAGACTTGTACTCGAGCCGGCCGGAGCCGCGG	36	3
GTTCAAGACTTGTACTCGAGCCGGCCGGAGCCGCGGC	37	2
GTTCAAGACTTGTACTCGAGCCGGCCGGAGCCGCGGCTA	39	1
GTTCAAGACTTGTACTCGAGCCGGCCGGAGCCGCGGCTAACGTGG	45	2
GTTCAAGACTTGTACTCGAGCCGGCCGGAGCCGCGGCTAACGTGGT	46	4
GTTCAAGACTTGTACTCGAGCCGGCCGGAGCCGCGGCTAACGTGGTA	47	3
GTTCAAGACTTGTACTCGAGCCGGCCGGAGCCGCGGCTAACGTGGTAT	48	6
GTTCAAGACTTGTACTCGAGCCGGCCGGAGCCGCGGCTAACGTGGTATT	49	5
GTTGGGTCGCGGTGTACCCCGGTTCAA	27	1
GTTGGGTCGCGGTGTACCCCGGTTCAAGAC	30	2
GTTGGGTCGCGGTGTACCCCGGTTCAAGACT	31	2
GTTGGGTCGCGGTGTACCCCGGTTCAAGACTT	32	4
GTTGGGTCGCGGTGTACCCCGGTTCAAGACTTGTA	35	1
GTTGGGTCGCGGTGTACCCCGGTTCAAGACTTGTAC	36	2
GTTGGGTCGCGGTGTACCCCGGTTCAAGACTTGTACTC	38	2
GTTGGGTCGCGGTGTACCCCGGTTCAAGACTTGTACTCGAGCCGGCCGGA	50	1
TAACGTGGTATTGGCACTCCCGTCTCGACCCAGCCT	36	1
TACAAAAATCCAGGATACGGAATC	24	1
TACAAAAATCCAGGATACGGAATCG	25	1
TACAAAAATCCAGGATACGGAATCGA	26	1
TACAAAAATCCAGGATACGGAATCGAGT	28	1
TACAAAAATCCAGGATACGGAATCGAGTCGT	31	9
TACAAAAATCCAGGATACGGAATCGAGTCGTT	32	66
TACAAAAATCCAGGATACGGAATCGAGTCGTTT	33	41
TACAAAAATCCAGGATACGGAATCGAGTCGTTTT	34	6
TACCCCGGTTCAAGACTTGT	20	9
TACCCCGGTTCAAGACTTGTA	21	7
TACCCCGGTTCAAGACTTGTAC	22	1
TACCCCGGTTCAAGACTTGTACTC	24	14
TACCCCGGTTCAAGACTTGTACTCG	25	10
TACCCCGGTTCAAGACTTGTACTCGA	26	6
TACCCCGGTTCAAGACTTGTACTCGAGC	28	3
TACCCCGGTTCAAGACTTGTACTCGAGCC	29	12
TACCCCGGTTCAAGACTTGTACTCGAGCCGGCCGGAGC	38	2
TACTCGAGCCGGCCGGAGCC	20	2
TACTCGAGCCGGCCGGAGCCG	21	3
TACTCGAGCCGGCCGGAGCCGCGG	24	1
TACTCGAGCCGGCCGGAGCCGCGGCTAACGTG	32	1
TACTCGAGCCGGCCGGAGCCGCGGCTAACGTGG	33	2
TACTCGAGCCGGCCGGAGCCGCGGCTAACGTGGT	34	4
TACTCGAGCCGGCCGGAGCCGCGGCTAACGTGGTA	35	48
TACTCGAGCCGGCCGGAGCCGCGGCTAACGTGGTAT	36	2
TACTCGAGCCGGCCGGAGCCGCGGCTAACGTGGTATT	37	1
TACTCGAGCCGGCCGGAGCCGCGGCTAACGTGGTATTG	38	1
TACTCGAGCCGGCCGGAGCCGCGGCTAACGTGGTATTGGCACTCCCG	47	3
TACTCGAGCCGGCCGGAGCCGCGGCTAACGTGGTATTGGCACTCCCGT	48	1
TACTCGAGCCGGCCGGAGCCGCGGCTAACGTGGTATTGGCACTCCCGTC	49	1
TAGCCTGGAGGAACGTGAAC	20	2
TAGCCTGGAGGAACGTGAACGGGTTG	26	1
TAGCCTGGAGGAACGTGAACGGGTTGGGT	29	1
TAGCCTGGAGGAACGTGAACGGGTTGGGTC	30	2
TAGCCTGGAGGAACGTGAACGGGTTGGGTCG	31	2
TAGCCTGGAGGAACGTGAACGGGTTGGGTCGCGG	34	1
TAGCCTGGAGGAACGTGAACGGGTTGGGTCGCGGT	35	1
TAGCCTGGAGGAACGTGAACGGGTTGGGTCGCGGTGTACCCCGGTTCAAG	50	1
TATTGGCACTCCCGTCTCGACCC	23	1
TATTGGCACTCCCGTCTCGACCCAGCCTAC	30	1
TATTGGCACTCCCGTCTCGACCCAGCCTACAAAAATCCAGGATACG	46	1
TATTGGCACTCCCGTCTCGACCCAGCCTACAAAAATCCAGGATACGGAA	49	1
TCAAGACTTGTACTCGAGCC	20	10
TCAAGACTTGTACTCGAGCCG	21	7
TCAAGACTTGTACTCGAGCCGG	22	4
TCAAGACTTGTACTCGAGCCGGC	23	14
TCAAGACTTGTACTCGAGCCGGCC	24	24
TCAAGACTTGTACTCGAGCCGGCCG	25	16
TCAAGACTTGTACTCGAGCCGGCCGG	26	19
TCAAGACTTGTACTCGAGCCGGCCGGA	27	17
TCAAGACTTGTACTCGAGCCGGCCGGAG	28	15
TCAAGACTTGTACTCGAGCCGGCCGGAGCC	30	4
TCAAGACTTGTACTCGAGCCGGCCGGAGCCG	31	1
TCAAGACTTGTACTCGAGCCGGCCGGAGCCGCG	33	2
TCAAGACTTGTACTCGAGCCGGCCGGAGCCGCGG	34	4
TCAAGACTTGTACTCGAGCCGGCCGGAGCCGCGGCTA	37	1
TCAAGACTTGTACTCGAGCCGGCCGGAGCCGCGGCTAACG	40	5
TCAAGACTTGTACTCGAGCCGGCCGGAGCCGCGGCTAACGT	41	3
TCAAGACTTGTACTCGAGCCGGCCGGAGCCGCGGCTAACGTGG	43	4
TCAAGACTTGTACTCGAGCCGGCCGGAGCCGCGGCTAACGTGGT	44	4
TCAAGACTTGTACTCGAGCCGGCCGGAGCCGCGGCTAACGTGGTA	45	2
TCAAGACTTGTACTCGAGCCGGCCGGAGCCGCGGCTAACGTGGTAT	46	1
TCAAGACTTGTACTCGAGCCGGCCGGAGCCGCGGCTAACGTGGTATT	47	2
TCAAGACTTGTACTCGAGCCGGCCGGAGCCGCGGCTAACGTGGTATTG	48	1
TCAAGACTTGTACTCGAGCCGGCCGGAGCCGCGGCTAACGTGGTATTGGC	50	13
TCCAGGATACGGAATCGAGTCGT	23	7
TCCAGGATACGGAATCGAGTCGTT	24	18
TCCAGGATACGGAATCGAGTCGTTT	25	32
TCCAGGATACGGAATCGAGTCGTTTT	26	8
TCCCGTCTCGACCCAGCCTA	20	1
TCCCGTCTCGACCCAGCCTAC	21	1
TCCCGTCTCGACCCAGCCTACAAAA	25	1
TCCCGTCTCGACCCAGCCTACAAAAAT	27	2
TCCCGTCTCGACCCAGCCTACAAAAATCCAG	31	1
TCCCGTCTCGACCCAGCCTACAAAAATCCAGGA	33	1
TCCCGTCTCGACCCAGCCTACAAAAATCCAGGATA	35	1
TCCCGTCTCGACCCAGCCTACAAAAATCCAGGATACGG	38	7
TCCCGTCTCGACCCAGCCTACAAAAATCCAGGATACGGA	39	1
TCCCGTCTCGACCCAGCCTACAAAAATCCAGGATACGGAA	40	3
TCCCGTCTCGACCCAGCCTACAAAAATCCAGGATACGGAAT	41	2
TCCCGTCTCGACCCAGCCTACAAAAATCCAGGATACGGAATCG	43	8
TCCCGTCTCGACCCAGCCTACAAAAATCCAGGATACGGAATCGA	44	1
TCGACCCAGCCTACAAAAATCCAGG	25	1
TCGACCCAGCCTACAAAAATCCAGGA	26	2
TCGACCCAGCCTACAAAAATCCAGGATACG	30	6
TCGACCCAGCCTACAAAAATCCAGGATACGG	31	1
TCGACCCAGCCTACAAAAATCCAGGATACGGA	32	3
TCGACCCAGCCTACAAAAATCCAGGATACGGAAT	34	5
TCGACCCAGCCTACAAAAATCCAGGATACGGAATC	35	2
TCGACCCAGCCTACAAAAATCCAGGATACGGAATCG	36	1
TCGACCCAGCCTACAAAAATCCAGGATACGGAATCGAGTCGT	42	1
TCGACCCAGCCTACAAAAATCCAGGATACGGAATCGAGTCGTT	43	4
TCGACTCTGTAGCCTGGAGG	20	1
TCGACTCTGTAGCCTGGAGGA	21	39
TCGACTCTGTAGCCTGGAGGAA	22	2
TCGACTCTGTAGCCTGGAGGAAC	23	4
TCGACTCTGTAGCCTGGAGGAACG	24	2
TCGACTCTGTAGCCTGGAGGAACGTG	26	1
TCGACTCTGTAGCCTGGAGGAACGTGAACGGG	32	3
TCGACTCTGTAGCCTGGAGGAACGTGAACGGGTT	34	2
TCGACTCTGTAGCCTGGAGGAACGTGAACGGGTTG	35	1
TCGACTCTGTAGCCTGGAGGAACGTGAACGGGTTGGG	37	1
TCGACTCTGTAGCCTGGAGGAACGTGAACGGGTTGGGT	38	1
TCGACTCTGTAGCCTGGAGGAACGTGAACGGGTTGGGTC	39	2
TCGACTCTGTAGCCTGGAGGAACGTGAACGGGTTGGGTCGCGG	43	1
TCGACTCTGTAGCCTGGAGGAACGTGAACGGGTTGGGTCGCGGTGTA	47	1
TCGACTCTGTAGCCTGGAGGAACGTGAACGGGTTGGGTCGCGGTGTACC	49	5
TCGACTCTGTAGCCTGGAGGAACGTGAACGGGTTGGGTCGCGGTGTACCC	50	7
TCGAGCCGGCCGGAGCCGCGGC	22	1
TCGAGCCGGCCGGAGCCGCGGCT	23	2
TCGAGCCGGCCGGAGCCGCGGCTAACG	27	1
TCGAGCCGGCCGGAGCCGCGGCTAACGTGGTA	32	2
TCGAGCCGGCCGGAGCCGCGGCTAACGTGGTATT	34	3
TCGAGCCGGCCGGAGCCGCGGCTAACGTGGTATTGGCAC	39	1
TCGAGCCGGCCGGAGCCGCGGCTAACGTGGTATTGGCACTCCCGTCT	47	1
TCGAGCCGGCCGGAGCCGCGGCTAACGTGGTATTGGCACTCCCGTCTCGA	50	1
TCGCGGTGTACCCCGGTTCAAGACT	25	2
TCGCGGTGTACCCCGGTTCAAGACTTGTACT	31	1
TCGCGGTGTACCCCGGTTCAAGACTTGTACTC	32	2
TCGCGGTGTACCCCGGTTCAAGACTTGTACTCG	33	1
TCGCGGTGTACCCCGGTTCAAGACTTGTACTCGAGCC	37	1
TCGCGGTGTACCCCGGTTCAAGACTTGTACTCGAGCCG	38	1
TCGCGGTGTACCCCGGTTCAAGACTTGTACTCGAGCCGGCCGGAGC	46	1
TCGCGGTGTACCCCGGTTCAAGACTTGTACTCGAGCCGGCCGGAGCC	47	1
TCTCGACCCAGCCTACAAAA	20	2
TCTCGACCCAGCCTACAAAAA	21	5
TCTCGACCCAGCCTACAAAAAT	22	8
TCTCGACCCAGCCTACAAAAATC	23	19
TCTCGACCCAGCCTACAAAAATCC	24	4
TCTCGACCCAGCCTACAAAAATCCAGGA	28	3
TCTCGACCCAGCCTACAAAAATCCAGGAT	29	1
TCTCGACCCAGCCTACAAAAATCCAGGATA	30	2
TCTCGACCCAGCCTACAAAAATCCAGGATAC	31	1
TCTCGACCCAGCCTACAAAAATCCAGGATACGGA	34	1
TCTCGACCCAGCCTACAAAAATCCAGGATACGGAA	35	2
TCTCGACCCAGCCTACAAAAATCCAGGATACGGAAT	36	13
TCTCGACCCAGCCTACAAAAATCCAGGATACGGAATC	37	3
TCTCGACCCAGCCTACAAAAATCCAGGATACGGAATCGAGTCGT	44	6
TCTCGACCCAGCCTACAAAAATCCAGGATACGGAATCGAGTCGTT	45	83
TCTCGACCCAGCCTACAAAAATCCAGGATACGGAATCGAGTCGTTT	46	6
TCTCGACCCAGCCTACAAAAATCCAGGATACGGAATCGAGTCGTTTT	47	1
TCTGTAGCCTGGAGGAACGTGA	22	1
TCTGTAGCCTGGAGGAACGTGAA	23	4
TCTGTAGCCTGGAGGAACGTGAACG	25	2
TCTGTAGCCTGGAGGAACGTGAACGGG	27	1
TCTGTAGCCTGGAGGAACGTGAACGGGT	28	1
TCTGTAGCCTGGAGGAACGTGAACGGGTTGG	31	2
TCTGTAGCCTGGAGGAACGTGAACGGGTTGGGT	33	1
TCTGTAGCCTGGAGGAACGTGAACGGGTTGGGTC	34	2
TCTGTAGCCTGGAGGAACGTGAACGGGTTGGGTCG	35	2
TCTGTAGCCTGGAGGAACGTGAACGGGTTGGGTCGC	36	1
TCTGTAGCCTGGAGGAACGTGAACGGGTTGGGTCGCGG	38	1
TCTGTAGCCTGGAGGAACGTGAACGGGTTGGGTCGCGGTGT	41	1
TCTGTAGCCTGGAGGAACGTGAACGGGTTGGGTCGCGGTGTA	42	3
TCTGTAGCCTGGAGGAACGTGAACGGGTTGGGTCGCGGTGTACC	44	1
TCTGTAGCCTGGAGGAACGTGAACGGGTTGGGTCGCGGTGTACCCCGGT	49	4
TGAACGGGTTGGGTCGCGGT	20	1
TGAACGGGTTGGGTCGCGGTGTACCCCGGTTCAAGACTTG	40	1
TGAACGGGTTGGGTCGCGGTGTACCCCGGTTCAAGACTTGT	41	1
TGAACGGGTTGGGTCGCGGTGTACCCCGGTTCAAGACTTGTAC	43	1
TGGAGGAACGTGAACGGGTTG	21	1
TGGAGGAACGTGAACGGGTTGGG	23	1
TGGAGGAACGTGAACGGGTTGGGTC	25	2
TGGAGGAACGTGAACGGGTTGGGTCGCGGT	30	1
TGGCACTCCCGTCTCGACCCAG	22	1
TGGCACTCCCGTCTCGACCCAGC	23	1
TGGCACTCCCGTCTCGACCCAGCCT	25	1
TGGCACTCCCGTCTCGACCCAGCCTACAAAAATCCAGGAT	40	1
TGGCACTCCCGTCTCGACCCAGCCTACAAAAATCCAGGATACG	43	2
TGGCACTCCCGTCTCGACCCAGCCTACAAAAATCCAGGATACGGAATCGA	50	2
TGGGTCGCGGTGTACCCCGGTT	22	1
TGGGTCGCGGTGTACCCCGGTTCAAGAC	28	2
TGGGTCGCGGTGTACCCCGGTTCAAGACT	29	6
TGGGTCGCGGTGTACCCCGGTTCAAGACTT	30	4
TGGGTCGCGGTGTACCCCGGTTCAAGACTTGT	32	1
TGGGTCGCGGTGTACCCCGGTTCAAGACTTGTACTCGA	38	4
TGGGTCGCGGTGTACCCCGGTTCAAGACTTGTACTCGAGC	40	1
TGGGTCGCGGTGTACCCCGGTTCAAGACTTGTACTCGAGCCGGCCGGA	48	1
TGGGTCGCGGTGTACCCCGGTTCAAGACTTGTACTCGAGCCGGCCGGAGC	50	1
TGTACCCCGGTTCAAGACTTG	21	4
TGTACCCCGGTTCAAGACTTGT	22	2
TGTACCCCGGTTCAAGACTTGTA	23	5
TGTACCCCGGTTCAAGACTTGTACTC	26	8
TGTACCCCGGTTCAAGACTTGTACTCGA	28	3
TGTACCCCGGTTCAAGACTTGTACTCGAGC	30	2
TGTACCCCGGTTCAAGACTTGTACTCGAGCC	31	2
TGTACCCCGGTTCAAGACTTGTACTCGAGCCGGCCGGAGC	40	1
TGTACCCCGGTTCAAGACTTGTACTCGAGCCGGCCGGAGCCG	42	1
TGTACTCGAGCCGGCCGGAG	20	1
TGTACTCGAGCCGGCCGGAGCCGCGG	26	1
TGTACTCGAGCCGGCCGGAGCCGCGGCTAACGTGGT	36	1
TGTACTCGAGCCGGCCGGAGCCGCGGCTAACGTGGTA	37	2
TGTAGCCTGGAGGAACGTGA	20	3
TGTAGCCTGGAGGAACGTGAA	21	9
TGTAGCCTGGAGGAACGTGAAC	22	8
TGTAGCCTGGAGGAACGTGAACGGG	25	1
TGTAGCCTGGAGGAACGTGAACGGGTT	27	1
TGTAGCCTGGAGGAACGTGAACGGGTTGG	29	1
TGTAGCCTGGAGGAACGTGAACGGGTTGGG	30	1
TGTAGCCTGGAGGAACGTGAACGGGTTGGGT	31	1
TGTAGCCTGGAGGAACGTGAACGGGTTGGGTC	32	7
TGTAGCCTGGAGGAACGTGAACGGGTTGGGTCG	33	2
TGTAGCCTGGAGGAACGTGAACGGGTTGGGTCGC	34	3
TGTAGCCTGGAGGAACGTGAACGGGTTGGGTCGCG	35	3
TGTAGCCTGGAGGAACGTGAACGGGTTGGGTCGCGG	36	3
TGTAGCCTGGAGGAACGTGAACGGGTTGGGTCGCGGT	37	1
TGTAGCCTGGAGGAACGTGAACGGGTTGGGTCGCGGTG	38	1
TGTAGCCTGGAGGAACGTGAACGGGTTGGGTCGCGGTGTA	40	1
TGTAGCCTGGAGGAACGTGAACGGGTTGGGTCGCGGTGTACC	42	3
TGTAGCCTGGAGGAACGTGAACGGGTTGGGTCGCGGTGTACCCC	44	1
TGTAGCCTGGAGGAACGTGAACGGGTTGGGTCGCGGTGTACCCCGGTTCA	50	2
TTCAAGACTTGTACTCGAGC	20	1
TTCAAGACTTGTACTCGAGCC	21	9
TTCAAGACTTGTACTCGAGCCG	22	6
TTCAAGACTTGTACTCGAGCCGG	23	4
TTCAAGACTTGTACTCGAGCCGGC	24	10
TTCAAGACTTGTACTCGAGCCGGCC	25	23
TTCAAGACTTGTACTCGAGCCGGCCG	26	19
TTCAAGACTTGTACTCGAGCCGGCCGG	27	13
TTCAAGACTTGTACTCGAGCCGGCCGGA	28	18
TTCAAGACTTGTACTCGAGCCGGCCGGAG	29	14
TTCAAGACTTGTACTCGAGCCGGCCGGAGC	30	1
TTCAAGACTTGTACTCGAGCCGGCCGGAGCC	31	1
TTCAAGACTTGTACTCGAGCCGGCCGGAGCCG	32	5
TTCAAGACTTGTACTCGAGCCGGCCGGAGCCGCG	34	1
TTCAAGACTTGTACTCGAGCCGGCCGGAGCCGCGG	35	1
TTCAAGACTTGTACTCGAGCCGGCCGGAGCCGCGGC	36	1
TTCAAGACTTGTACTCGAGCCGGCCGGAGCCGCGGCTAAC	40	2
TTCAAGACTTGTACTCGAGCCGGCCGGAGCCGCGGCTAACG	41	10
TTCAAGACTTGTACTCGAGCCGGCCGGAGCCGCGGCTAACGT	42	2
TTCAAGACTTGTACTCGAGCCGGCCGGAGCCGCGGCTAACGTGG	44	3
TTCAAGACTTGTACTCGAGCCGGCCGGAGCCGCGGCTAACGTGGT	45	2
TTCAAGACTTGTACTCGAGCCGGCCGGAGCCGCGGCTAACGTGGTA	46	5
TTCAAGACTTGTACTCGAGCCGGCCGGAGCCGCGGCTAACGTGGTAT	47	19
TTCAAGACTTGTACTCGAGCCGGCCGGAGCCGCGGCTAACGTGGTATT	48	7
TTGGCACTCCCGTCTCGACCCA	22	1
TTGGCACTCCCGTCTCGACCCAG	23	8
TTGGCACTCCCGTCTCGACCCAGC	24	2
TTGGCACTCCCGTCTCGACCCAGCC	25	8
TTGGCACTCCCGTCTCGACCCAGCCT	26	21
TTGGCACTCCCGTCTCGACCCAGCCTA	27	4
TTGGCACTCCCGTCTCGACCCAGCCTAC	28	1
TTGGCACTCCCGTCTCGACCCAGCCTACA	29	1
TTGGCACTCCCGTCTCGACCCAGCCTACAA	30	1
TTGGCACTCCCGTCTCGACCCAGCCTACAAAAA	33	2
TTGGCACTCCCGTCTCGACCCAGCCTACAAAAATC	35	1
TTGGCACTCCCGTCTCGACCCAGCCTACAAAAATCCAG	38	1
TTGGCACTCCCGTCTCGACCCAGCCTACAAAAATCCAGGA	40	1
TTGGCACTCCCGTCTCGACCCAGCCTACAAAAATCCAGGATACG	44	2
TTGGCACTCCCGTCTCGACCCAGCCTACAAAAATCCAGGATACGGAA	47	1
TTGGCACTCCCGTCTCGACCCAGCCTACAAAAATCCAGGATACGGAATCG	50	13
TTGGGTCGCGGTGTACCCCGGTTCAAGACTT	31	1
TTGGGTCGCGGTGTACCCCGGTTCAAGACTTGTA	34	1
TTGGGTCGCGGTGTACCCCGGTTCAAGACTTGTAC	35	1
TTGGGTCGCGGTGTACCCCGGTTCAAGACTTGTACTC	37	1
TTGGGTCGCGGTGTACCCCGGTTCAAGACTTGTACTCGA	39	1
TTGGGTCGCGGTGTACCCCGGTTCAAGACTTGTACTCGAGCCGGCCG	47	1
TTGGGTCGCGGTGTACCCCGGTTCAAGACTTGTACTCGAGCCGGCCGGA	49	1
TTGGGTCGCGGTGTACCCCGGTTCAAGACTTGTACTCGAGCCGGCCGGAG	50	1
TTGTACTCGAGCCGGCCGGA	20	5
TTGTACTCGAGCCGGCCGGAG	21	2
TTGTACTCGAGCCGGCCGGAGCC	23	3
TTGTACTCGAGCCGGCCGGAGCCGC	25	1
TTGTACTCGAGCCGGCCGGAGCCGCGG	27	1
TTGTACTCGAGCCGGCCGGAGCCGCGGCTAACG	33	2
TTGTACTCGAGCCGGCCGGAGCCGCGGCTAACGTGG	36	1
TTGTACTCGAGCCGGCCGGAGCCGCGGCTAACGTGGTATT	40	1
TTGTACTCGAGCCGGCCGGAGCCGCGGCTAACGTGGTATTGGCACTCCCG	50	1

## Sheet: p1 48hpi
Small RNA	Length	Count
AAAAATCCAGGATACGGAATCG	22	11
AAAAATCCAGGATACGGAATCGA	23	3
AAAAATCCAGGATACGGAATCGAG	24	1
AAAAATCCAGGATACGGAATCGAGTC	26	1
AAAAATCCAGGATACGGAATCGAGTCG	27	16
AAAAATCCAGGATACGGAATCGAGTCGT	28	207
AAAAATCCAGGATACGGAATCGAGTCGTT	29	281
AAAAATCCAGGATACGGAATCGAGTCGTTT	30	231
AAAAATCCAGGATACGGAATCGAGTCGTTTT	31	85
AAAATCCAGGATACGGAATC	20	3
AAAATCCAGGATACGGAATCG	21	15
AAAATCCAGGATACGGAATCGA	22	1
AAAATCCAGGATACGGAATCGAG	23	1
AAAATCCAGGATACGGAATCGAGT	24	1
AAAATCCAGGATACGGAATCGAGTC	25	2
AAAATCCAGGATACGGAATCGAGTCG	26	33
AAAATCCAGGATACGGAATCGAGTCGT	27	417
AAAATCCAGGATACGGAATCGAGTCGTT	28	562
AAAATCCAGGATACGGAATCGAGTCGTTT	29	401
AAAATCCAGGATACGGAATCGAGTCGTTTT	30	141
AAATCCAGGATACGGAATCG	20	3
AAATCCAGGATACGGAATCGA	21	1
AAATCCAGGATACGGAATCGAG	22	1
AAATCCAGGATACGGAATCGAGTC	24	2
AAATCCAGGATACGGAATCGAGTCG	25	8
AAATCCAGGATACGGAATCGAGTCGT	26	106
AAATCCAGGATACGGAATCGAGTCGTT	27	186
AAATCCAGGATACGGAATCGAGTCGTTT	28	117
AAATCCAGGATACGGAATCGAGTCGTTTT	29	53
AACGGGTTGGGTCGCGGTGT	20	13
AACGGGTTGGGTCGCGGTGTA	21	11
AACGGGTTGGGTCGCGGTGTAC	22	3
AACGGGTTGGGTCGCGGTGTACC	23	1
AACGGGTTGGGTCGCGGTGTACCCC	25	2
AACGGGTTGGGTCGCGGTGTACCCCG	26	2
AACGGGTTGGGTCGCGGTGTACCCCGG	27	5
AACGGGTTGGGTCGCGGTGTACCCCGGT	28	4
AACGGGTTGGGTCGCGGTGTACCCCGGTT	29	2
AACGGGTTGGGTCGCGGTGTACCCCGGTTC	30	1
AACGGGTTGGGTCGCGGTGTACCCCGGTTCAA	32	1
AACGGGTTGGGTCGCGGTGTACCCCGGTTCAAG	33	1
AACGGGTTGGGTCGCGGTGTACCCCGGTTCAAGA	34	5
AACGGGTTGGGTCGCGGTGTACCCCGGTTCAAGAC	35	32
AACGGGTTGGGTCGCGGTGTACCCCGGTTCAAGACT	36	56
AACGGGTTGGGTCGCGGTGTACCCCGGTTCAAGACTT	37	49
AACGGGTTGGGTCGCGGTGTACCCCGGTTCAAGACTTG	38	1
AACGGGTTGGGTCGCGGTGTACCCCGGTTCAAGACTTGT	39	4
AACGTGAACGGGTTGGGTCGCGGTGTACCCCGGTT	35	1
AACGTGAACGGGTTGGGTCGCGGTGTACCCCGGTTCAAGACT	42	2
AACGTGGTATTGGCACTCCCGTCTCG	26	1
AACGTGGTATTGGCACTCCCGTCTCGACC	29	1
AACGTGGTATTGGCACTCCCGTCTCGACCC	30	1
AACGTGGTATTGGCACTCCCGTCTCGACCCAG	32	1
AACGTGGTATTGGCACTCCCGTCTCGACCCAGCC	34	1
AACGTGGTATTGGCACTCCCGTCTCGACCCAGCCT	35	2
AAGACTTGTACTCGAGCCGG	20	2
AAGACTTGTACTCGAGCCGGC	21	1
AAGACTTGTACTCGAGCCGGCC	22	2
AAGACTTGTACTCGAGCCGGCCG	23	1
AAGACTTGTACTCGAGCCGGCCGG	24	4
AAGACTTGTACTCGAGCCGGCCGGA	25	4
AAGACTTGTACTCGAGCCGGCCGGAGC	27	1
AAGACTTGTACTCGAGCCGGCCGGAGCC	28	3
AAGACTTGTACTCGAGCCGGCCGGAGCCGC	30	1
AAGACTTGTACTCGAGCCGGCCGGAGCCGCG	31	1
AAGACTTGTACTCGAGCCGGCCGGAGCCGCGG	32	1
AAGACTTGTACTCGAGCCGGCCGGAGCCGCGGC	33	1
AAGACTTGTACTCGAGCCGGCCGGAGCCGCGGCTAAC	37	1
AAGACTTGTACTCGAGCCGGCCGGAGCCGCGGCTAACG	38	5
AAGACTTGTACTCGAGCCGGCCGGAGCCGCGGCTAACGTG	40	1
AAGACTTGTACTCGAGCCGGCCGGAGCCGCGGCTAACGTGG	41	7
AAGACTTGTACTCGAGCCGGCCGGAGCCGCGGCTAACGTGGT	42	6
AAGACTTGTACTCGAGCCGGCCGGAGCCGCGGCTAACGTGGTA	43	6
AAGACTTGTACTCGAGCCGGCCGGAGCCGCGGCTAACGTGGTAT	44	1
AAGACTTGTACTCGAGCCGGCCGGAGCCGCGGCTAACGTGGTATT	45	1
AAGACTTGTACTCGAGCCGGCCGGAGCCGCGGCTAACGTGGTATTG	46	1
AAGACTTGTACTCGAGCCGGCCGGAGCCGCGGCTAACGTGGTATTGGCAC	50	1
AATCCAGGATACGGAATCGA	20	2
AATCCAGGATACGGAATCGAG	21	2
AATCCAGGATACGGAATCGAGT	22	3
AATCCAGGATACGGAATCGAGTC	23	2
AATCCAGGATACGGAATCGAGTCG	24	34
AATCCAGGATACGGAATCGAGTCGT	25	253
AATCCAGGATACGGAATCGAGTCGTT	26	339
AATCCAGGATACGGAATCGAGTCGTTT	27	202
AATCCAGGATACGGAATCGAGTCGTTTT	28	84
ACAAAAATCCAGGATACGGAAT	22	1
ACAAAAATCCAGGATACGGAATC	23	3
ACAAAAATCCAGGATACGGAATCG	24	7
ACAAAAATCCAGGATACGGAATCGA	25	6
ACAAAAATCCAGGATACGGAATCGAGT	27	1
ACAAAAATCCAGGATACGGAATCGAGTC	28	1
ACAAAAATCCAGGATACGGAATCGAGTCG	29	1
ACAAAAATCCAGGATACGGAATCGAGTCGT	30	24
ACAAAAATCCAGGATACGGAATCGAGTCGTT	31	40
ACAAAAATCCAGGATACGGAATCGAGTCGTTT	32	52
ACAAAAATCCAGGATACGGAATCGAGTCGTTTT	33	13
ACCCAGCCTACAAAAATCCAGGA	23	1
ACCCAGCCTACAAAAATCCAGGAT	24	1
ACCCAGCCTACAAAAATCCAGGATA	25	1
ACCCAGCCTACAAAAATCCAGGATAC	26	1
ACCCAGCCTACAAAAATCCAGGATACG	27	2
ACCCAGCCTACAAAAATCCAGGATACGG	28	1
ACCCAGCCTACAAAAATCCAGGATACGGA	29	1
ACCCAGCCTACAAAAATCCAGGATACGGAAT	31	2
ACCCAGCCTACAAAAATCCAGGATACGGAATC	32	2
ACCCAGCCTACAAAAATCCAGGATACGGAATCG	33	13
ACCCAGCCTACAAAAATCCAGGATACGGAATCGA	34	8
ACCCAGCCTACAAAAATCCAGGATACGGAATCGAG	35	3
ACCCAGCCTACAAAAATCCAGGATACGGAATCGAGTCG	38	2
ACCCAGCCTACAAAAATCCAGGATACGGAATCGAGTCGT	39	26
ACCCAGCCTACAAAAATCCAGGATACGGAATCGAGTCGTT	40	11
ACCCAGCCTACAAAAATCCAGGATACGGAATCGAGTCGTTT	41	12
ACCCAGCCTACAAAAATCCAGGATACGGAATCGAGTCGTTTT	42	4
ACCCCGGTTCAAGACTTGTA	20	38
ACCCCGGTTCAAGACTTGTAC	21	1
ACCCCGGTTCAAGACTTGTACT	22	1
ACCCCGGTTCAAGACTTGTACTC	23	5
ACCCCGGTTCAAGACTTGTACTCG	24	4
ACCCCGGTTCAAGACTTGTACTCGA	25	2
ACCCCGGTTCAAGACTTGTACTCGAG	26	1
ACCCCGGTTCAAGACTTGTACTCGAGCC	28	7
ACCCCGGTTCAAGACTTGTACTCGAGCCGGCCGGAGC	37	1
ACCCCGGTTCAAGACTTGTACTCGAGCCGGCCGGAGCCGCGGCTAACG	48	1
ACCCGTTCACGTTCCTCCAGGCTACAGAG	29	1
ACGGGTTGGGTCGCGGTGTACCCCGGTTCA	30	1
ACGGGTTGGGTCGCGGTGTACCCCGGTTCAAG	32	1
ACGGGTTGGGTCGCGGTGTACCCCGGTTCAAGA	33	1
ACGGGTTGGGTCGCGGTGTACCCCGGTTCAAGAC	34	6
ACGGGTTGGGTCGCGGTGTACCCCGGTTCAAGACT	35	4
ACGGGTTGGGTCGCGGTGTACCCCGGTTCAAGACTT	36	7
ACGGGTTGGGTCGCGGTGTACCCCGGTTCAAGACTTGT	38	1
ACGTGAACGGGTTGGGTCGC	20	1
ACGTGAACGGGTTGGGTCGCGGTGTACCCC	30	1
ACGTGAACGGGTTGGGTCGCGGTGTACCCCGGTTCAAGACT	41	1
ACGTGAACGGGTTGGGTCGCGGTGTACCCCGGTTCAAGACTT	42	1
ACGTGGTATTGGCACTCCCG	20	1
ACGTGGTATTGGCACTCCCGTCTCGAC	27	1
ACGTGGTATTGGCACTCCCGTCTCGACCCA	30	1
ACGTGGTATTGGCACTCCCGTCTCGACCCAG	31	1
ACGTGGTATTGGCACTCCCGTCTCGACCCAGCCTACAAAAATCCAGGATA	50	1
ACTCCCGTCTCGACCCAGCC	20	3
ACTCCCGTCTCGACCCAGCCT	21	10
ACTCCCGTCTCGACCCAGCCTA	22	2
ACTCCCGTCTCGACCCAGCCTAC	23	9
ACTCCCGTCTCGACCCAGCCTACA	24	1
ACTCCCGTCTCGACCCAGCCTACAAA	26	1
ACTCCCGTCTCGACCCAGCCTACAAAAA	28	2
ACTCCCGTCTCGACCCAGCCTACAAAAATC	30	4
ACTCCCGTCTCGACCCAGCCTACAAAAATCCAGG	34	2
ACTCCCGTCTCGACCCAGCCTACAAAAATCCAGGA	35	1
ACTCCCGTCTCGACCCAGCCTACAAAAATCCAGGATAC	38	2
ACTCCCGTCTCGACCCAGCCTACAAAAATCCAGGATACG	39	3
ACTCCCGTCTCGACCCAGCCTACAAAAATCCAGGATACGG	40	3
ACTCCCGTCTCGACCCAGCCTACAAAAATCCAGGATACGGA	41	4
ACTCCCGTCTCGACCCAGCCTACAAAAATCCAGGATACGGAA	42	2
ACTCCCGTCTCGACCCAGCCTACAAAAATCCAGGATACGGAAT	43	3
ACTCCCGTCTCGACCCAGCCTACAAAAATCCAGGATACGGAATC	44	1
ACTCCCGTCTCGACCCAGCCTACAAAAATCCAGGATACGGAATCG	45	14
ACTCCCGTCTCGACCCAGCCTACAAAAATCCAGGATACGGAATCGA	46	3
ACTCGACTCTGTAGCCTGGA	20	439
ACTCGACTCTGTAGCCTGGAG	21	117
ACTCGACTCTGTAGCCTGGAGG	22	24
ACTCGACTCTGTAGCCTGGAGGA	23	92
ACTCGACTCTGTAGCCTGGAGGAA	24	8
ACTCGACTCTGTAGCCTGGAGGAAC	25	29
ACTCGACTCTGTAGCCTGGAGGAACG	26	93
ACTCGACTCTGTAGCCTGGAGGAACGT	27	10
ACTCGACTCTGTAGCCTGGAGGAACGTG	28	7
ACTCGACTCTGTAGCCTGGAGGAACGTGAACG	32	1
ACTCGACTCTGTAGCCTGGAGGAACGTGAACGG	33	2
ACTCGACTCTGTAGCCTGGAGGAACGTGAACGGGT	35	1
ACTCGACTCTGTAGCCTGGAGGAACGTGAACGGGTTGG	38	2
ACTCGACTCTGTAGCCTGGAGGAACGTGAACGGGTTGGG	39	6
ACTCGACTCTGTAGCCTGGAGGAACGTGAACGGGTTGGGT	40	16
ACTCGACTCTGTAGCCTGGAGGAACGTGAACGGGTTGGGTC	41	2
ACTCGACTCTGTAGCCTGGAGGAACGTGAACGGGTTGGGTCG	42	2
ACTCGACTCTGTAGCCTGGAGGAACGTGAACGGGTTGGGTCGCGGT	46	1
ACTCGACTCTGTAGCCTGGAGGAACGTGAACGGGTTGGGTCGCGGTGT	48	1
ACTCGACTCTGTAGCCTGGAGGAACGTGAACGGGTTGGGTCGCGGTGTA	49	1
ACTCGACTCTGTAGCCTGGAGGAACGTGAACGGGTTGGGTCGCGGTGTAC	50	13
ACTCGAGCCGGCCGGAGCCG	20	5
ACTCGAGCCGGCCGGAGCCGC	21	1
ACTCGAGCCGGCCGGAGCCGCGG	23	3
ACTCGAGCCGGCCGGAGCCGCGGC	24	1
ACTCGAGCCGGCCGGAGCCGCGGCT	25	1
ACTCGAGCCGGCCGGAGCCGCGGCTA	26	1
ACTCGAGCCGGCCGGAGCCGCGGCTAAC	28	3
ACTCGAGCCGGCCGGAGCCGCGGCTAACG	29	14
ACTCGAGCCGGCCGGAGCCGCGGCTAACGTGGT	33	7
ACTCGAGCCGGCCGGAGCCGCGGCTAACGTGGTA	34	12
ACTCGAGCCGGCCGGAGCCGCGGCTAACGTGGTATT	36	1
ACTCGAGCCGGCCGGAGCCGCGGCTAACGTGGTATTG	37	5
ACTCGAGCCGGCCGGAGCCGCGGCTAACGTGGTATTGGCACTC	43	1
ACTCGAGCCGGCCGGAGCCGCGGCTAACGTGGTATTGGCACTCC	44	1
ACTCGAGCCGGCCGGAGCCGCGGCTAACGTGGTATTGGCACTCCC	45	1
ACTCGAGCCGGCCGGAGCCGCGGCTAACGTGGTATTGGCACTCCCG	46	13
ACTCGAGCCGGCCGGAGCCGCGGCTAACGTGGTATTGGCACTCCCGT	47	1
ACTCTGTAGCCTGGAGGAAC	20	6
ACTCTGTAGCCTGGAGGAACG	21	2
ACTCTGTAGCCTGGAGGAACGTGA	24	1
ACTCTGTAGCCTGGAGGAACGTGAACGG	28	1
ACTCTGTAGCCTGGAGGAACGTGAACGGG	29	2
ACTCTGTAGCCTGGAGGAACGTGAACGGGT	30	1
ACTCTGTAGCCTGGAGGAACGTGAACGGGTT	31	1
ACTCTGTAGCCTGGAGGAACGTGAACGGGTTG	32	1
ACTCTGTAGCCTGGAGGAACGTGAACGGGTTGGGT	35	1
ACTCTGTAGCCTGGAGGAACGTGAACGGGTTGGGTC	36	4
ACTCTGTAGCCTGGAGGAACGTGAACGGGTTGGGTCG	37	3
ACTCTGTAGCCTGGAGGAACGTGAACGGGTTGGGTCGCGGT	41	2
ACTCTGTAGCCTGGAGGAACGTGAACGGGTTGGGTCGCGGTGTACCCCGG	50	10
ACTTGTACTCGAGCCGGCCGG	21	1
ACTTGTACTCGAGCCGGCCGGAG	23	2
ACTTGTACTCGAGCCGGCCGGAGCC	25	1
ACTTGTACTCGAGCCGGCCGGAGCCG	26	1
ACTTGTACTCGAGCCGGCCGGAGCCGCG	28	1
ACTTGTACTCGAGCCGGCCGGAGCCGCGG	29	1
ACTTGTACTCGAGCCGGCCGGAGCCGCGGCTAACG	35	1
ACTTGTACTCGAGCCGGCCGGAGCCGCGGCTAACGTGG	38	2
ACTTGTACTCGAGCCGGCCGGAGCCGCGGCTAACGTGGT	39	2
ACTTGTACTCGAGCCGGCCGGAGCCGCGGCTAACGTGGTA	40	2
ACTTGTACTCGAGCCGGCCGGAGCCGCGGCTAACGTGGTAT	41	1
ACTTGTACTCGAGCCGGCCGGAGCCGCGGCTAACGTGGTATTG	43	1
ACTTGTACTCGAGCCGGCCGGAGCCGCGGCTAACGTGGTATTGGCACTCC	50	5
AGACTTGTACTCGAGCCGGCC	21	2
AGACTTGTACTCGAGCCGGCCG	22	2
AGACTTGTACTCGAGCCGGCCGG	23	2
AGACTTGTACTCGAGCCGGCCGGA	24	2
AGACTTGTACTCGAGCCGGCCGGAG	25	4
AGACTTGTACTCGAGCCGGCCGGAGC	26	1
AGACTTGTACTCGAGCCGGCCGGAGCC	27	3
AGACTTGTACTCGAGCCGGCCGGAGCCG	28	4
AGACTTGTACTCGAGCCGGCCGGAGCCGC	29	3
AGACTTGTACTCGAGCCGGCCGGAGCCGCGG	31	8
AGACTTGTACTCGAGCCGGCCGGAGCCGCGGC	32	1
AGACTTGTACTCGAGCCGGCCGGAGCCGCGGCTAACG	37	4
AGACTTGTACTCGAGCCGGCCGGAGCCGCGGCTAACGTG	39	5
AGACTTGTACTCGAGCCGGCCGGAGCCGCGGCTAACGTGG	40	10
AGACTTGTACTCGAGCCGGCCGGAGCCGCGGCTAACGTGGT	41	12
AGACTTGTACTCGAGCCGGCCGGAGCCGCGGCTAACGTGGTA	42	26
AGACTTGTACTCGAGCCGGCCGGAGCCGCGGCTAACGTGGTAT	43	3
AGACTTGTACTCGAGCCGGCCGGAGCCGCGGCTAACGTGGTATT	44	2
AGACTTGTACTCGAGCCGGCCGGAGCCGCGGCTAACGTGGTATTG	45	6
AGACTTGTACTCGAGCCGGCCGGAGCCGCGGCTAACGTGGTATTGG	46	1
AGACTTGTACTCGAGCCGGCCGGAGCCGCGGCTAACGTGGTATTGGCAC	49	20
AGCCGCGGCTAACGTGGTATTGGCACTCCCGTCTCGACCCAGCCT	45	2
AGCCGCGGCTAACGTGGTATTGGCACTCCCGTCTCGACCCAGCCTACAAA	50	1
AGCCGGCCGGAGCCGCGGCTAACGTGGTATTGGCA	35	1
AGCCGGCCGGAGCCGCGGCTAACGTGGTATTGGCACTCCCG	41	4
AGCCGGCCGGAGCCGCGGCTAACGTGGTATTGGCACTCCCGTCTCGACCC	50	1
AGCCTACAAAAATCCAGGATACG	23	1
AGCCTACAAAAATCCAGGATACGG	24	6
AGCCTACAAAAATCCAGGATACGGA	25	2
AGCCTACAAAAATCCAGGATACGGAA	26	3
AGCCTACAAAAATCCAGGATACGGAAT	27	24
AGCCTACAAAAATCCAGGATACGGAATCG	29	14
AGCCTACAAAAATCCAGGATACGGAATCGAG	31	1
AGCCTACAAAAATCCAGGATACGGAATCGAGT	32	1
AGCCTACAAAAATCCAGGATACGGAATCGAGTCG	34	1
AGCCTACAAAAATCCAGGATACGGAATCGAGTCGT	35	2
AGCCTACAAAAATCCAGGATACGGAATCGAGTCGTT	36	6
AGCCTACAAAAATCCAGGATACGGAATCGAGTCGTTT	37	5
AGCCTACAAAAATCCAGGATACGGAATCGAGTCGTTTT	38	2
AGCCTGGAGGAACGTGAACGGGTTGGGTCGCGGT	34	3
AGCCTGGAGGAACGTGAACGGGTTGGGTCGCGGTGTACCCCGG	43	3
AGCGACTCGACTCTGTAGCC	20	4912
AGCGACTCGACTCTGTAGCCT	21	100549
AGCGACTCGACTCTGTAGCCTG	22	11277
AGCGACTCGACTCTGTAGCCTGG	23	144571
AGCGACTCGACTCTGTAGCCTGGA	24	3347
AGCGACTCGACTCTGTAGCCTGGAG	25	313
AGCGACTCGACTCTGTAGCCTGGAGG	26	145
AGCGACTCGACTCTGTAGCCTGGAGGA	27	664
AGCGACTCGACTCTGTAGCCTGGAGGAA	28	87
AGCGACTCGACTCTGTAGCCTGGAGGAAC	29	211
AGCGACTCGACTCTGTAGCCTGGAGGAACG	30	482
AGCGACTCGACTCTGTAGCCTGGAGGAACGT	31	418
AGCGACTCGACTCTGTAGCCTGGAGGAACGTG	32	210
AGCGACTCGACTCTGTAGCCTGGAGGAACGTGA	33	5
AGCGACTCGACTCTGTAGCCTGGAGGAACGTGAAC	35	4
AGCGACTCGACTCTGTAGCCTGGAGGAACGTGAACG	36	23
AGCGACTCGACTCTGTAGCCTGGAGGAACGTGAACGG	37	7
AGCGACTCGACTCTGTAGCCTGGAGGAACGTGAACGGG	38	12
AGCGACTCGACTCTGTAGCCTGGAGGAACGTGAACGGGT	39	55
AGCGACTCGACTCTGTAGCCTGGAGGAACGTGAACGGGTT	40	8
AGCGACTCGACTCTGTAGCCTGGAGGAACGTGAACGGGTTG	41	39
AGCGACTCGACTCTGTAGCCTGGAGGAACGTGAACGGGTTGG	42	1
AGCGACTCGACTCTGTAGCCTGGAGGAACGTGAACGGGTTGGG	43	62
AGCGACTCGACTCTGTAGCCTGGAGGAACGTGAACGGGTTGGGT	44	849
AGCGACTCGACTCTGTAGCCTGGAGGAACGTGAACGGGTTGGGTC	45	39
AGCGACTCGACTCTGTAGCCTGGAGGAACGTGAACGGGTTGGGTCG	46	1
AGCGACTCGACTCTGTAGCCTGGAGGAACGTGAACGGGTTGGGTCGCGG	49	64
AGGAACGTGAACGGGTTGGGT	21	1
AGGAACGTGAACGGGTTGGGTCGC	24	1
AGGAACGTGAACGGGTTGGGTCGCG	25	1
AGGAACGTGAACGGGTTGGGTCGCGGTGTACC	32	1
AGGAACGTGAACGGGTTGGGTCGCGGTGTACCCCGGTTCA	40	2
AGGAACGTGAACGGGTTGGGTCGCGGTGTACCCCGGTTCAAGACTT	46	1
AGGATACGGAATCGAGTCGT	20	379
AGGATACGGAATCGAGTCGTT	21	2000
AGGATACGGAATCGAGTCGTTT	22	13477
AGGATACGGAATCGAGTCGTTTT	23	24720
ATACGGAATCGAGTCGTTTT	20	10
ATCCAGGATACGGAATCGAG	20	4
ATCCAGGATACGGAATCGAGT	21	5
ATCCAGGATACGGAATCGAGTC	22	6
ATCCAGGATACGGAATCGAGTCG	23	26
ATCCAGGATACGGAATCGAGTCGT	24	64
ATCCAGGATACGGAATCGAGTCGTT	25	206
ATCCAGGATACGGAATCGAGTCGTTT	26	82
ATCCAGGATACGGAATCGAGTCGTTTT	27	36
ATTGGCACTCCCGTCTCGAC	20	3
ATTGGCACTCCCGTCTCGACCCA	23	1
ATTGGCACTCCCGTCTCGACCCAG	24	5
ATTGGCACTCCCGTCTCGACCCAGCC	26	1
ATTGGCACTCCCGTCTCGACCCAGCCT	27	24
ATTGGCACTCCCGTCTCGACCCAGCCTA	28	1
ATTGGCACTCCCGTCTCGACCCAGCCTACA	30	1
ATTGGCACTCCCGTCTCGACCCAGCCTACAAA	32	1
ATTGGCACTCCCGTCTCGACCCAGCCTACAAAAATCCAGGA	41	3
ATTGGCACTCCCGTCTCGACCCAGCCTACAAAAATCCAGGATAC	44	2
ATTGGCACTCCCGTCTCGACCCAGCCTACAAAAATCCAGGATACG	45	1
ATTGGCACTCCCGTCTCGACCCAGCCTACAAAAATCCAGGATACGG	46	1
ATTGGCACTCCCGTCTCGACCCAGCCTACAAAAATCCAGGATACGGAATC	50	3
CAAAAATCCAGGATACGGAAT	21	3
CAAAAATCCAGGATACGGAATC	22	3
CAAAAATCCAGGATACGGAATCG	23	7
CAAAAATCCAGGATACGGAATCGA	24	2
CAAAAATCCAGGATACGGAATCGAG	25	1
CAAAAATCCAGGATACGGAATCGAGT	26	3
CAAAAATCCAGGATACGGAATCGAGTC	27	6
CAAAAATCCAGGATACGGAATCGAGTCG	28	23
CAAAAATCCAGGATACGGAATCGAGTCGT	29	78
CAAAAATCCAGGATACGGAATCGAGTCGTT	30	272
CAAAAATCCAGGATACGGAATCGAGTCGTTT	31	328
CAAAAATCCAGGATACGGAATCGAGTCGTTTT	32	142
CAAGACTTGTACTCGAGCCGG	21	2
CAAGACTTGTACTCGAGCCGGC	22	2
CAAGACTTGTACTCGAGCCGGCC	23	5
CAAGACTTGTACTCGAGCCGGCCG	24	3
CAAGACTTGTACTCGAGCCGGCCGG	25	2
CAAGACTTGTACTCGAGCCGGCCGGA	26	2
CAAGACTTGTACTCGAGCCGGCCGGAG	27	2
CAAGACTTGTACTCGAGCCGGCCGGAGC	28	3
CAAGACTTGTACTCGAGCCGGCCGGAGCC	29	3
CAAGACTTGTACTCGAGCCGGCCGGAGCCG	30	2
CAAGACTTGTACTCGAGCCGGCCGGAGCCGCG	32	1
CAAGACTTGTACTCGAGCCGGCCGGAGCCGCGGCT	35	3
CAAGACTTGTACTCGAGCCGGCCGGAGCCGCGGCTAAC	38	1
CAAGACTTGTACTCGAGCCGGCCGGAGCCGCGGCTAACG	39	3
CAAGACTTGTACTCGAGCCGGCCGGAGCCGCGGCTAACGTG	41	2
CAAGACTTGTACTCGAGCCGGCCGGAGCCGCGGCTAACGTGG	42	3
CAAGACTTGTACTCGAGCCGGCCGGAGCCGCGGCTAACGTGGT	43	2
CAAGACTTGTACTCGAGCCGGCCGGAGCCGCGGCTAACGTGGTA	44	3
CAAGACTTGTACTCGAGCCGGCCGGAGCCGCGGCTAACGTGGTAT	45	4
CAAGACTTGTACTCGAGCCGGCCGGAGCCGCGGCTAACGTGGTATT	46	1
CAAGACTTGTACTCGAGCCGGCCGGAGCCGCGGCTAACGTGGTATTG	47	2
CAAGACTTGTACTCGAGCCGGCCGGAGCCGCGGCTAACGTGGTATTGGCA	50	5
CACTCCCGTCTCGACCCAGC	20	5
CACTCCCGTCTCGACCCAGCC	21	2
CACTCCCGTCTCGACCCAGCCT	22	12
CACTCCCGTCTCGACCCAGCCTA	23	9
CACTCCCGTCTCGACCCAGCCTAC	24	3
CACTCCCGTCTCGACCCAGCCTACA	25	7
CACTCCCGTCTCGACCCAGCCTACAA	26	1
CACTCCCGTCTCGACCCAGCCTACAAA	27	1
CACTCCCGTCTCGACCCAGCCTACAAAA	28	3
CACTCCCGTCTCGACCCAGCCTACAAAAAT	30	2
CACTCCCGTCTCGACCCAGCCTACAAAAATC	31	4
CACTCCCGTCTCGACCCAGCCTACAAAAATCC	32	2
CACTCCCGTCTCGACCCAGCCTACAAAAATCCAG	34	2
CACTCCCGTCTCGACCCAGCCTACAAAAATCCAGG	35	6
CACTCCCGTCTCGACCCAGCCTACAAAAATCCAGGA	36	8
CACTCCCGTCTCGACCCAGCCTACAAAAATCCAGGAT	37	2
CACTCCCGTCTCGACCCAGCCTACAAAAATCCAGGATA	38	1
CACTCCCGTCTCGACCCAGCCTACAAAAATCCAGGATACG	40	8
CACTCCCGTCTCGACCCAGCCTACAAAAATCCAGGATACGG	41	29
CACTCCCGTCTCGACCCAGCCTACAAAAATCCAGGATACGGA	42	7
CACTCCCGTCTCGACCCAGCCTACAAAAATCCAGGATACGGAA	43	20
CACTCCCGTCTCGACCCAGCCTACAAAAATCCAGGATACGGAAT	44	14
CACTCCCGTCTCGACCCAGCCTACAAAAATCCAGGATACGGAATC	45	5
CACTCCCGTCTCGACCCAGCCTACAAAAATCCAGGATACGGAATCG	46	47
CACTCCCGTCTCGACCCAGCCTACAAAAATCCAGGATACGGAATCGA	47	18
CAGCCTACAAAAATCCAGGAT	21	2
CAGCCTACAAAAATCCAGGATACG	24	10
CAGCCTACAAAAATCCAGGATACGG	25	3
CAGCCTACAAAAATCCAGGATACGGA	26	6
CAGCCTACAAAAATCCAGGATACGGAA	27	1
CAGCCTACAAAAATCCAGGATACGGAAT	28	33
CAGCCTACAAAAATCCAGGATACGGAATC	29	7
CAGCCTACAAAAATCCAGGATACGGAATCG	30	46
CAGCCTACAAAAATCCAGGATACGGAATCGA	31	6
CAGCCTACAAAAATCCAGGATACGGAATCGAG	32	5
CAGCCTACAAAAATCCAGGATACGGAATCGAGT	33	4
CAGCCTACAAAAATCCAGGATACGGAATCGAGTCG	35	3
CAGCCTACAAAAATCCAGGATACGGAATCGAGTCGT	36	5
CAGCCTACAAAAATCCAGGATACGGAATCGAGTCGTT	37	15
CAGCCTACAAAAATCCAGGATACGGAATCGAGTCGTTT	38	7
CAGCCTACAAAAATCCAGGATACGGAATCGAGTCGTTTT	39	1
CAGGATACGGAATCGAGTCG	20	6239
CAGGATACGGAATCGAGTCGT	21	46081
CAGGATACGGAATCGAGTCGTT	22	122769
CAGGATACGGAATCGAGTCGTTT	23	45857
CAGGATACGGAATCGAGTCGTTTT	24	2321
CCAGCCTACAAAAATCCAGGA	21	2
CCAGCCTACAAAAATCCAGGAT	22	1
CCAGCCTACAAAAATCCAGGATACG	25	2
CCAGCCTACAAAAATCCAGGATACGG	26	2
CCAGCCTACAAAAATCCAGGATACGGAAT	29	4
CCAGCCTACAAAAATCCAGGATACGGAATC	30	3
CCAGCCTACAAAAATCCAGGATACGGAATCG	31	19
CCAGCCTACAAAAATCCAGGATACGGAATCGA	32	3
CCAGCCTACAAAAATCCAGGATACGGAATCGAGT	34	4
CCAGCCTACAAAAATCCAGGATACGGAATCGAGTCG	36	2
CCAGCCTACAAAAATCCAGGATACGGAATCGAGTCGT	37	4
CCAGCCTACAAAAATCCAGGATACGGAATCGAGTCGTT	38	4
CCAGCCTACAAAAATCCAGGATACGGAATCGAGTCGTTT	39	4
CCAGCCTACAAAAATCCAGGATACGGAATCGAGTCGTTTT	40	1
CCAGGATACGGAATCGAGTC	20	11
CCAGGATACGGAATCGAGTCG	21	43
CCAGGATACGGAATCGAGTCGT	22	43
CCAGGATACGGAATCGAGTCGTT	23	59
CCAGGATACGGAATCGAGTCGTTT	24	51
CCAGGATACGGAATCGAGTCGTTTT	25	32
CCCAGCCTACAAAAATCCAGGATACG	26	5
CCCAGCCTACAAAAATCCAGGATACGG	27	4
CCCAGCCTACAAAAATCCAGGATACGGA	28	1
CCCAGCCTACAAAAATCCAGGATACGGAAT	30	5
CCCAGCCTACAAAAATCCAGGATACGGAATC	31	3
CCCAGCCTACAAAAATCCAGGATACGGAATCG	32	13
CCCAGCCTACAAAAATCCAGGATACGGAATCGA	33	7
CCCAGCCTACAAAAATCCAGGATACGGAATCGAG	34	4
CCCAGCCTACAAAAATCCAGGATACGGAATCGAGT	35	1
CCCAGCCTACAAAAATCCAGGATACGGAATCGAGTC	36	2
CCCAGCCTACAAAAATCCAGGATACGGAATCGAGTCGT	38	3
CCCAGCCTACAAAAATCCAGGATACGGAATCGAGTCGTT	39	2
CCCAGCCTACAAAAATCCAGGATACGGAATCGAGTCGTTT	40	1
CCCAGCCTACAAAAATCCAGGATACGGAATCGAGTCGTTTT	41	2
CCCCGGTTCAAGACTTGTAC	20	1
CCCCGGTTCAAGACTTGTACTC	22	6
CCCCGGTTCAAGACTTGTACTCGA	24	1
CCCCGGTTCAAGACTTGTACTCGAGC	26	1
CCCCGGTTCAAGACTTGTACTCGAGCC	27	4
CCCCGGTTCAAGACTTGTACTCGAGCCGGCCGGAGC	36	1
CCCGGTTCAAGACTTGTACTC	21	5
CCCGGTTCAAGACTTGTACTCG	22	1
CCCGGTTCAAGACTTGTACTCGAG	24	1
CCCGGTTCAAGACTTGTACTCGAGC	25	4
CCCGGTTCAAGACTTGTACTCGAGCC	26	5
CCCGGTTCAAGACTTGTACTCGAGCCGGCCGGAGCC	36	1
CCCGTCTCGACCCAGCCTAC	20	1
CCCGTCTCGACCCAGCCTACA	21	2
CCCGTCTCGACCCAGCCTACAA	22	1
CCCGTCTCGACCCAGCCTACAAA	23	1
CCCGTCTCGACCCAGCCTACAAAAATCC	28	1
CCCGTCTCGACCCAGCCTACAAAAATCCAGG	31	2
CCCGTCTCGACCCAGCCTACAAAAATCCAGGA	32	3
CCCGTCTCGACCCAGCCTACAAAAATCCAGGATA	34	2
CCCGTCTCGACCCAGCCTACAAAAATCCAGGATAC	35	2
CCCGTCTCGACCCAGCCTACAAAAATCCAGGATACG	36	11
CCCGTCTCGACCCAGCCTACAAAAATCCAGGATACGG	37	23
CCCGTCTCGACCCAGCCTACAAAAATCCAGGATACGGA	38	6
CCCGTCTCGACCCAGCCTACAAAAATCCAGGATACGGAA	39	16
CCCGTCTCGACCCAGCCTACAAAAATCCAGGATACGGAAT	40	4
CCCGTCTCGACCCAGCCTACAAAAATCCAGGATACGGAATC	41	1
CCCGTCTCGACCCAGCCTACAAAAATCCAGGATACGGAATCG	42	21
CCCGTCTCGACCCAGCCTACAAAAATCCAGGATACGGAATCGA	43	16
CCCGTCTCGACCCAGCCTACAAAAATCCAGGATACGGAATCGAG	44	2
CCGCGGCTAACGTGGTATTGGCACTCCCGTCTCGACCC	38	1
CCGCGGCTAACGTGGTATTGGCACTCCCGTCTCGACCCA	39	2
CCGCGGCTAACGTGGTATTGGCACTCCCGTCTCGACCCAG	40	1
CCGCGGCTAACGTGGTATTGGCACTCCCGTCTCGACCCAGCCT	43	2
CCGGAGCCGCGGCTAACGTGG	21	1
CCGGAGCCGCGGCTAACGTGGTATTGGCACTC	32	1
CCGGAGCCGCGGCTAACGTGGTATTGGCACTCCC	34	1
CCGGAGCCGCGGCTAACGTGGTATTGGCACTCCCG	35	2
CCGGAGCCGCGGCTAACGTGGTATTGGCACTCCCGTCTCGA	41	1
CCGGAGCCGCGGCTAACGTGGTATTGGCACTCCCGTCTCGAC	42	3
CCGGAGCCGCGGCTAACGTGGTATTGGCACTCCCGTCTCGACCCA	45	3
CCGGAGCCGCGGCTAACGTGGTATTGGCACTCCCGTCTCGACCCAG	46	6
CCGGAGCCGCGGCTAACGTGGTATTGGCACTCCCGTCTCGACCCAGC	47	1
CCGGAGCCGCGGCTAACGTGGTATTGGCACTCCCGTCTCGACCCAGCCT	49	1
CCGGAGCCGCGGCTAACGTGGTATTGGCACTCCCGTCTCGACCCAGCCTA	50	2
CCGGCCGGAGCCGCGGCTAACGTGGTA	27	1
CCGGCCGGAGCCGCGGCTAACGTGGTATTGG	31	5
CCGGCCGGAGCCGCGGCTAACGTGGTATTGGCACT	35	1
CCGGCCGGAGCCGCGGCTAACGTGGTATTGGCACTCCCG	39	6
CCGGCCGGAGCCGCGGCTAACGTGGTATTGGCACTCCCGT	40	1
CCGGCCGGAGCCGCGGCTAACGTGGTATTGGCACTCCCGTCTC	43	1
CCGGCCGGAGCCGCGGCTAACGTGGTATTGGCACTCCCGTCTCGA	45	1
CCGGCCGGAGCCGCGGCTAACGTGGTATTGGCACTCCCGTCTCGAC	46	1
CCGGCCGGAGCCGCGGCTAACGTGGTATTGGCACTCCCGTCTCGACC	47	1
CCGGCCGGAGCCGCGGCTAACGTGGTATTGGCACTCCCGTCTCGACCCA	49	2
CCGGCCGGAGCCGCGGCTAACGTGGTATTGGCACTCCCGTCTCGACCCAG	50	11
CCGGCCGGCTCGAGTACAAGTCTTGAACCGGGG	33	1
CCGGTTCAAGACTTGTACTC	20	2
CCGGTTCAAGACTTGTACTCG	21	1
CCGGTTCAAGACTTGTACTCGA	22	2
CCGGTTCAAGACTTGTACTCGAGC	24	4
CCGGTTCAAGACTTGTACTCGAGCC	25	5
CCGTCTCGACCCAGCCTACA	20	1
CCGTCTCGACCCAGCCTACAAAA	23	1
CCGTCTCGACCCAGCCTACAAAAATC	26	1
CCGTCTCGACCCAGCCTACAAAAATCC	27	1
CCGTCTCGACCCAGCCTACAAAAATCCAGG	30	1
CCGTCTCGACCCAGCCTACAAAAATCCAGGA	31	2
CCGTCTCGACCCAGCCTACAAAAATCCAGGAT	32	1
CCGTCTCGACCCAGCCTACAAAAATCCAGGATACG	35	1
CCGTCTCGACCCAGCCTACAAAAATCCAGGATACGG	36	2
CCGTCTCGACCCAGCCTACAAAAATCCAGGATACGGA	37	1
CCGTCTCGACCCAGCCTACAAAAATCCAGGATACGGAA	38	6
CCGTCTCGACCCAGCCTACAAAAATCCAGGATACGGAAT	39	2
CCGTCTCGACCCAGCCTACAAAAATCCAGGATACGGAATCG	41	2
CCGTCTCGACCCAGCCTACAAAAATCCAGGATACGGAATCGA	42	4
CCTACAAAAATCCAGGATACG	21	2
CCTACAAAAATCCAGGATACGG	22	2
CCTACAAAAATCCAGGATACGGA	23	2
CCTACAAAAATCCAGGATACGGAA	24	1
CCTACAAAAATCCAGGATACGGAAT	25	2
CCTACAAAAATCCAGGATACGGAATC	26	4
CCTACAAAAATCCAGGATACGGAATCG	27	8
CCTACAAAAATCCAGGATACGGAATCGA	28	1
CCTACAAAAATCCAGGATACGGAATCGAG	29	6
CCTACAAAAATCCAGGATACGGAATCGAGTC	31	1
CCTACAAAAATCCAGGATACGGAATCGAGTCGT	33	3
CCTACAAAAATCCAGGATACGGAATCGAGTCGTT	34	3
CCTACAAAAATCCAGGATACGGAATCGAGTCGTTT	35	1
CCTACAAAAATCCAGGATACGGAATCGAGTCGTTTT	36	1
CCTGGAGGAACGTGAACGGG	20	1
CCTGGAGGAACGTGAACGGGTTGGGTC	27	1
CGACCCAGCCTACAAAAATCCAG	23	2
CGACCCAGCCTACAAAAATCCAGG	24	1
CGACCCAGCCTACAAAAATCCAGGA	25	5
CGACCCAGCCTACAAAAATCCAGGAT	26	1
CGACCCAGCCTACAAAAATCCAGGATA	27	2
CGACCCAGCCTACAAAAATCCAGGATAC	28	1
CGACCCAGCCTACAAAAATCCAGGATACG	29	4
CGACCCAGCCTACAAAAATCCAGGATACGG	30	6
CGACCCAGCCTACAAAAATCCAGGATACGGA	31	5
CGACCCAGCCTACAAAAATCCAGGATACGGAA	32	1
CGACCCAGCCTACAAAAATCCAGGATACGGAAT	33	8
CGACCCAGCCTACAAAAATCCAGGATACGGAATC	34	10
CGACCCAGCCTACAAAAATCCAGGATACGGAATCG	35	27
CGACCCAGCCTACAAAAATCCAGGATACGGAATCGA	36	3
CGACCCAGCCTACAAAAATCCAGGATACGGAATCGAG	37	2
CGACCCAGCCTACAAAAATCCAGGATACGGAATCGAGTC	39	1
CGACCCAGCCTACAAAAATCCAGGATACGGAATCGAGTCG	40	5
CGACCCAGCCTACAAAAATCCAGGATACGGAATCGAGTCGT	41	19
CGACCCAGCCTACAAAAATCCAGGATACGGAATCGAGTCGTT	42	3
CGACCCAGCCTACAAAAATCCAGGATACGGAATCGAGTCGTTT	43	4
CGACCCAGCCTACAAAAATCCAGGATACGGAATCGAGTCGTTTT	44	2
CGACTCGACTCTGTAGCCTG	20	17
CGACTCGACTCTGTAGCCTGG	21	656
CGACTCGACTCTGTAGCCTGGA	22	1198
CGACTCGACTCTGTAGCCTGGAG	23	32
CGACTCGACTCTGTAGCCTGGAGG	24	4
CGACTCGACTCTGTAGCCTGGAGGA	25	2
CGACTCGACTCTGTAGCCTGGAGGAA	26	2
CGACTCGACTCTGTAGCCTGGAGGAAC	27	1
CGACTCGACTCTGTAGCCTGGAGGAACG	28	8
CGACTCGACTCTGTAGCCTGGAGGAACGT	29	2
CGACTCGACTCTGTAGCCTGGAGGAACGTG	30	2
CGACTCGACTCTGTAGCCTGGAGGAACGTGAACG	34	1
CGACTCGACTCTGTAGCCTGGAGGAACGTGAACGGGTTGGGT	42	5
CGACTCGACTCTGTAGCCTGGAGGAACGTGAACGGGTTGGGTC	43	1
CGACTCGACTCTGTAGCCTGGAGGAACGTGAACGGGTTGGGTCGCGGTG	49	1
CGACTCGATTCCGTATCCTGG	21	1
CGACTCTGTAGCCTGGAGGA	20	5
CGACTCTGTAGCCTGGAGGAA	21	1
CGACTCTGTAGCCTGGAGGAAC	22	3
CGACTCTGTAGCCTGGAGGAACG	23	20
CGACTCTGTAGCCTGGAGGAACGTGAA	27	1
CGACTCTGTAGCCTGGAGGAACGTGAACGGGT	32	3
CGACTCTGTAGCCTGGAGGAACGTGAACGGGTTGGGT	37	4
CGACTCTGTAGCCTGGAGGAACGTGAACGGGTTGGGTC	38	4
CGACTCTGTAGCCTGGAGGAACGTGAACGGGTTGGGTCGC	40	1
CGACTCTGTAGCCTGGAGGAACGTGAACGGGTTGGGTCGCGGTGT	45	1
CGACTCTGTAGCCTGGAGGAACGTGAACGGGTTGGGTCGCGGTGTACCCC	50	1
CGAGCCGGCCGGAGCCGCGGC	21	1
CGAGCCGGCCGGAGCCGCGGCT	22	4
CGAGCCGGCCGGAGCCGCGGCTA	23	12
CGAGCCGGCCGGAGCCGCGGCTAACG	26	1
CGAGCCGGCCGGAGCCGCGGCTAACGT	27	1
CGAGCCGGCCGGAGCCGCGGCTAACGTGG	29	2
CGAGCCGGCCGGAGCCGCGGCTAACGTGGT	30	1
CGAGCCGGCCGGAGCCGCGGCTAACGTGGTA	31	2
CGAGCCGGCCGGAGCCGCGGCTAACGTGGTATT	33	2
CGAGCCGGCCGGAGCCGCGGCTAACGTGGTATTGGCAC	38	1
CGAGCCGGCCGGAGCCGCGGCTAACGTGGTATTGGCACTCCCG	43	1
CGAGCCGGCCGGAGCCGCGGCTAACGTGGTATTGGCACTCCCGTCT	46	2
CGCGGCTAACGTGGTATTGGCAC	23	1
CGCGGCTAACGTGGTATTGGCACTCCCG	28	1
CGCGGCTAACGTGGTATTGGCACTCCCGT	29	1
CGCGGCTAACGTGGTATTGGCACTCCCGTCTCGACCC	37	2
CGCGGCTAACGTGGTATTGGCACTCCCGTCTCGACCCAGCCT	42	1
CGCGGTGTACCCCGGTTCAAG	21	1
CGCGGTGTACCCCGGTTCAAGAC	23	10
CGCGGTGTACCCCGGTTCAAGACT	24	37
CGCGGTGTACCCCGGTTCAAGACTT	25	5
CGCGGTGTACCCCGGTTCAAGACTTG	26	2
CGCGGTGTACCCCGGTTCAAGACTTGTACT	30	11
CGCGGTGTACCCCGGTTCAAGACTTGTACTCG	32	6
CGCGGTGTACCCCGGTTCAAGACTTGTACTCGA	33	3
CGCGGTGTACCCCGGTTCAAGACTTGTACTCGAGCCGGC	39	1
CGCGGTGTACCCCGGTTCAAGACTTGTACTCGAGCCGGCCG	41	1
CGCGGTGTACCCCGGTTCAAGACTTGTACTCGAGCCGGCCGGAGCCGCGG	50	1
CGGAGCCGCGGCTAACGTGG	20	1
CGGAGCCGCGGCTAACGTGGTATTGGC	27	1
CGGAGCCGCGGCTAACGTGGTATTGGCACTCCCG	34	1
CGGAGCCGCGGCTAACGTGGTATTGGCACTCCCGTCTCG	39	1
CGGAGCCGCGGCTAACGTGGTATTGGCACTCCCGTCTCGAC	41	2
CGGAGCCGCGGCTAACGTGGTATTGGCACTCCCGTCTCGACC	42	1
CGGAGCCGCGGCTAACGTGGTATTGGCACTCCCGTCTCGACCCAG	45	3
CGGCCGGAGCCGCGGCTAACGTGGTATTGG	30	1
CGGCCGGAGCCGCGGCTAACGTGGTATTGGC	31	2
CGGCCGGAGCCGCGGCTAACGTGGTATTGGCACTCCCGTCTCGAC	45	1
CGGCCGGAGCCGCGGCTAACGTGGTATTGGCACTCCCGTCTCGACC	46	3
CGGCCGGAGCCGCGGCTAACGTGGTATTGGCACTCCCGTCTCGACCC	47	1
CGGCCGGAGCCGCGGCTAACGTGGTATTGGCACTCCCGTCTCGACCCA	48	2
CGGCCGGAGCCGCGGCTAACGTGGTATTGGCACTCCCGTCTCGACCCAG	49	1
CGGCCGGAGCCGCGGCTAACGTGGTATTGGCACTCCCGTCTCGACCCAGC	50	3
CGGCTAACGTGGTATTGGCAC	21	1
CGGCTAACGTGGTATTGGCACTC	23	1
CGGCTAACGTGGTATTGGCACTCCC	25	1
CGGCTAACGTGGTATTGGCACTCCCG	26	2
CGGCTAACGTGGTATTGGCACTCCCGTC	28	1
CGGCTAACGTGGTATTGGCACTCCCGTCTCG	31	1
CGGCTAACGTGGTATTGGCACTCCCGTCTCGAC	33	2
CGGCTAACGTGGTATTGGCACTCCCGTCTCGACC	34	2
CGGCTAACGTGGTATTGGCACTCCCGTCTCGACCCAG	37	1
CGGCTAACGTGGTATTGGCACTCCCGTCTCGACCCAGCCTACA	43	1
CGGGTTGGGTCGCGGTGTACC	21	1
CGGGTTGGGTCGCGGTGTACCC	22	1
CGGGTTGGGTCGCGGTGTACCCCGGT	26	1
CGGGTTGGGTCGCGGTGTACCCCGGTT	27	3
CGGGTTGGGTCGCGGTGTACCCCGGTTC	28	1
CGGGTTGGGTCGCGGTGTACCCCGGTTCA	29	1
CGGGTTGGGTCGCGGTGTACCCCGGTTCAA	30	1
CGGGTTGGGTCGCGGTGTACCCCGGTTCAAGAC	33	3
CGGGTTGGGTCGCGGTGTACCCCGGTTCAAGACT	34	29
CGGGTTGGGTCGCGGTGTACCCCGGTTCAAGACTT	35	3
CGGGTTGGGTCGCGGTGTACCCCGGTTCAAGACTTG	36	1
CGGGTTGGGTCGCGGTGTACCCCGGTTCAAGACTTGTACTCGAGCCGGCC	50	1
CGGTGTACCCCGGTTCAAGACT	22	14
CGGTGTACCCCGGTTCAAGACTTGTA	26	1
CGGTGTACCCCGGTTCAAGACTTGTACT	28	2
CGGTGTACCCCGGTTCAAGACTTGTACTCG	30	1
CGGTGTACCCCGGTTCAAGACTTGTACTCGA	31	1
CGGTGTACCCCGGTTCAAGACTTGTACTCGAG	32	1
CGGTGTACCCCGGTTCAAGACTTGTACTCGAGCCGGCCGGAGCCGCGGC	49	1
CGGTTCAAGACTTGTACTCG	20	2
CGGTTCAAGACTTGTACTCGA	21	4
CGGTTCAAGACTTGTACTCGAG	22	1
CGGTTCAAGACTTGTACTCGAGC	23	2
CGGTTCAAGACTTGTACTCGAGCC	24	5
CGGTTCAAGACTTGTACTCGAGCCGGCCGGAGCCG	35	1
CGGTTCAAGACTTGTACTCGAGCCGGCCGGAGCCGCGGCTAACGTGGTA	49	1
CGTCTCGACCCAGCCTACAAA	21	1
CGTCTCGACCCAGCCTACAAAAA	23	1
CGTCTCGACCCAGCCTACAAAAATC	25	2
CGTCTCGACCCAGCCTACAAAAATCC	26	1
CGTCTCGACCCAGCCTACAAAAATCCAGGA	30	1
CGTCTCGACCCAGCCTACAAAAATCCAGGAT	31	2
CGTCTCGACCCAGCCTACAAAAATCCAGGATACG	34	4
CGTCTCGACCCAGCCTACAAAAATCCAGGATACGG	35	2
CGTCTCGACCCAGCCTACAAAAATCCAGGATACGGA	36	2
CGTCTCGACCCAGCCTACAAAAATCCAGGATACGGAA	37	2
CGTCTCGACCCAGCCTACAAAAATCCAGGATACGGAAT	38	5
CGTCTCGACCCAGCCTACAAAAATCCAGGATACGGAATC	39	3
CGTCTCGACCCAGCCTACAAAAATCCAGGATACGGAATCG	40	14
CGTCTCGACCCAGCCTACAAAAATCCAGGATACGGAATCGA	41	7
CGTGAACGGGTTGGGTCGCGG	21	1
CGTGAACGGGTTGGGTCGCGGTGTACCCCGGT	32	1
CGTGAACGGGTTGGGTCGCGGTGTACCCCGGTTCA	35	1
CGTGAACGGGTTGGGTCGCGGTGTACCCCGGTTCAAGACTT	41	1
CGTGAACGGGTTGGGTCGCGGTGTACCCCGGTTCAAGACTTGTACT	46	1
CGTGAACGGGTTGGGTCGCGGTGTACCCCGGTTCAAGACTTGTACTCGAG	50	1
CGTGGTATTGGCACTCCCGTCTCG	24	2
CGTGGTATTGGCACTCCCGTCTCGA	25	1
CGTGGTATTGGCACTCCCGTCTCGAC	26	4
CGTGGTATTGGCACTCCCGTCTCGACC	27	2
CGTGGTATTGGCACTCCCGTCTCGACCCAG	30	2
CGTGGTATTGGCACTCCCGTCTCGACCCAGCC	32	2
CGTGGTATTGGCACTCCCGTCTCGACCCAGCCT	33	2
CGTGGTATTGGCACTCCCGTCTCGACCCAGCCTA	34	1
CGTGGTATTGGCACTCCCGTCTCGACCCAGCCTACAA	37	1
CGTGGTATTGGCACTCCCGTCTCGACCCAGCCTACAAAAAT	41	1
CGTGGTATTGGCACTCCCGTCTCGACCCAGCCTACAAAAATCCAGGA	47	2
CGTGGTATTGGCACTCCCGTCTCGACCCAGCCTACAAAAATCCAGGAT	48	1
CGTGGTATTGGCACTCCCGTCTCGACCCAGCCTACAAAAATCCAGGATA	49	1
CGTGGTATTGGCACTCCCGTCTCGACCCAGCCTACAAAAATCCAGGATAC	50	7
CTAACGTGGTATTGGCACTC	20	1
CTAACGTGGTATTGGCACTCCCG	23	1
CTAACGTGGTATTGGCACTCCCGTCTCGACCCAGCCT	37	1
CTAACGTGGTATTGGCACTCCCGTCTCGACCCAGCCTA	38	1
CTAACGTGGTATTGGCACTCCCGTCTCGACCCAGCCTACAAAAAT	45	1
CTACAAAAATCCAGGATACG	20	1
CTACAAAAATCCAGGATACGG	21	2
CTACAAAAATCCAGGATACGGA	22	1
CTACAAAAATCCAGGATACGGAA	23	1
CTACAAAAATCCAGGATACGGAAT	24	5
CTACAAAAATCCAGGATACGGAATC	25	5
CTACAAAAATCCAGGATACGGAATCG	26	9
CTACAAAAATCCAGGATACGGAATCGA	27	5
CTACAAAAATCCAGGATACGGAATCGAG	28	1
CTACAAAAATCCAGGATACGGAATCGAGT	29	1
CTACAAAAATCCAGGATACGGAATCGAGTC	30	1
CTACAAAAATCCAGGATACGGAATCGAGTCG	31	1
CTACAAAAATCCAGGATACGGAATCGAGTCGT	32	4
CTACAAAAATCCAGGATACGGAATCGAGTCGTT	33	23
CTACAAAAATCCAGGATACGGAATCGAGTCGTTT	34	8
CTACAAAAATCCAGGATACGGAATCGAGTCGTTTT	35	7
CTCCCGTCTCGACCCAGCCT	20	9
CTCCCGTCTCGACCCAGCCTA	21	4
CTCCCGTCTCGACCCAGCCTAC	22	1
CTCCCGTCTCGACCCAGCCTACA	23	1
CTCCCGTCTCGACCCAGCCTACAA	24	1
CTCCCGTCTCGACCCAGCCTACAAA	25	2
CTCCCGTCTCGACCCAGCCTACAAAAATC	29	6
CTCCCGTCTCGACCCAGCCTACAAAAATCC	30	3
CTCCCGTCTCGACCCAGCCTACAAAAATCCAG	32	1
CTCCCGTCTCGACCCAGCCTACAAAAATCCAGG	33	1
CTCCCGTCTCGACCCAGCCTACAAAAATCCAGGA	34	14
CTCCCGTCTCGACCCAGCCTACAAAAATCCAGGAT	35	6
CTCCCGTCTCGACCCAGCCTACAAAAATCCAGGATA	36	5
CTCCCGTCTCGACCCAGCCTACAAAAATCCAGGATAC	37	1
CTCCCGTCTCGACCCAGCCTACAAAAATCCAGGATACG	38	11
CTCCCGTCTCGACCCAGCCTACAAAAATCCAGGATACGG	39	42
CTCCCGTCTCGACCCAGCCTACAAAAATCCAGGATACGGA	40	12
CTCCCGTCTCGACCCAGCCTACAAAAATCCAGGATACGGAA	41	19
CTCCCGTCTCGACCCAGCCTACAAAAATCCAGGATACGGAAT	42	14
CTCCCGTCTCGACCCAGCCTACAAAAATCCAGGATACGGAATC	43	6
CTCCCGTCTCGACCCAGCCTACAAAAATCCAGGATACGGAATCG	44	44
CTCCCGTCTCGACCCAGCCTACAAAAATCCAGGATACGGAATCGA	45	25
CTCCCGTCTCGACCCAGCCTACAAAAATCCAGGATACGGAATCGAG	46	4
CTCCCGTCTCGACCCAGCCTACAAAAATCCAGGATACGGAATCGAGTCG	49	2
CTCGACCCAGCCTACAAAAA	20	2
CTCGACCCAGCCTACAAAAATC	22	3
CTCGACCCAGCCTACAAAAATCCAGGA	27	4
CTCGACCCAGCCTACAAAAATCCAGGAT	28	5
CTCGACCCAGCCTACAAAAATCCAGGATA	29	2
CTCGACCCAGCCTACAAAAATCCAGGATAC	30	2
CTCGACCCAGCCTACAAAAATCCAGGATACG	31	4
CTCGACCCAGCCTACAAAAATCCAGGATACGG	32	2
CTCGACCCAGCCTACAAAAATCCAGGATACGGA	33	11
CTCGACCCAGCCTACAAAAATCCAGGATACGGAA	34	3
CTCGACCCAGCCTACAAAAATCCAGGATACGGAAT	35	45
CTCGACCCAGCCTACAAAAATCCAGGATACGGAATC	36	9
CTCGACCCAGCCTACAAAAATCCAGGATACGGAATCG	37	81
CTCGACCCAGCCTACAAAAATCCAGGATACGGAATCGA	38	11
CTCGACCCAGCCTACAAAAATCCAGGATACGGAATCGAGTCGT	43	11
CTCGACCCAGCCTACAAAAATCCAGGATACGGAATCGAGTCGTT	44	24
CTCGACCCAGCCTACAAAAATCCAGGATACGGAATCGAGTCGTTT	45	2
CTCGACTCTGTAGCCTGGAG	20	23
CTCGACTCTGTAGCCTGGAGG	21	4
CTCGACTCTGTAGCCTGGAGGA	22	242
CTCGACTCTGTAGCCTGGAGGAA	23	1
CTCGACTCTGTAGCCTGGAGGAAC	24	3
CTCGACTCTGTAGCCTGGAGGAACG	25	7
CTCGACTCTGTAGCCTGGAGGAACGTG	27	4
CTCGACTCTGTAGCCTGGAGGAACGTGAACGGGTTGGGT	39	1
CTCGACTCTGTAGCCTGGAGGAACGTGAACGGGTTGGGTCGCGG	44	1
CTCGACTCTGTAGCCTGGAGGAACGTGAACGGGTTGGGTCGCGGTGTACC	50	1
CTCGAGCCGGCCGGAGCCGC	20	1
CTCGAGCCGGCCGGAGCCGCG	21	4
CTCGAGCCGGCCGGAGCCGCGG	22	1
CTCGAGCCGGCCGGAGCCGCGGC	23	3
CTCGAGCCGGCCGGAGCCGCGGCT	24	7
CTCGAGCCGGCCGGAGCCGCGGCTA	25	77
CTCGAGCCGGCCGGAGCCGCGGCTAAC	27	2
CTCGAGCCGGCCGGAGCCGCGGCTAACG	28	6
CTCGAGCCGGCCGGAGCCGCGGCTAACGT	29	2
CTCGAGCCGGCCGGAGCCGCGGCTAACGTG	30	1
CTCGAGCCGGCCGGAGCCGCGGCTAACGTGG	31	1
CTCGAGCCGGCCGGAGCCGCGGCTAACGTGGT	32	3
CTCGAGCCGGCCGGAGCCGCGGCTAACGTGGTA	33	107
CTCGAGCCGGCCGGAGCCGCGGCTAACGTGGTAT	34	2
CTCGAGCCGGCCGGAGCCGCGGCTAACGTGGTATT	35	6
CTCGAGCCGGCCGGAGCCGCGGCTAACGTGGTATTGGCACT	41	1
CTCGAGCCGGCCGGAGCCGCGGCTAACGTGGTATTGGCACTCCCG	45	4
CTCGAGCCGGCCGGAGCCGCGGCTAACGTGGTATTGGCACTCCCGTCTCG	50	3
CTCTGTAGCCTGGAGGAACGTG	22	1
CTCTGTAGCCTGGAGGAACGTGA	23	2
CTCTGTAGCCTGGAGGAACGTGAACGG	27	1
CTCTGTAGCCTGGAGGAACGTGAACGGGTTGGGT	34	1
CTCTGTAGCCTGGAGGAACGTGAACGGGTTGGGTC	35	2
CTCTGTAGCCTGGAGGAACGTGAACGGGTTGGGTCG	36	1
CTCTGTAGCCTGGAGGAACGTGAACGGGTTGGGTCGCG	38	1
CTCTGTAGCCTGGAGGAACGTGAACGGGTTGGGTCGCGGTGTACCCCG	48	1
CTCTGTAGCCTGGAGGAACGTGAACGGGTTGGGTCGCGGTGTACCCCGG	49	3
CTGGAGGAACGTGAACGGGTTGGGTCGCGGTGTACCC	37	2
CTGGAGGAACGTGAACGGGTTGGGTCGCGGTGTACCCCGGTT	42	1
CTGGAGGAACGTGAACGGGTTGGGTCGCGGTGTACCCCGGTTCAAGACT	49	1
CTGGATTTTTGTAGGCTGGGTCGAGA	26	1
CTGTAGCCTGGAGGAACGTG	20	3
CTGTAGCCTGGAGGAACGTGA	21	1
CTGTAGCCTGGAGGAACGTGAA	22	7
CTGTAGCCTGGAGGAACGTGAAC	23	3
CTGTAGCCTGGAGGAACGTGAACGGG	26	1
CTGTAGCCTGGAGGAACGTGAACGGGTT	28	2
CTGTAGCCTGGAGGAACGTGAACGGGTTGG	30	1
CTGTAGCCTGGAGGAACGTGAACGGGTTGGG	31	6
CTGTAGCCTGGAGGAACGTGAACGGGTTGGGT	32	4
CTGTAGCCTGGAGGAACGTGAACGGGTTGGGTC	33	12
CTGTAGCCTGGAGGAACGTGAACGGGTTGGGTCG	34	2
CTGTAGCCTGGAGGAACGTGAACGGGTTGGGTCGCG	36	1
CTGTAGCCTGGAGGAACGTGAACGGGTTGGGTCGCGGTGTACCCCG	46	1
CTGTAGCCTGGAGGAACGTGAACGGGTTGGGTCGCGGTGTACCCCGGT	48	1
CTGTAGCCTGGAGGAACGTGAACGGGTTGGGTCGCGGTGTACCCCGGTTC	50	2
CTTGTACTCGAGCCGGCCGG	20	3
CTTGTACTCGAGCCGGCCGGA	21	2
CTTGTACTCGAGCCGGCCGGAG	22	1
CTTGTACTCGAGCCGGCCGGAGCC	24	1
CTTGTACTCGAGCCGGCCGGAGCCG	25	1
CTTGTACTCGAGCCGGCCGGAGCCGCGGCTAACG	34	4
CTTGTACTCGAGCCGGCCGGAGCCGCGGCTAACGTGG	37	1
CTTGTACTCGAGCCGGCCGGAGCCGCGGCTAACGTGGT	38	1
CTTGTACTCGAGCCGGCCGGAGCCGCGGCTAACGTGGTA	39	12
CTTGTACTCGAGCCGGCCGGAGCCGCGGCTAACGTGGTAT	40	2
CTTGTACTCGAGCCGGCCGGAGCCGCGGCTAACGTGGTATT	41	3
CTTGTACTCGAGCCGGCCGGAGCCGCGGCTAACGTGGTATTGGCACT	47	1
CTTGTACTCGAGCCGGCCGGAGCCGCGGCTAACGTGGTATTGGCACTC	48	2
CTTGTACTCGAGCCGGCCGGAGCCGCGGCTAACGTGGTATTGGCACTCC	49	1
CTTGTACTCGAGCCGGCCGGAGCCGCGGCTAACGTGGTATTGGCACTCCC	50	31
GAACGGGTTGGGTCGCGGTG	20	1
GAACGGGTTGGGTCGCGGTGT	21	1
GAACGGGTTGGGTCGCGGTGTACCCCGGTT	30	3
GAACGGGTTGGGTCGCGGTGTACCCCGGTTCAAGACT	37	1
GAACGGGTTGGGTCGCGGTGTACCCCGGTTCAAGACTT	38	1
GAACGGGTTGGGTCGCGGTGTACCCCGGTTCAAGACTTG	39	1
GAACGTGAACGGGTTGGGTCGCGGTGTACCCCGGTTCAAGACT	43	1
GACCCAGCCTACAAAAATCCAGG	23	1
GACCCAGCCTACAAAAATCCAGGATACG	28	2
GACCCAGCCTACAAAAATCCAGGATACGG	29	4
GACCCAGCCTACAAAAATCCAGGATACGGA	30	4
GACCCAGCCTACAAAAATCCAGGATACGGAAT	32	7
GACCCAGCCTACAAAAATCCAGGATACGGAATCG	34	4
GACCCAGCCTACAAAAATCCAGGATACGGAATCGA	35	11
GACCCAGCCTACAAAAATCCAGGATACGGAATCGAGT	37	1
GACCCAGCCTACAAAAATCCAGGATACGGAATCGAGTC	38	1
GACCCAGCCTACAAAAATCCAGGATACGGAATCGAGTCG	39	2
GACCCAGCCTACAAAAATCCAGGATACGGAATCGAGTCGT	40	36
GACCCAGCCTACAAAAATCCAGGATACGGAATCGAGTCGTT	41	18
GACCCAGCCTACAAAAATCCAGGATACGGAATCGAGTCGTTT	42	4
GACTCGACTCTGTAGCCTGG	20	7838
GACTCGACTCTGTAGCCTGGA	21	66737
GACTCGACTCTGTAGCCTGGAG	22	3118
GACTCGACTCTGTAGCCTGGAGG	23	985
GACTCGACTCTGTAGCCTGGAGGA	24	860
GACTCGACTCTGTAGCCTGGAGGAA	25	205
GACTCGACTCTGTAGCCTGGAGGAAC	26	829
GACTCGACTCTGTAGCCTGGAGGAACG	27	3229
GACTCGACTCTGTAGCCTGGAGGAACGT	28	948
GACTCGACTCTGTAGCCTGGAGGAACGTG	29	270
GACTCGACTCTGTAGCCTGGAGGAACGTGA	30	7
GACTCGACTCTGTAGCCTGGAGGAACGTGAA	31	3
GACTCGACTCTGTAGCCTGGAGGAACGTGAAC	32	5
GACTCGACTCTGTAGCCTGGAGGAACGTGAACG	33	6
GACTCGACTCTGTAGCCTGGAGGAACGTGAACGG	34	27
GACTCGACTCTGTAGCCTGGAGGAACGTGAACGGG	35	49
GACTCGACTCTGTAGCCTGGAGGAACGTGAACGGGT	36	199
GACTCGACTCTGTAGCCTGGAGGAACGTGAACGGGTT	37	20
GACTCGACTCTGTAGCCTGGAGGAACGTGAACGGGTTG	38	73
GACTCGACTCTGTAGCCTGGAGGAACGTGAACGGGTTGG	39	15
GACTCGACTCTGTAGCCTGGAGGAACGTGAACGGGTTGGG	40	294
GACTCGACTCTGTAGCCTGGAGGAACGTGAACGGGTTGGGT	41	2689
GACTCGACTCTGTAGCCTGGAGGAACGTGAACGGGTTGGGTC	42	18
GACTCGACTCTGTAGCCTGGAGGAACGTGAACGGGTTGGGTCGCGG	46	5
GACTCGACTCTGTAGCCTGGAGGAACGTGAACGGGTTGGGTCGCGGT	47	34
GACTCGACTCTGTAGCCTGGAGGAACGTGAACGGGTTGGGTCGCGGTG	48	5
GACTCGACTCTGTAGCCTGGAGGAACGTGAACGGGTTGGGTCGCGGTGT	49	16
GACTCGACTCTGTAGCCTGGAGGAACGTGAACGGGTTGGGTCGCGGTGTA	50	122
GACTCTGTAGCCTGGAGGAAC	21	3
GACTCTGTAGCCTGGAGGAACG	22	3
GACTCTGTAGCCTGGAGGAACGTG	24	2
GACTCTGTAGCCTGGAGGAACGTGAA	26	1
GACTCTGTAGCCTGGAGGAACGTGAACGGGTT	32	1
GACTCTGTAGCCTGGAGGAACGTGAACGGGTTGG	34	2
GACTCTGTAGCCTGGAGGAACGTGAACGGGTTGGG	35	2
GACTCTGTAGCCTGGAGGAACGTGAACGGGTTGGGT	36	3
GACTCTGTAGCCTGGAGGAACGTGAACGGGTTGGGTC	37	1
GACTCTGTAGCCTGGAGGAACGTGAACGGGTTGGGTCGCGGTGT	44	1
GACTTGTACTCGAGCCGGCC	20	1
GACTTGTACTCGAGCCGGCCGGAGCCGCGGCTAACGTGGT	40	2
GACTTGTACTCGAGCCGGCCGGAGCCGCGGCTAACGTGGTA	41	1
GACTTGTACTCGAGCCGGCCGGAGCCGCGGCTAACGTGGTATT	43	1
GACTTGTACTCGAGCCGGCCGGAGCCGCGGCTAACGTGGTATTGGCACTC	50	2
GAGCCGCGGCTAACGTGGTATTG	23	1
GAGCCGCGGCTAACGTGGTATTGGCACTCCCGTCTCGACCCAGCCT	46	1
GAGCCGCGGCTAACGTGGTATTGGCACTCCCGTCTCGACCCAGCCTACAA	50	1
GAGCCGGCCGGAGCCGCGGC	20	2
GAGCCGGCCGGAGCCGCGGCT	21	1
GAGCCGGCCGGAGCCGCGGCTA	22	1
GAGCCGGCCGGAGCCGCGGCTAACG	25	1
GAGCCGGCCGGAGCCGCGGCTAACGTGG	28	1
GAGCCGGCCGGAGCCGCGGCTAACGTGGTA	30	1
GAGCCGGCCGGAGCCGCGGCTAACGTGGTATTG	33	1
GAGCCGGCCGGAGCCGCGGCTAACGTGGTATTGGCAC	37	1
GAGCCGGCCGGAGCCGCGGCTAACGTGGTATTGGCACT	38	1
GAGCCGGCCGGAGCCGCGGCTAACGTGGTATTGGCACTC	39	1
GAGGAACGTGAACGGGTTGG	20	2
GAGGAACGTGAACGGGTTGGGT	22	2
GATACGGAATCGAGTCGTTT	20	61
GATACGGAATCGAGTCGTTTT	21	217
GCACTCCCGTCTCGACCCAG	20	17
GCACTCCCGTCTCGACCCAGC	21	2
GCACTCCCGTCTCGACCCAGCC	22	6
GCACTCCCGTCTCGACCCAGCCT	23	9
GCACTCCCGTCTCGACCCAGCCTA	24	4
GCACTCCCGTCTCGACCCAGCCTAC	25	1
GCACTCCCGTCTCGACCCAGCCTACA	26	5
GCACTCCCGTCTCGACCCAGCCTACAA	27	1
GCACTCCCGTCTCGACCCAGCCTACAAA	28	1
GCACTCCCGTCTCGACCCAGCCTACAAAA	29	1
GCACTCCCGTCTCGACCCAGCCTACAAAAA	30	1
GCACTCCCGTCTCGACCCAGCCTACAAAAATC	32	1
GCACTCCCGTCTCGACCCAGCCTACAAAAATCC	33	3
GCACTCCCGTCTCGACCCAGCCTACAAAAATCCAGG	36	5
GCACTCCCGTCTCGACCCAGCCTACAAAAATCCAGGA	37	3
GCACTCCCGTCTCGACCCAGCCTACAAAAATCCAGGAT	38	1
GCACTCCCGTCTCGACCCAGCCTACAAAAATCCAGGATA	39	2
GCACTCCCGTCTCGACCCAGCCTACAAAAATCCAGGATAC	40	1
GCACTCCCGTCTCGACCCAGCCTACAAAAATCCAGGATACG	41	5
GCACTCCCGTCTCGACCCAGCCTACAAAAATCCAGGATACGG	42	6
GCACTCCCGTCTCGACCCAGCCTACAAAAATCCAGGATACGGA	43	1
GCACTCCCGTCTCGACCCAGCCTACAAAAATCCAGGATACGGAAT	45	3
GCACTCCCGTCTCGACCCAGCCTACAAAAATCCAGGATACGGAATC	46	4
GCACTCCCGTCTCGACCCAGCCTACAAAAATCCAGGATACGGAATCG	47	6
GCCGCGGCTAACGTGGTATTGGCACTCCCGTCTCGACCCAGCCTACAAAA	50	1
GCCGGAGCCGCGGCTAACGTGGTATTGG	28	1
GCCGGAGCCGCGGCTAACGTGGTATTGGCACTCC	34	1
GCCGGAGCCGCGGCTAACGTGGTATTGGCACTCCCG	36	1
GCCGGAGCCGCGGCTAACGTGGTATTGGCACTCCCGTCTCGACC	44	1
GCCGGAGCCGCGGCTAACGTGGTATTGGCACTCCCGTCTCGACCCA	46	1
GCCGGAGCCGCGGCTAACGTGGTATTGGCACTCCCGTCTCGACCCAG	47	1
GCCGGCCGGAGCCGCGGCTA	20	1
GCCGGCCGGAGCCGCGGCTAACGTGGTATTG	31	1
GCCGGCCGGAGCCGCGGCTAACGTGGTATTGG	32	2
GCCGGCCGGAGCCGCGGCTAACGTGGTATTGGCACTCC	38	1
GCCGGCCGGAGCCGCGGCTAACGTGGTATTGGCACTCCCG	40	2
GCCGGCCGGAGCCGCGGCTAACGTGGTATTGGCACTCCCGT	41	1
GCCGGCCGGAGCCGCGGCTAACGTGGTATTGGCACTCCCGTC	42	1
GCCGGCCGGAGCCGCGGCTAACGTGGTATTGGCACTCCCGTCT	43	1
GCCGGCCGGAGCCGCGGCTAACGTGGTATTGGCACTCCCGTCTCGAC	47	7
GCCGGCCGGAGCCGCGGCTAACGTGGTATTGGCACTCCCGTCTCGACC	48	1
GCCGGCCGGAGCCGCGGCTAACGTGGTATTGGCACTCCCGTCTCGACCCA	50	5
GCCTACAAAAATCCAGGATA	20	2
GCCTACAAAAATCCAGGATACG	22	2
GCCTACAAAAATCCAGGATACGGAA	25	1
GCCTACAAAAATCCAGGATACGGAAT	26	2
GCCTACAAAAATCCAGGATACGGAATC	27	2
GCCTACAAAAATCCAGGATACGGAATCG	28	15
GCCTACAAAAATCCAGGATACGGAATCGA	29	4
GCCTACAAAAATCCAGGATACGGAATCGAG	30	2
GCCTACAAAAATCCAGGATACGGAATCGAGT	31	1
GCCTACAAAAATCCAGGATACGGAATCGAGTCGT	34	10
GCCTACAAAAATCCAGGATACGGAATCGAGTCGTT	35	9
GCCTACAAAAATCCAGGATACGGAATCGAGTCGTTT	36	7
GCCTGGAGGAACGTGAACGG	20	1
GCCTGGAGGAACGTGAACGGGTTGGGTCGCG	31	1
GCCTGGAGGAACGTGAACGGGTTGGGTCGCGGTG	34	2
GCCTGGAGGAACGTGAACGGGTTGGGTCGCGGTGTACCCCG	41	1
GCGACTCGACTCTGTAGCCT	20	112
GCGACTCGACTCTGTAGCCTG	21	21
GCGACTCGACTCTGTAGCCTGG	22	791
GCGACTCGACTCTGTAGCCTGGA	23	62
GCGACTCGACTCTGTAGCCTGGAG	24	30
GCGACTCGACTCTGTAGCCTGGAGG	25	16
GCGACTCGACTCTGTAGCCTGGAGGA	26	47
GCGACTCGACTCTGTAGCCTGGAGGAA	27	4
GCGACTCGACTCTGTAGCCTGGAGGAAC	28	8
GCGACTCGACTCTGTAGCCTGGAGGAACG	29	26
GCGACTCGACTCTGTAGCCTGGAGGAACGT	30	15
GCGACTCGACTCTGTAGCCTGGAGGAACGTG	31	1
GCGACTCGACTCTGTAGCCTGGAGGAACGTGA	32	1
GCGACTCGACTCTGTAGCCTGGAGGAACGTGAAC	34	1
GCGACTCGACTCTGTAGCCTGGAGGAACGTGAACG	35	1
GCGACTCGACTCTGTAGCCTGGAGGAACGTGAACGG	36	1
GCGACTCGACTCTGTAGCCTGGAGGAACGTGAACGGGTTG	40	1
GCGACTCGACTCTGTAGCCTGGAGGAACGTGAACGGGTTGGG	42	1
GCGACTCGACTCTGTAGCCTGGAGGAACGTGAACGGGTTGGGT	43	34
GCGACTCGACTCTGTAGCCTGGAGGAACGTGAACGGGTTGGGTC	44	5
GCGGCTAACGTGGTATTGGCACTCCCGTCTCGACCCAG	38	1
GCGGCTAACGTGGTATTGGCACTCCCGTCTCGACCCAGCCT	41	1
GCGGTGTACCCCGGTTCAAG	20	1
GCGGTGTACCCCGGTTCAAGA	21	2
GCGGTGTACCCCGGTTCAAGAC	22	22
GCGGTGTACCCCGGTTCAAGACT	23	11
GCGGTGTACCCCGGTTCAAGACTT	24	4
GCGGTGTACCCCGGTTCAAGACTTG	25	3
GCGGTGTACCCCGGTTCAAGACTTGTA	27	2
GCGGTGTACCCCGGTTCAAGACTTGTAC	28	2
GCGGTGTACCCCGGTTCAAGACTTGTACT	29	5
GCGGTGTACCCCGGTTCAAGACTTGTACTC	30	3
GCGGTGTACCCCGGTTCAAGACTTGTACTCG	31	1
GCGGTGTACCCCGGTTCAAGACTTGTACTCGA	32	1
GCGGTGTACCCCGGTTCAAGACTTGTACTCGAGC	34	1
GGAACGTGAACGGGTTGGGT	20	1
GGAACGTGAACGGGTTGGGTCG	22	2
GGAGCCGCGGCTAACGTGGTATTGGCACTCCCGTCTCGAC	40	1
GGAGCCGCGGCTAACGTGGTATTGGCACTCCCGTCTCGACCCAGCC	46	1
GGAGCCGCGGCTAACGTGGTATTGGCACTCCCGTCTCGACCCAGCCT	47	1
GGAGGAACGTGAACGGGTTGGGTCGCGG	28	1
GGAGGAACGTGAACGGGTTGGGTCGCGGT	29	1
GGAGGAACGTGAACGGGTTGGGTCGCGGTGTACCCCGG	38	1
GGAGGAACGTGAACGGGTTGGGTCGCGGTGTACCCCGGTT	40	1
GGAGGAACGTGAACGGGTTGGGTCGCGGTGTACCCCGGTTCAA	43	1
GGATACGGAATCGAGTCGTT	20	43
GGATACGGAATCGAGTCGTTT	21	323
GGATACGGAATCGAGTCGTTTT	22	1905
GGCACTCCCGTCTCGACCCA	20	2
GGCACTCCCGTCTCGACCCAG	21	61
GGCACTCCCGTCTCGACCCAGC	22	9
GGCACTCCCGTCTCGACCCAGCC	23	9
GGCACTCCCGTCTCGACCCAGCCT	24	19
GGCACTCCCGTCTCGACCCAGCCTA	25	9
GGCACTCCCGTCTCGACCCAGCCTAC	26	5
GGCACTCCCGTCTCGACCCAGCCTACA	27	7
GGCACTCCCGTCTCGACCCAGCCTACAA	28	1
GGCACTCCCGTCTCGACCCAGCCTACAAA	29	2
GGCACTCCCGTCTCGACCCAGCCTACAAAAATC	33	1
GGCACTCCCGTCTCGACCCAGCCTACAAAAATCCAGG	37	2
GGCACTCCCGTCTCGACCCAGCCTACAAAAATCCAGGA	38	5
GGCACTCCCGTCTCGACCCAGCCTACAAAAATCCAGGATA	40	1
GGCACTCCCGTCTCGACCCAGCCTACAAAAATCCAGGATAC	41	2
GGCACTCCCGTCTCGACCCAGCCTACAAAAATCCAGGATACG	42	2
GGCACTCCCGTCTCGACCCAGCCTACAAAAATCCAGGATACGG	43	2
GGCACTCCCGTCTCGACCCAGCCTACAAAAATCCAGGATACGGAA	45	2
GGCCGGAGCCGCGGCTAACGTGGTATTGGCACTCCCG	37	1
GGCCGGAGCCGCGGCTAACGTGGTATTGGCACTCCCGTCTCGACC	45	2
GGCCGGAGCCGCGGCTAACGTGGTATTGGCACTCCCGTCTCGACCCA	47	1
GGCCGGAGCCGCGGCTAACGTGGTATTGGCACTCCCGTCTCGACCCAG	48	2
GGCCGGAGCCGCGGCTAACGTGGTATTGGCACTCCCGTCTCGACCCAGC	49	1
GGCTAACGTGGTATTGGCACT	21	1
GGCTAACGTGGTATTGGCACTC	22	1
GGCTAACGTGGTATTGGCACTCCCGTCTCGAC	32	1
GGCTAACGTGGTATTGGCACTCCCGTCTCGACC	33	1
GGCTAACGTGGTATTGGCACTCCCGTCTCGACCCAGCCTACAAAAATCCA	50	1
GGGTCGCGGTGTACCCCGGTT	21	1
GGGTCGCGGTGTACCCCGGTTCAAGA	26	1
GGGTCGCGGTGTACCCCGGTTCAAGAC	27	37
GGGTCGCGGTGTACCCCGGTTCAAGACT	28	85
GGGTCGCGGTGTACCCCGGTTCAAGACTT	29	62
GGGTCGCGGTGTACCCCGGTTCAAGACTTGTAC	33	1
GGGTCGCGGTGTACCCCGGTTCAAGACTTGTACT	34	3
GGGTTGGGTCGCGGTGTACCC	21	2
GGGTTGGGTCGCGGTGTACCCC	22	2
GGGTTGGGTCGCGGTGTACCCCGGTTCAA	29	1
GGGTTGGGTCGCGGTGTACCCCGGTTCAAGAC	32	2
GGGTTGGGTCGCGGTGTACCCCGGTTCAAGACT	33	9
GGGTTGGGTCGCGGTGTACCCCGGTTCAAGACTT	34	3
GGGTTGGGTCGCGGTGTACCCCGGTTCAAGACTTGT	36	1
GGGTTGGGTCGCGGTGTACCCCGGTTCAAGACTTGTAC	38	1
GGTATTGGCACTCCCGTCTC	20	1
GGTATTGGCACTCCCGTCTCGAC	23	1
GGTATTGGCACTCCCGTCTCGACCCAGCCT	30	2
GGTATTGGCACTCCCGTCTCGACCCAGCCTA	31	1
GGTCGCGGTGTACCCCGGTTCAAGA	25	2
GGTCGCGGTGTACCCCGGTTCAAGAC	26	39
GGTCGCGGTGTACCCCGGTTCAAGACT	27	23
GGTCGCGGTGTACCCCGGTTCAAGACTT	28	8
GGTCGCGGTGTACCCCGGTTCAAGACTTGTACTC	34	2
GGTGTACCCCGGTTCAAGAC	20	17
GGTGTACCCCGGTTCAAGACT	21	11
GGTGTACCCCGGTTCAAGACTT	22	1
GGTGTACCCCGGTTCAAGACTTGTACT	27	1
GGTGTACCCCGGTTCAAGACTTGTACTC	28	2
GGTGTACCCCGGTTCAAGACTTGTACTCGA	30	1
GGTGTACCCCGGTTCAAGACTTGTACTCGAGCCGGCCGGAGC	42	1
GGTTCAAGACTTGTACTCGAGC	22	2
GGTTCAAGACTTGTACTCGAGCC	23	2
GGTTCAAGACTTGTACTCGAGCCGGCCGG	29	1
GGTTCAAGACTTGTACTCGAGCCGGCCGGAGC	32	2
GGTTCAAGACTTGTACTCGAGCCGGCCGGAGCCG	34	1
GGTTCAAGACTTGTACTCGAGCCGGCCGGAGCCGCGGCTAACGTGG	46	1
GGTTCAAGACTTGTACTCGAGCCGGCCGGAGCCGCGGCTAACGTGGTAT	49	1
GGTTGGGTCGCGGTGTACCCCG	22	1
GGTTGGGTCGCGGTGTACCCCGGTT	25	1
GGTTGGGTCGCGGTGTACCCCGGTTCA	27	2
GGTTGGGTCGCGGTGTACCCCGGTTCAAG	29	1
GGTTGGGTCGCGGTGTACCCCGGTTCAAGAC	31	3
GGTTGGGTCGCGGTGTACCCCGGTTCAAGACT	32	12
GGTTGGGTCGCGGTGTACCCCGGTTCAAGACTT	33	4
GGTTGGGTCGCGGTGTACCCCGGTTCAAGACTTGT	35	1
GGTTGGGTCGCGGTGTACCCCGGTTCAAGACTTGTACT	38	2
GGTTGGGTCGCGGTGTACCCCGGTTCAAGACTTGTACTC	39	2
GGTTGGGTCGCGGTGTACCCCGGTTCAAGACTTGTACTCG	40	1
GGTTGGGTCGCGGTGTACCCCGGTTCAAGACTTGTACTCGA	41	1
GGTTGGGTCGCGGTGTACCCCGGTTCAAGACTTGTACTCGAGCCGG	46	1
GTACCCCGGTTCAAGACTTG	20	1
GTACCCCGGTTCAAGACTTGT	21	4
GTACCCCGGTTCAAGACTTGTA	22	1
GTACCCCGGTTCAAGACTTGTAC	23	1
GTACCCCGGTTCAAGACTTGTACTC	25	4
GTACCCCGGTTCAAGACTTGTACTCG	26	1
GTACCCCGGTTCAAGACTTGTACTCGA	27	1
GTACCCCGGTTCAAGACTTGTACTCGAGC	29	1
GTACCCCGGTTCAAGACTTGTACTCGAGCC	30	7
GTACCCCGGTTCAAGACTTGTACTCGAGCCGGCCGGAGCCGCGGC	45	1
GTACTCGAGCCGGCCGGAGCC	21	2
GTACTCGAGCCGGCCGGAGCCG	22	1
GTACTCGAGCCGGCCGGAGCCGC	23	1
GTACTCGAGCCGGCCGGAGCCGCG	24	1
GTACTCGAGCCGGCCGGAGCCGCGG	25	6
GTACTCGAGCCGGCCGGAGCCGCGGCT	27	1
GTACTCGAGCCGGCCGGAGCCGCGGCTA	28	5
GTACTCGAGCCGGCCGGAGCCGCGGCTAACG	31	1
GTACTCGAGCCGGCCGGAGCCGCGGCTAACGTG	33	2
GTACTCGAGCCGGCCGGAGCCGCGGCTAACGTGG	34	5
GTACTCGAGCCGGCCGGAGCCGCGGCTAACGTGGT	35	20
GTACTCGAGCCGGCCGGAGCCGCGGCTAACGTGGTA	36	213
GTACTCGAGCCGGCCGGAGCCGCGGCTAACGTGGTATT	38	2
GTACTCGAGCCGGCCGGAGCCGCGGCTAACGTGGTATTGGCACTCCC	47	1
GTACTCGAGCCGGCCGGAGCCGCGGCTAACGTGGTATTGGCACTCCCG	48	8
GTAGCCTGGAGGAACGTGAA	20	1
GTAGCCTGGAGGAACGTGAAC	21	2
GTAGCCTGGAGGAACGTGAACG	22	2
GTAGCCTGGAGGAACGTGAACGGGTTGGG	29	1
GTAGCCTGGAGGAACGTGAACGGGTTGGGT	30	2
GTAGCCTGGAGGAACGTGAACGGGTTGGGTC	31	2
GTAGCCTGGAGGAACGTGAACGGGTTGGGTCGCGGTGT	38	1
GTAGCCTGGAGGAACGTGAACGGGTTGGGTCGCGGTGTACCCC	43	1
GTATTGGCACTCCCGTCTCGACCCA	25	1
GTATTGGCACTCCCGTCTCGACCCAG	26	1
GTATTGGCACTCCCGTCTCGACCCAGCCT	29	2
GTATTGGCACTCCCGTCTCGACCCAGCCTACA	32	1
GTATTGGCACTCCCGTCTCGACCCAGCCTACAAAAATCCAGGATA	45	1
GTCGCGGTGTACCCCGGTTCAAGAC	25	6
GTCGCGGTGTACCCCGGTTCAAGACT	26	4
GTCGCGGTGTACCCCGGTTCAAGACTT	27	3
GTCTCGACCCAGCCTACAAAAATCC	25	1
GTCTCGACCCAGCCTACAAAAATCCAGG	28	2
GTCTCGACCCAGCCTACAAAAATCCAGGA	29	3
GTCTCGACCCAGCCTACAAAAATCCAGGATACGG	34	1
GTCTCGACCCAGCCTACAAAAATCCAGGATACGGAA	36	2
GTCTCGACCCAGCCTACAAAAATCCAGGATACGGAAT	37	2
GTCTCGACCCAGCCTACAAAAATCCAGGATACGGAATC	38	4
GTCTCGACCCAGCCTACAAAAATCCAGGATACGGAATCG	39	10
GTCTCGACCCAGCCTACAAAAATCCAGGATACGGAATCGA	40	6
GTGAACGGGTTGGGTCGCGGTGTACCCCGGTTCAA	35	1
GTGAACGGGTTGGGTCGCGGTGTACCCCGGTTCAAGACTT	40	3
GTGAACGGGTTGGGTCGCGGTGTACCCCGGTTCAAGACTTG	41	1
GTGAACGGGTTGGGTCGCGGTGTACCCCGGTTCAAGACTTGT	42	1
GTGGTATTGGCACTCCCGTCT	21	1
GTGGTATTGGCACTCCCGTCTCGAC	25	3
GTGGTATTGGCACTCCCGTCTCGACC	26	1
GTGGTATTGGCACTCCCGTCTCGACCCAGCCT	32	1
GTGGTATTGGCACTCCCGTCTCGACCCAGCCTA	33	1
GTGGTATTGGCACTCCCGTCTCGACCCAGCCTACA	35	1
GTGGTATTGGCACTCCCGTCTCGACCCAGCCTACAAAA	38	1
GTGGTATTGGCACTCCCGTCTCGACCCAGCCTACAAAAATCCAGGA	46	1
GTGGTATTGGCACTCCCGTCTCGACCCAGCCTACAAAAATCCAGGAT	47	1
GTGGTATTGGCACTCCCGTCTCGACCCAGCCTACAAAAATCCAGGATA	48	1
GTGGTATTGGCACTCCCGTCTCGACCCAGCCTACAAAAATCCAGGATACG	50	1
GTGTACCCCGGTTCAAGACT	20	10
GTGTACCCCGGTTCAAGACTT	21	1
GTGTACCCCGGTTCAAGACTTGT	23	2
GTGTACCCCGGTTCAAGACTTGTA	24	1
GTGTACCCCGGTTCAAGACTTGTACTC	27	1
GTGTACCCCGGTTCAAGACTTGTACTCG	28	1
GTGTACCCCGGTTCAAGACTTGTACTCGAGCCGGCCGGAGC	41	1
GTGTACCCCGGTTCAAGACTTGTACTCGAGCCGGCCGGAGCC	42	1
GTTCAAGACTTGTACTCGAGC	21	2
GTTCAAGACTTGTACTCGAGCC	22	3
GTTCAAGACTTGTACTCGAGCCG	23	1
GTTCAAGACTTGTACTCGAGCCGGC	25	5
GTTCAAGACTTGTACTCGAGCCGGCC	26	5
GTTCAAGACTTGTACTCGAGCCGGCCGGA	29	3
GTTCAAGACTTGTACTCGAGCCGGCCGGAG	30	1
GTTCAAGACTTGTACTCGAGCCGGCCGGAGCC	32	3
GTTCAAGACTTGTACTCGAGCCGGCCGGAGCCGCG	35	2
GTTCAAGACTTGTACTCGAGCCGGCCGGAGCCGCGGCTAA	40	1
GTTCAAGACTTGTACTCGAGCCGGCCGGAGCCGCGGCTAACGT	43	1
GTTCAAGACTTGTACTCGAGCCGGCCGGAGCCGCGGCTAACGTGG	45	2
GTTCAAGACTTGTACTCGAGCCGGCCGGAGCCGCGGCTAACGTGGT	46	4
GTTCAAGACTTGTACTCGAGCCGGCCGGAGCCGCGGCTAACGTGGTA	47	1
GTTCAAGACTTGTACTCGAGCCGGCCGGAGCCGCGGCTAACGTGGTAT	48	1
GTTGGGTCGCGGTGTACCCCGGTT	24	2
GTTGGGTCGCGGTGTACCCCGGTTC	25	1
GTTGGGTCGCGGTGTACCCCGGTTCAA	27	2
GTTGGGTCGCGGTGTACCCCGGTTCAAGAC	30	3
GTTGGGTCGCGGTGTACCCCGGTTCAAGACT	31	3
GTTGGGTCGCGGTGTACCCCGGTTCAAGACTT	32	11
GTTGGGTCGCGGTGTACCCCGGTTCAAGACTTG	33	1
GTTGGGTCGCGGTGTACCCCGGTTCAAGACTTGTA	35	1
GTTGGGTCGCGGTGTACCCCGGTTCAAGACTTGTAC	36	1
GTTGGGTCGCGGTGTACCCCGGTTCAAGACTTGTACT	37	2
GTTGGGTCGCGGTGTACCCCGGTTCAAGACTTGTACTC	38	1
TAACGTGGTATTGGCACTCCCGTCTCGAC	29	1
TAACGTGGTATTGGCACTCCCGTCTCGACCCAGCCT	36	2
TAACGTGGTATTGGCACTCCCGTCTCGACCCAGCCTACA	39	1
TACAAAAATCCAGGATACGG	20	3
TACAAAAATCCAGGATACGGA	21	1
TACAAAAATCCAGGATACGGAAT	23	3
TACAAAAATCCAGGATACGGAATC	24	5
TACAAAAATCCAGGATACGGAATCG	25	5
TACAAAAATCCAGGATACGGAATCGA	26	3
TACAAAAATCCAGGATACGGAATCGAGT	28	2
TACAAAAATCCAGGATACGGAATCGAGTC	29	1
TACAAAAATCCAGGATACGGAATCGAGTCGT	31	15
TACAAAAATCCAGGATACGGAATCGAGTCGTT	32	23
TACAAAAATCCAGGATACGGAATCGAGTCGTTT	33	31
TACAAAAATCCAGGATACGGAATCGAGTCGTTTT	34	10
TACCCCGGTTCAAGACTTGT	20	7
TACCCCGGTTCAAGACTTGTA	21	2
TACCCCGGTTCAAGACTTGTACTC	24	3
TACCCCGGTTCAAGACTTGTACTCGA	26	1
TACCCCGGTTCAAGACTTGTACTCGAG	27	1
TACCCCGGTTCAAGACTTGTACTCGAGC	28	2
TACCCCGGTTCAAGACTTGTACTCGAGCC	29	4
TACCCCGGTTCAAGACTTGTACTCGAGCCGGCCGGAGCCG	40	1
TACCCCGGTTCAAGACTTGTACTCGAGCCGGCCGGAGCCGCGGCTA	46	1
TACCCCGGTTCAAGACTTGTACTCGAGCCGGCCGGAGCCGCGGCTAACG	49	2
TACTCGAGCCGGCCGGAGCC	20	1
TACTCGAGCCGGCCGGAGCCG	21	6
TACTCGAGCCGGCCGGAGCCGCG	23	1
TACTCGAGCCGGCCGGAGCCGCGG	24	2
TACTCGAGCCGGCCGGAGCCGCGGCT	26	1
TACTCGAGCCGGCCGGAGCCGCGGCTA	27	7
TACTCGAGCCGGCCGGAGCCGCGGCTAACG	30	6
TACTCGAGCCGGCCGGAGCCGCGGCTAACGT	31	1
TACTCGAGCCGGCCGGAGCCGCGGCTAACGTG	32	2
TACTCGAGCCGGCCGGAGCCGCGGCTAACGTGG	33	1
TACTCGAGCCGGCCGGAGCCGCGGCTAACGTGGT	34	9
TACTCGAGCCGGCCGGAGCCGCGGCTAACGTGGTA	35	50
TACTCGAGCCGGCCGGAGCCGCGGCTAACGTGGTATT	37	1
TACTCGAGCCGGCCGGAGCCGCGGCTAACGTGGTATTG	38	2
TACTCGAGCCGGCCGGAGCCGCGGCTAACGTGGTATTGGCACT	43	1
TACTCGAGCCGGCCGGAGCCGCGGCTAACGTGGTATTGGCACTCCCG	47	10
TACTCGAGCCGGCCGGAGCCGCGGCTAACGTGGTATTGGCACTCCCGT	48	2
TACTCGAGCCGGCCGGAGCCGCGGCTAACGTGGTATTGGCACTCCCGTC	49	1
TAGCCTGGAGGAACGTGAAC	20	3
TAGCCTGGAGGAACGTGAACG	21	1
TAGCCTGGAGGAACGTGAACGG	22	1
TAGCCTGGAGGAACGTGAACGGGTTGGGTC	30	1
TAGCCTGGAGGAACGTGAACGGGTTGGGTCGCGGTGTACCCCGGT	45	1
TATTGGCACTCCCGTCTCGA	20	1
TATTGGCACTCCCGTCTCGAC	21	1
TATTGGCACTCCCGTCTCGACC	22	1
TATTGGCACTCCCGTCTCGACCCAG	25	1
TATTGGCACTCCCGTCTCGACCCAGC	26	2
TATTGGCACTCCCGTCTCGACCCAGCC	27	1
TATTGGCACTCCCGTCTCGACCCAGCCT	28	1
TATTGGCACTCCCGTCTCGACCCAGCCTA	29	1
TATTGGCACTCCCGTCTCGACCCAGCCTACA	31	1
TATTGGCACTCCCGTCTCGACCCAGCCTACAAA	33	1
TATTGGCACTCCCGTCTCGACCCAGCCTACAAAAATCCAGG	41	2
TATTGGCACTCCCGTCTCGACCCAGCCTACAAAAATCCAGGAT	43	1
TATTGGCACTCCCGTCTCGACCCAGCCTACAAAAATCCAGGATA	44	1
TATTGGCACTCCCGTCTCGACCCAGCCTACAAAAATCCAGGATACG	46	7
TATTGGCACTCCCGTCTCGACCCAGCCTACAAAAATCCAGGATACGG	47	1
TATTGGCACTCCCGTCTCGACCCAGCCTACAAAAATCCAGGATACGGAA	49	1
TCAAGACTTGTACTCGAGCC	20	5
TCAAGACTTGTACTCGAGCCGG	22	1
TCAAGACTTGTACTCGAGCCGGC	23	2
TCAAGACTTGTACTCGAGCCGGCC	24	7
TCAAGACTTGTACTCGAGCCGGCCG	25	1
TCAAGACTTGTACTCGAGCCGGCCGG	26	1
TCAAGACTTGTACTCGAGCCGGCCGGA	27	1
TCAAGACTTGTACTCGAGCCGGCCGGAG	28	4
TCAAGACTTGTACTCGAGCCGGCCGGAGCC	30	2
TCAAGACTTGTACTCGAGCCGGCCGGAGCCG	31	1
TCAAGACTTGTACTCGAGCCGGCCGGAGCCGCGG	34	1
TCAAGACTTGTACTCGAGCCGGCCGGAGCCGCGGCT	36	1
TCAAGACTTGTACTCGAGCCGGCCGGAGCCGCGGCTAAC	39	1
TCAAGACTTGTACTCGAGCCGGCCGGAGCCGCGGCTAACG	40	2
TCAAGACTTGTACTCGAGCCGGCCGGAGCCGCGGCTAACGTG	42	4
TCAAGACTTGTACTCGAGCCGGCCGGAGCCGCGGCTAACGTGG	43	2
TCAAGACTTGTACTCGAGCCGGCCGGAGCCGCGGCTAACGTGGT	44	1
TCAAGACTTGTACTCGAGCCGGCCGGAGCCGCGGCTAACGTGGTA	45	8
TCAAGACTTGTACTCGAGCCGGCCGGAGCCGCGGCTAACGTGGTATT	47	1
TCAAGACTTGTACTCGAGCCGGCCGGAGCCGCGGCTAACGTGGTATTGGC	50	1
TCCAGGATACGGAATCGAGTC	21	5
TCCAGGATACGGAATCGAGTCG	22	66
TCCAGGATACGGAATCGAGTCGT	23	26
TCCAGGATACGGAATCGAGTCGTT	24	30
TCCAGGATACGGAATCGAGTCGTTT	25	27
TCCAGGATACGGAATCGAGTCGTTTT	26	15
TCCCGTCTCGACCCAGCCTACA	22	1
TCCCGTCTCGACCCAGCCTACAAAA	25	1
TCCCGTCTCGACCCAGCCTACAAAAA	26	2
TCCCGTCTCGACCCAGCCTACAAAAATC	28	1
TCCCGTCTCGACCCAGCCTACAAAAATCC	29	3
TCCCGTCTCGACCCAGCCTACAAAAATCCAGG	32	2
TCCCGTCTCGACCCAGCCTACAAAAATCCAGGA	33	2
TCCCGTCTCGACCCAGCCTACAAAAATCCAGGATA	35	1
TCCCGTCTCGACCCAGCCTACAAAAATCCAGGATAC	36	1
TCCCGTCTCGACCCAGCCTACAAAAATCCAGGATACG	37	8
TCCCGTCTCGACCCAGCCTACAAAAATCCAGGATACGG	38	27
TCCCGTCTCGACCCAGCCTACAAAAATCCAGGATACGGA	39	5
TCCCGTCTCGACCCAGCCTACAAAAATCCAGGATACGGAA	40	11
TCCCGTCTCGACCCAGCCTACAAAAATCCAGGATACGGAAT	41	4
TCCCGTCTCGACCCAGCCTACAAAAATCCAGGATACGGAATC	42	1
TCCCGTCTCGACCCAGCCTACAAAAATCCAGGATACGGAATCG	43	24
TCCCGTCTCGACCCAGCCTACAAAAATCCAGGATACGGAATCGA	44	10
TCGACCCAGCCTACAAAAATC	21	5
TCGACCCAGCCTACAAAAATCC	22	6
TCGACCCAGCCTACAAAAATCCAG	24	1
TCGACCCAGCCTACAAAAATCCAGG	25	1
TCGACCCAGCCTACAAAAATCCAGGAT	27	2
TCGACCCAGCCTACAAAAATCCAGGATA	28	2
TCGACCCAGCCTACAAAAATCCAGGATACG	30	8
TCGACCCAGCCTACAAAAATCCAGGATACGG	31	1
TCGACCCAGCCTACAAAAATCCAGGATACGGA	32	10
TCGACCCAGCCTACAAAAATCCAGGATACGGAA	33	4
TCGACCCAGCCTACAAAAATCCAGGATACGGAAT	34	16
TCGACCCAGCCTACAAAAATCCAGGATACGGAATC	35	8
TCGACCCAGCCTACAAAAATCCAGGATACGGAATCG	36	14
TCGACCCAGCCTACAAAAATCCAGGATACGGAATCGA	37	4
TCGACCCAGCCTACAAAAATCCAGGATACGGAATCGAGTCGT	42	2
TCGACCCAGCCTACAAAAATCCAGGATACGGAATCGAGTCGTT	43	28
TCGACCCAGCCTACAAAAATCCAGGATACGGAATCGAGTCGTTT	44	2
TCGACTCTGTAGCCTGGAGG	20	1
TCGACTCTGTAGCCTGGAGGA	21	47
TCGACTCTGTAGCCTGGAGGAA	22	1
TCGACTCTGTAGCCTGGAGGAAC	23	14
TCGACTCTGTAGCCTGGAGGAACG	24	19
TCGACTCTGTAGCCTGGAGGAACGT	25	1
TCGACTCTGTAGCCTGGAGGAACGTG	26	2
TCGACTCTGTAGCCTGGAGGAACGTGAACGG	31	2
TCGACTCTGTAGCCTGGAGGAACGTGAACGGG	32	1
TCGACTCTGTAGCCTGGAGGAACGTGAACGGGTT	34	1
TCGACTCTGTAGCCTGGAGGAACGTGAACGGGTTGGG	37	1
TCGACTCTGTAGCCTGGAGGAACGTGAACGGGTTGGGT	38	6
TCGACTCTGTAGCCTGGAGGAACGTGAACGGGTTGGGTC	39	2
TCGACTCTGTAGCCTGGAGGAACGTGAACGGGTTGGGTCGCGGT	44	1
TCGACTCTGTAGCCTGGAGGAACGTGAACGGGTTGGGTCGCGGTGTACC	49	1
TCGACTCTGTAGCCTGGAGGAACGTGAACGGGTTGGGTCGCGGTGTACCC	50	3
TCGAGCCGGCCGGAGCCGCG	20	3
TCGAGCCGGCCGGAGCCGCGGC	22	1
TCGAGCCGGCCGGAGCCGCGGCT	23	4
TCGAGCCGGCCGGAGCCGCGGCTA	24	4
TCGAGCCGGCCGGAGCCGCGGCTAAC	26	1
TCGAGCCGGCCGGAGCCGCGGCTAACG	27	4
TCGAGCCGGCCGGAGCCGCGGCTAACGTGG	30	2
TCGAGCCGGCCGGAGCCGCGGCTAACGTGGTA	32	6
TCGAGCCGGCCGGAGCCGCGGCTAACGTGGTAT	33	2
TCGAGCCGGCCGGAGCCGCGGCTAACGTGGTATT	34	2
TCGAGCCGGCCGGAGCCGCGGCTAACGTGGTATTG	35	5
TCGAGCCGGCCGGAGCCGCGGCTAACGTGGTATTGGCACT	40	1
TCGAGCCGGCCGGAGCCGCGGCTAACGTGGTATTGGCACTC	41	1
TCGAGCCGGCCGGAGCCGCGGCTAACGTGGTATTGGCACTCCC	43	2
TCGAGCCGGCCGGAGCCGCGGCTAACGTGGTATTGGCACTCCCG	44	1
TCGAGCCGGCCGGAGCCGCGGCTAACGTGGTATTGGCACTCCCGTCT	47	1
TCGCGGTGTACCCCGGTTCAAGAC	24	10
TCGCGGTGTACCCCGGTTCAAGACT	25	11
TCGCGGTGTACCCCGGTTCAAGACTT	26	4
TCGCGGTGTACCCCGGTTCAAGACTTG	27	1
TCGCGGTGTACCCCGGTTCAAGACTTGT	28	4
TCGCGGTGTACCCCGGTTCAAGACTTGTA	29	1
TCGCGGTGTACCCCGGTTCAAGACTTGTACTCGAGCC	37	1
TCTCGACCCAGCCTACAAAA	20	8
TCTCGACCCAGCCTACAAAAA	21	8
TCTCGACCCAGCCTACAAAAAT	22	33
TCTCGACCCAGCCTACAAAAATC	23	139
TCTCGACCCAGCCTACAAAAATCC	24	38
TCTCGACCCAGCCTACAAAAATCCA	25	5
TCTCGACCCAGCCTACAAAAATCCAG	26	3
TCTCGACCCAGCCTACAAAAATCCAGG	27	4
TCTCGACCCAGCCTACAAAAATCCAGGA	28	31
TCTCGACCCAGCCTACAAAAATCCAGGAT	29	98
TCTCGACCCAGCCTACAAAAATCCAGGATA	30	12
TCTCGACCCAGCCTACAAAAATCCAGGATAC	31	4
TCTCGACCCAGCCTACAAAAATCCAGGATACG	32	52
TCTCGACCCAGCCTACAAAAATCCAGGATACGG	33	23
TCTCGACCCAGCCTACAAAAATCCAGGATACGGA	34	10
TCTCGACCCAGCCTACAAAAATCCAGGATACGGAA	35	18
TCTCGACCCAGCCTACAAAAATCCAGGATACGGAAT	36	314
TCTCGACCCAGCCTACAAAAATCCAGGATACGGAATC	37	34
TCTCGACCCAGCCTACAAAAATCCAGGATACGGAATCG	38	76
TCTCGACCCAGCCTACAAAAATCCAGGATACGGAATCGA	39	46
TCTCGACCCAGCCTACAAAAATCCAGGATACGGAATCGAG	40	1
TCTCGACCCAGCCTACAAAAATCCAGGATACGGAATCGAGT	41	1
TCTCGACCCAGCCTACAAAAATCCAGGATACGGAATCGAGTC	42	6
TCTCGACCCAGCCTACAAAAATCCAGGATACGGAATCGAGTCG	43	1
TCTCGACCCAGCCTACAAAAATCCAGGATACGGAATCGAGTCGT	44	84
TCTCGACCCAGCCTACAAAAATCCAGGATACGGAATCGAGTCGTT	45	143
TCTCGACCCAGCCTACAAAAATCCAGGATACGGAATCGAGTCGTTT	46	21
TCTCGACCCAGCCTACAAAAATCCAGGATACGGAATCGAGTCGTTTT	47	5
TCTGTAGCCTGGAGGAACGTG	21	1
TCTGTAGCCTGGAGGAACGTGA	22	1
TCTGTAGCCTGGAGGAACGTGAA	23	1
TCTGTAGCCTGGAGGAACGTGAAC	24	1
TCTGTAGCCTGGAGGAACGTGAACG	25	1
TCTGTAGCCTGGAGGAACGTGAACGGGTT	29	1
TCTGTAGCCTGGAGGAACGTGAACGGGTTGG	31	2
TCTGTAGCCTGGAGGAACGTGAACGGGTTGGG	32	1
TCTGTAGCCTGGAGGAACGTGAACGGGTTGGGT	33	4
TCTGTAGCCTGGAGGAACGTGAACGGGTTGGGTC	34	7
TCTGTAGCCTGGAGGAACGTGAACGGGTTGGGTCG	35	3
TCTGTAGCCTGGAGGAACGTGAACGGGTTGGGTCGCGGTGT	41	2
TCTGTAGCCTGGAGGAACGTGAACGGGTTGGGTCGCGGTGTACCCCGG	48	2
TCTGTAGCCTGGAGGAACGTGAACGGGTTGGGTCGCGGTGTACCCCGGT	49	2
TGAACGGGTTGGGTCGCGGTGTA	23	2
TGAACGGGTTGGGTCGCGGTGTACCC	26	1
TGAACGGGTTGGGTCGCGGTGTACCCC	27	2
TGAACGGGTTGGGTCGCGGTGTACCCCG	28	1
TGAACGGGTTGGGTCGCGGTGTACCCCGG	29	1
TGAACGGGTTGGGTCGCGGTGTACCCCGGTT	31	1
TGAACGGGTTGGGTCGCGGTGTACCCCGGTTCAAG	35	1
TGAACGGGTTGGGTCGCGGTGTACCCCGGTTCAAGACT	38	1
TGAACGGGTTGGGTCGCGGTGTACCCCGGTTCAAGACTT	39	1
TGAACGGGTTGGGTCGCGGTGTACCCCGGTTCAAGACTTG	40	1
TGAACGGGTTGGGTCGCGGTGTACCCCGGTTCAAGACTTGTACTC	45	1
TGAACGGGTTGGGTCGCGGTGTACCCCGGTTCAAGACTTGTACTCG	46	1
TGAACGGGTTGGGTCGCGGTGTACCCCGGTTCAAGACTTGTACTCGAGCC	50	1
TGGAGGAACGTGAACGGGTTGGG	23	2
TGGAGGAACGTGAACGGGTTGGGT	24	2
TGGAGGAACGTGAACGGGTTGGGTC	25	2
TGGAGGAACGTGAACGGGTTGGGTCG	26	1
TGGAGGAACGTGAACGGGTTGGGTCGCGGTG	31	1
TGGAGGAACGTGAACGGGTTGGGTCGCGGTGTACC	35	1
TGGAGGAACGTGAACGGGTTGGGTCGCGGTGTACCCCG	38	1
TGGAGGAACGTGAACGGGTTGGGTCGCGGTGTACCCCGGTTC	42	1
TGGCACTCCCGTCTCGACCCA	21	2
TGGCACTCCCGTCTCGACCCAG	22	10
TGGCACTCCCGTCTCGACCCAGC	23	1
TGGCACTCCCGTCTCGACCCAGCC	24	5
TGGCACTCCCGTCTCGACCCAGCCT	25	3
TGGCACTCCCGTCTCGACCCAGCCTA	26	1
TGGCACTCCCGTCTCGACCCAGCCTAC	27	1
TGGCACTCCCGTCTCGACCCAGCCTACA	28	1
TGGCACTCCCGTCTCGACCCAGCCTACAAA	30	1
TGGCACTCCCGTCTCGACCCAGCCTACAAAA	31	1
TGGCACTCCCGTCTCGACCCAGCCTACAAAAATC	34	1
TGGCACTCCCGTCTCGACCCAGCCTACAAAAATCCAG	37	1
TGGCACTCCCGTCTCGACCCAGCCTACAAAAATCCAGG	38	1
TGGCACTCCCGTCTCGACCCAGCCTACAAAAATCCAGGA	39	2
TGGCACTCCCGTCTCGACCCAGCCTACAAAAATCCAGGAT	40	2
TGGCACTCCCGTCTCGACCCAGCCTACAAAAATCCAGGATA	41	2
TGGCACTCCCGTCTCGACCCAGCCTACAAAAATCCAGGATACG	43	2
TGGCACTCCCGTCTCGACCCAGCCTACAAAAATCCAGGATACGGAA	46	2
TGGCACTCCCGTCTCGACCCAGCCTACAAAAATCCAGGATACGGAATC	48	2
TGGCACTCCCGTCTCGACCCAGCCTACAAAAATCCAGGATACGGAATCG	49	2
TGGGTCGCGGTGTACCCCGGTTC	23	1
TGGGTCGCGGTGTACCCCGGTTCA	24	2
TGGGTCGCGGTGTACCCCGGTTCAAG	26	2
TGGGTCGCGGTGTACCCCGGTTCAAGAC	28	8
TGGGTCGCGGTGTACCCCGGTTCAAGACT	29	30
TGGGTCGCGGTGTACCCCGGTTCAAGACTT	30	7
TGGGTCGCGGTGTACCCCGGTTCAAGACTTGT	32	1
TGGGTCGCGGTGTACCCCGGTTCAAGACTTGTACTC	36	3
TGGGTCGCGGTGTACCCCGGTTCAAGACTTGTACTCGA	38	1
TGGGTCGCGGTGTACCCCGGTTCAAGACTTGTACTCGAG	39	1
TGGTATTGGCACTCCCGTCTCGAC	24	2
TGGTATTGGCACTCCCGTCTCGACC	25	1
TGGTATTGGCACTCCCGTCTCGACCCAGCC	30	1
TGGTATTGGCACTCCCGTCTCGACCCAGCCT	31	1
TGGTATTGGCACTCCCGTCTCGACCCAGCCTACAAAAATCCAGGA	45	1
TGGTATTGGCACTCCCGTCTCGACCCAGCCTACAAAAATCCAGGAT	46	1
TGGTATTGGCACTCCCGTCTCGACCCAGCCTACAAAAATCCAGGATA	47	1
TGGTATTGGCACTCCCGTCTCGACCCAGCCTACAAAAATCCAGGATACG	49	5
TGGTATTGGCACTCCCGTCTCGACCCAGCCTACAAAAATCCAGGATACGG	50	1
TGTACCCCGGTTCAAGACTT	20	1
TGTACCCCGGTTCAAGACTTGTAC	24	1
TGTACCCCGGTTCAAGACTTGTACTCG	27	1
TGTACCCCGGTTCAAGACTTGTACTCGAGC	30	1
TGTACCCCGGTTCAAGACTTGTACTCGAGCC	31	2
TGTACCCCGGTTCAAGACTTGTACTCGAGCCGGCCGGAGC	40	1
TGTACTCGAGCCGGCCGGAGCC	22	1
TGTACTCGAGCCGGCCGGAGCCGCGGCTAAC	31	1
TGTACTCGAGCCGGCCGGAGCCGCGGCTAACG	32	3
TGTACTCGAGCCGGCCGGAGCCGCGGCTAACGTGGTATT	39	2
TGTACTCGAGCCGGCCGGAGCCGCGGCTAACGTGGTATTGGCACTCCCG	49	1
TGTAGCCTGGAGGAACGTGA	20	2
TGTAGCCTGGAGGAACGTGAA	21	8
TGTAGCCTGGAGGAACGTGAAC	22	5
TGTAGCCTGGAGGAACGTGAACGGGT	26	1
TGTAGCCTGGAGGAACGTGAACGGGTT	27	1
TGTAGCCTGGAGGAACGTGAACGGGTTGGG	30	2
TGTAGCCTGGAGGAACGTGAACGGGTTGGGTC	32	2
TGTAGCCTGGAGGAACGTGAACGGGTTGGGTCG	33	4
TGTAGCCTGGAGGAACGTGAACGGGTTGGGTCGC	34	1
TGTAGCCTGGAGGAACGTGAACGGGTTGGGTCGCG	35	1
TGTAGCCTGGAGGAACGTGAACGGGTTGGGTCGCGGTG	38	1
TGTAGCCTGGAGGAACGTGAACGGGTTGGGTCGCGGTGTACC	42	1
TGTAGCCTGGAGGAACGTGAACGGGTTGGGTCGCGGTGTACCCCGG	46	1
TTCAAGACTTGTACTCGAGCC	21	2
TTCAAGACTTGTACTCGAGCCG	22	2
TTCAAGACTTGTACTCGAGCCGG	23	2
TTCAAGACTTGTACTCGAGCCGGC	24	2
TTCAAGACTTGTACTCGAGCCGGCC	25	6
TTCAAGACTTGTACTCGAGCCGGCCGG	27	5
TTCAAGACTTGTACTCGAGCCGGCCGGA	28	2
TTCAAGACTTGTACTCGAGCCGGCCGGAG	29	1
TTCAAGACTTGTACTCGAGCCGGCCGGAGC	30	1
TTCAAGACTTGTACTCGAGCCGGCCGGAGCC	31	1
TTCAAGACTTGTACTCGAGCCGGCCGGAGCCG	32	1
TTCAAGACTTGTACTCGAGCCGGCCGGAGCCGCG	34	1
TTCAAGACTTGTACTCGAGCCGGCCGGAGCCGCGG	35	1
TTCAAGACTTGTACTCGAGCCGGCCGGAGCCGCGGC	36	2
TTCAAGACTTGTACTCGAGCCGGCCGGAGCCGCGGCT	37	1
TTCAAGACTTGTACTCGAGCCGGCCGGAGCCGCGGCTAAC	40	1
TTCAAGACTTGTACTCGAGCCGGCCGGAGCCGCGGCTAACG	41	2
TTCAAGACTTGTACTCGAGCCGGCCGGAGCCGCGGCTAACGTGG	44	3
TTCAAGACTTGTACTCGAGCCGGCCGGAGCCGCGGCTAACGTGGT	45	2
TTCAAGACTTGTACTCGAGCCGGCCGGAGCCGCGGCTAACGTGGTA	46	2
TTCAAGACTTGTACTCGAGCCGGCCGGAGCCGCGGCTAACGTGGTAT	47	4
TTCAAGACTTGTACTCGAGCCGGCCGGAGCCGCGGCTAACGTGGTATT	48	1
TTGGCACTCCCGTCTCGACC	20	5
TTGGCACTCCCGTCTCGACCC	21	3
TTGGCACTCCCGTCTCGACCCA	22	7
TTGGCACTCCCGTCTCGACCCAG	23	41
TTGGCACTCCCGTCTCGACCCAGC	24	5
TTGGCACTCCCGTCTCGACCCAGCC	25	17
TTGGCACTCCCGTCTCGACCCAGCCT	26	50
TTGGCACTCCCGTCTCGACCCAGCCTA	27	16
TTGGCACTCCCGTCTCGACCCAGCCTACA	29	4
TTGGCACTCCCGTCTCGACCCAGCCTACAAA	31	2
TTGGCACTCCCGTCTCGACCCAGCCTACAAAA	32	1
TTGGCACTCCCGTCTCGACCCAGCCTACAAAAATCC	36	1
TTGGCACTCCCGTCTCGACCCAGCCTACAAAAATCCAG	38	1
TTGGCACTCCCGTCTCGACCCAGCCTACAAAAATCCAGGA	40	4
TTGGCACTCCCGTCTCGACCCAGCCTACAAAAATCCAGGAT	41	4
TTGGCACTCCCGTCTCGACCCAGCCTACAAAAATCCAGGATA	42	2
TTGGCACTCCCGTCTCGACCCAGCCTACAAAAATCCAGGATAC	43	1
TTGGCACTCCCGTCTCGACCCAGCCTACAAAAATCCAGGATACG	44	3
TTGGCACTCCCGTCTCGACCCAGCCTACAAAAATCCAGGATACGG	45	2
TTGGCACTCCCGTCTCGACCCAGCCTACAAAAATCCAGGATACGGAA	47	1
TTGGCACTCCCGTCTCGACCCAGCCTACAAAAATCCAGGATACGGAAT	48	4
TTGGCACTCCCGTCTCGACCCAGCCTACAAAAATCCAGGATACGGAATCG	50	5
TTGGGTCGCGGTGTACCCCGG	21	3
TTGGGTCGCGGTGTACCCCGGT	22	1
TTGGGTCGCGGTGTACCCCGGTT	23	1
TTGGGTCGCGGTGTACCCCGGTTCAAGA	28	1
TTGGGTCGCGGTGTACCCCGGTTCAAGAC	29	2
TTGGGTCGCGGTGTACCCCGGTTCAAGACT	30	1
TTGGGTCGCGGTGTACCCCGGTTCAAGACTT	31	6
TTGGGTCGCGGTGTACCCCGGTTCAAGACTTG	32	2
TTGGGTCGCGGTGTACCCCGGTTCAAGACTTGTACT	36	1
TTGGGTCGCGGTGTACCCCGGTTCAAGACTTGTACTC	37	1
TTGGGTCGCGGTGTACCCCGGTTCAAGACTTGTACTCGAGCCGGCCGGAG	50	3
TTGTACTCGAGCCGGCCGGA	20	2
TTGTACTCGAGCCGGCCGGAG	21	3
TTGTACTCGAGCCGGCCGGAGC	22	1
TTGTACTCGAGCCGGCCGGAGCC	23	4
TTGTACTCGAGCCGGCCGGAGCCG	24	2
TTGTACTCGAGCCGGCCGGAGCCGCGGC	28	1
TTGTACTCGAGCCGGCCGGAGCCGCGGCTAA	31	1
TTGTACTCGAGCCGGCCGGAGCCGCGGCTAACG	33	3
TTGTACTCGAGCCGGCCGGAGCCGCGGCTAACGTG	35	1
TTGTACTCGAGCCGGCCGGAGCCGCGGCTAACGTGGT	37	2
TTGTACTCGAGCCGGCCGGAGCCGCGGCTAACGTGGTA	38	1
TTGTACTCGAGCCGGCCGGAGCCGCGGCTAACGTGGTATTGGCACT	46	2
TTGTACTCGAGCCGGCCGGAGCCGCGGCTAACGTGGTATTGGCACTCC	48	1
TTGTACTCGAGCCGGCCGGAGCCGCGGCTAACGTGGTATTGGCACTCCCG	50	2
