# Supplementary material for: Characterization of Viral miRNAs during Adenovirus 14 Infection and Their Differential Expression in the Emergent Strain Adenovirus 14p1
Source: Viruses. 2022 Apr 26;14(5):898. doi: 10.3390/v14050898 (PMC9145648; doi:10.3390/v14050898)
Supplement: Supplementary file 1 [file viruses-14-00898-s001.zip › viruses-1676449-supplementary-Table S2.xlsx]

## Sheet: Sheet1
Seed	AGGATAC	GCGACTC	ACTCGAC	GGATACG	GACTCGA	GATACGG	CTCGACT	CGACTCG	AAAAATC	ACTCCCG
	ABHD10	CAPN2	ACP1	ST3GAL5	ARL15	ANTXR1	ALDH1L2	AGT	7A5	AADACL1
	ACTC1	DNM3	AP4E1	ADRB1	EEF1AKMT2	ARHGAP18	APOL4	OTP	AADAT	AARD
	ADAMTS6	FBXO10	ATRNL1	ANGEL1	FAM136A	AZI2	C10orf114	WDR76	AAK1	ABCE1
	ADIPOR1	GORASP2	CACNA2D1	ARHGAP26	FZD5	CCDC140	C5orf60		AASDH	ABHD2
	AFF4	IFNA10	CNTRL	ARHGAP42	GNPDA2	CLASP2	CASC10		ABCC4	ABLIM3
	ANAPC10	MAGEC1	CSTF2T	ARID2	GREM1	G6PC	CCNG2		ABCC5	ACOT4
	ANKRD13C	NXF1	FAM156A	ARPC5	H2AFZ	IL2RB	GAN		ABCF1	ACTN4
	ANKRD46	PAX2	FAM156B	ATXN1	NANOGNB	ITGBL1	GIMAP4		ABHD2	ADCY3
	ANKS1B	PDZD7	FANCG	BAZ2B	NR2F2	KLHL9	H2AFJ		ABL2	ADH6
	ANOS1	SATB2	GUCY1A1	BCAR3	NTNG1	MBNL2	HOXA3		ACADSB	ADORA3
	ASB7	SLC39A2	HSPG2	BCAS2	OGG1	MPZL3	IGSF9B		ACER3	AGPAT1
	ASCL1	SLC7A11	LPHN1	BMPR2	PAM	NAALAD2	LBX2		ACOX1	AGPS
	ATF3	SPOP	MYCN	BZW1	PLA2G12B	NT5C3A	MRPS11		ACTN4	ALG2
	ATG3	ST6GAL2	NEUROG2	C14orf28	PTGER4	PIK3AP1	MTX3		ACVR1B	AMER1
	ATG5		NR2F2	C17orf102	REV3L	PRKCA	NEK6		ACVR2B	ANKRD13A
	ATP13A4		RPTN	CASP10	SLC29A3	RRAGA	NELFA		ADAMTS6	ANKRD33B
	ATP6V1C1		RUNDC1	CCDC121	SLC36A1	SERPINB3	PCYT1B		ADAT1	ANKRD44
	ATXN7L3		SOD2	DCLRE1B	TERF1	SUPT16H	PDLIM5		ADCY1	ANKRD49
	B4GALT1		SUV39H2	DCP2	TERF2IP	TCF4	PITX1		ADGRA3	ANKRD52
	BAAT		TRH	DCX	TSPY10	TDRP	RS1		ADGRB2	AP5B1
	BAT2D1		TRIM67	DDHD2	ZADH2	TMEM231	SNX5		ADPGK	APBB2
	BCOR		UNC5D	DLC1		TMTC3	ST8SIA5		ADPRH	AQP9
	BDP1			DLX2		VSX1	TGDS		ADRA1A	ARHGAP12
	BIRC3			DSG1		WWC3	TMPRSS13		ADRA2A	ARHGAP24
	BTBD11			ERAP2		XRCC4	ZNF326		AFDN	ARIH2
	BTBD7			FAM114A2		ZNF544	ZNF518B		AFF2	ASB13
	C17orf91			FAM13C			ZNRF3		AGA	ASB6
	C18orf1			FAM168B					AGO2	ASL
	C1orf115			FAM174A					AGPS	ASTN2
	C3orf57			FBXO41					AGTPBP1	ATP2B1
	C6orf118			FGF2					AHCTF1	ATP6V1B2
	CACNB4			FIGN					AHCYL1	ATP8B2
	CALM1			FZD4					AK7	BACH1
	CALN1			FZD8					AKAP11	BAGE2
	CAMK2D			GIMAP6					AKAP2	BAGE3
	CAPS2			HNRNPA2B1					AKAP3	BATF2
	CBL			HOXB9					AKAP6	BIRC3
	CBX5			LATS2					AKAP7	BMF
	CCDC121			LFNG					ALG9	BOLA2-SMG1P6
	CCDC186			MBNL1					ALKBH1	BRWD3
	CCNG2			MEF2C					ALS2CR13	BSN
	CD200R1			MITF					ALYREF	BTG2
	CFL2			MOBKL3					AMOTL1	C11orf96
	CHL1			NKX3-2					ANAPC16	C14orf119
	CKAP2			NPHP3					ANKH	C14orf147
	CLNS1A			PAX6					ANKRD22	C15orf40
	CLTC			PEX5L					ANKRD44	C17orf102
	CNTN3			PKD2					ANKRD50	C18orf25
	CRISPLD1			PKNOX2					ANKS1B	C1orf189
	CRK			PLA2G4D					AP3S1	C20orf20
	CWC27			PLD1					AP4S1	C2CD2L
	CXCL13			PPM1B					APPL1	C5orf30
	CYB5B			PRKD3					ARAF	C6orf35
	CYSLTR2			PROSER1					ARF3	C6orf62
	DCAF10			RAB7A					ARHGAP11A	C9orf82
	DCP2			RAP2B					ARHGAP26	C9orf91
	DCTN5			RFX5					ARHGEF28	CAAP1
	DDTL			ROR2					ARHGEF4	CAB39
	DDX17			RPS6KA3					ARL10	CALB1
	DDX52			RUFY3					ARL4A	CALM1
	DEPDC7			SCN1A					ARPP19	CAPRIN1
	DIXDC1			SCP2					ARRDC3	CBLN2
	DLGAP2			SHROOM3					ASAP1	CCDC174
	DLL3			SIM1					ASB9	CCDC191
	DLX2			SLAIN2					ASTN1	CCDC32
	DPPA4			SLC17A8					ATF1	CCDC4
	DYNLT3			SLC20A2					ATG10	CCDC93
	EBF1			SLC41A1					ATG5	CD200R1
	EFHD1			SNAI1					ATP10D	CD276
	EFNA5			SP3					ATP11C	CD28
	EIF2A			SPRY3					ATP1A1	CDCP1
	EML1			TAOK1					ATP6V1A	CDRT1
	EPG5			THEM4					ATP6V1C1	CEACAM7
	EPHA7			TOMM20L					ATP7A	CECR6
	EPS15			USP22					ATP8A1	CEPT1
	ERLIN1			WNT3					ATP8A2	CFAP53
	FAAP24			ZBTB8					ATRNL1	CFAP97
	FAM49A			ZC3H12C					ATXN1	CFLAR
	FBXO11			ZC3H7B					AUNIP	CHCHD5
	FBXO5			ZFAND5					BAG4	CHM
	FBXO9			ZNF493					BAI3	CHST11
	FBXW7			ZNF792					BAZ2A	CLBA1
	FGA								BBS5	CLDN19
	FHL1								BBS9	CLIC4
	FLJ20160								BCAT1	CLOCK
	FMN1								BCL10	CNOT8
	FOXN3								BCL9	COMMD2
	FRMPD4								BDNF	COQ2
	G2E3								BEND3	CPA4
	GALR1								BHMT	CPEB3
	GFPT1								BRAF	CPLANE1
	GINS1								BRPF3	CR1
	GJA1								BRWD1	CRTAP
	GLCCI1								BTBD3	CSPG4
	GLYATL3								BTF3L4	CTNND1
	GMEB1								BUB3	CYLD
	GOLGA8B								C10orf119	DAD1
	GPHN								C10orf126	DAW1
	GRAMD4								C11orf31	DCTN5
	GRIA2								C11orf38	DDB1
	GRIK4								C11orf58	DDX3X
	GRM1								C13orf37	DDX3Y
	HECTD2								C15orf41	DDX43
	HECW2								C15orf61	DEGS1
	HELZ								C16orf5	DLL4
	HEPH								C17orf85	DLX5
	HES5								C19orf12	DPP6
	HIST2H2BE								C1GALT1	DSCC1
	HMGN1								C1GALT1C1	DSN1
	HNRNPA3								C20orf173	DST
	HOXA9								C2orf88	DUX4
	HTATIP2								C3orf18	DVL3
	HTRA1								C3orf19	EFR3A
	IGF2BP1								C3orf70	ELL3
	IL9								C6orf65	ELN
	IQCB1								C7orf60	ELOVL5
	IRF4								C8orf37	EMR4P
	ITGA8								C9orf3	ENPP1
	JUN								C9orf47	ERCC4
	KCTD12								C9orf72	ETNK1
	KDM4C								CACYBP	EXOC8
	KIAA0247								CADM1	F5
	KIAA0408								CALCR	FAM123B
	KLF9								CALD1	FAM171A1
	KRTAP3-3								CALHM4	FBXL17
	KRTAP9-2								CAMK2A	FCRL5
	KRTAP9-8								CAMK2G	FEZ1
	LBR								CAMK2N1	FGF14
	LCA5L								CAMK4	FIGNL1
	LIPT2								CAMSAP2	FKBP14
	LOC100287036								CAMTA1	FLCN
	LOC153364								CAPZA2	FLG2
	LOC728485								CBARA1	FOXN2
	LONRF3								CBX5	FOXP4
	LRRC15								CCDC121	FRAT1
	LSM11								CCDC144A	FRMD4A
	LUZP1								CCDC162P	FTSJ1
	LUZP6								CCDC174	GCC1
	LYRM9								CCDC186	GDF6
	LYSMD4								CCDC50	GDF9
	MAGI2								CCDC51	GGCX
	MAMDC2								CCDC64	GJA3
	MAOB								CCDC96	GLDC
	MAP3K1								CCL16	GLG1
	MBLAC2								CCND2	GLI2
	MED19								CCNG1	GLIS3
	MFAP3								CCNJ	GNE
	MIER1								CCP110	GPM6B
	MLL								CCSER2	GPR15
	MLL2								CCT5	GPSM2
	MRE11								CD1D	GRID2IP
	MROH2A								CD200R1	GSDMB
	MSL2								CD274	GSTA1
	MTPN								CD28	GSTA2
	MTRF1L								CD59	GUCY1A1
	MYH10								CDC23	GUCY1A2
	MYST2								CDC5L	GVQW3
	NAALADL1								CDCA2	HCFC1
	NARG1								CDH11	HCLS1
	NCBP1								CDHR3	HCST
	NDUFB8								CDK14	HEMK1
	NEBL								CDK15	HHLA1
	NEU1								CDK3	HID1
	NIPBL								CDK5R2	HIPK2
	NKAIN2								CDO1	HK2
	NPAL2								CDON	HMGB1
	NT5DC1								CDR1	HMGN2
	NUCKS1								CDS2	HNRNPAB
	NXPH1								CDV3	HNT
	OCLN								CEBPZ	HOXB4
	ODAPH								CELF2	HRH4
	OGT								CENPN	HSPB8
	OTOR								CEP120	HTATSF1
	PAG1								CEP135	IARS
	PAP2D								CEP170	IDI1
	PARVG								CEP97	IER5L
	PCDHB13								CFAP97	IFRD1
	PCNX1								CFLAR	IMPG2
	PDE12								CGN	INPP5B
	PDLIM5								CHD6	IREB2
	PEG10								CHD9	IRGQ
	PEX2								CHERP	IRS2
	PHYHIPL								CHL1	ITCH
	PJA2								CHRDL1	KCNG3
	PLCXD3								CHRM2	KCNJ10
	PLD5								CHST1	KCNJ13
	PLXNA4								CIAPIN1	KIAA0152
	PPIA								CITED2	KIAA0408
	PPP2R2A								CKS1B	KIAA1217
	PRCP								CLDND1	KIAA1715
	PRDM11								CLEC17A	KIAA1841
	PRKCZ								CLIP1	KIAA1853
	PRPF4B								CLIP4	KIF13A
	PSKH1								CLOCK	KIF9
	PSMC2								CLPTM1	KIT
	PTPRG								CLPTM1L	KLF13
	RANBP17								CLVS2	KLHL17
	RBM18								CMIP	KLHL24
	RELCH								CNP	KLHL28
	RFWD3								CNPY1	KLHL31
	RHAG								CNTD1	KLRG1
	RIC8B								CNTNAP4	KRR1
	RMND5A								COIL	KRT13
	RNF135								COL10A1	LAPTM4B
	RNF144B								COL13A1	LCE1C
	ROR1								COL14A1	LCN10
	RORA								COL15A1	LIFR
	RPL7L1								COL27A1	LMO3
	RPUSD4								COL4A4	LOC110117498-PIK3R3
	RSBN1								COL5A2	LRAT
	RSKR								COPS2	LRP4
	SAMD13								COPS3	LSM8
	SAMD8								CPED1	LUZP1
	SAR1A								CPM	LYPLA2
	SCAF11								CPPED1	MAB21L1
	SEC22C								CPS1	MAGEA12
	SEC23B								CPSF2	MAGI3
	SEC24C								CRCP	MAP2
	SH3BGRL2								CREB1	MAP2K3
	SIVA1								CREG1	MAP3K7
	SIX5								CRIPT	MAP3K7CL
	SKA1								CRISP3	MARK1
	SLC1A2								CSNK2A1	MBTD1
	SLC35B3								CSRNP1	MCFD2
	SLC4A10								CSTF1	MDFIC
	SLC6A15								CTCFL	MECP2
	SLC8A3								CTNNB1	MEIOC
	SMIM7								CTTNBP2NL	MFSD11
	SNRPB2								CUGBP2	MGAT5
	SNX12								CUL3	MKX
	SOS1								CUL5	MLEC
	SP1								CXCR4	MLLT1
	SPDYE3								CXCR5	MLLT10
	SPRR3								CXorf1	MLLT3
	SPTSSB								DACT1	MORC4
	ST6GALNAC3								DARS2	MPZL2
	STAM								DCLK1	MRPS25
	STK24								DCLK3	MRVI1
	STRN								DCP1A	MSI2
	STX16								DCP2	MST150
	STXBP1								DCUN1D1	MT1B
	STXBP5L								DCUN1D3	MT1E
	SUPT4H1								DCUN1D4	MT1F
	SURF4								DCUN1D5	MT1M
	SYNCRIP								DDB1	MT1X
	TAOK1								DDI1	MT2A
	TBC1D20								DDX46	MTMR2
	TECPR2								DDX6	MTX3
	TET3								DEK	MYBL1
	TEX261								DGKH	MYO10
	TGIF2								DHRS11	MYO1F
	THAP5								DLX3	NCAM1
	THUMPD3								DMAC2	NDE1
	TIMM10B								DMGDH	NDRG3
	TLR10								DMRTC2	NECAP1
	TLR5								DNAJA2	NEK7
	TM4SF4								DNAJB6	NEK8
	TMED10								DNAJC25	NELL2
	TMEM215								DNAJC3	NEO1
	TMEM38B								DOCK5	NF1
	TMTC1								DPAGT1	NFATC3
	TNRC6B								DPH3	NFIA
	TP63								DPH6	NHLRC1
	TPTE								DPP10	NIPBL
	TRAPPC2								DPP8	NLGN1
	TRIM22								DPY19L2	NLN
	TUSC3								DPYSL2	NMT1
	TVP23C								DSEL	NOL3
	TYSND1								DTWD2	NR1I3
	TYW5								DYNC1I1	NR4A1
	UBE2B								DYNLT3	NRARP
	UBXN1								DYRK1A	NRXN1
	UGCG								E2F3	NSG1
	USP37								E2F6	NUAK1
	VPS13A								E2F7	NUFIP2
	XPR1								EBAG9	NUP210
	ZFP1								EDEM3	OR9Q1
	ZFX								EEF2K	OSBPL9
	ZIC5								EFHB	OTUB2
	ZIM3								EFTUD2	OTX2
	ZKSCAN8								EGR3	OXGR1
	ZMYM6								EI24	PALMD
	ZNF318								EIF1AX	PATE2
	ZNF345								EIF3A	PBX3
	ZNF347								EIF4EBP2	PDE1C
	ZNF365								EIF5A2	PDE4D
	ZNF37A								EIF5B	PDIK1L
	ZNF396								ELF5	PERP
	ZNF514								ELMO2	PFKFB2
	ZNF516								EML1	PHF14
	ZNF519								EMR4P	PHF8
	ZNF592								ENDOD1	PIGA
	ZNF624								ENOSF1	PIGF
	ZNF827								ENSA	PIK3R3
									ENTPD1	PIM2
									ENY2	PITX2
									EOGT	PLA2G2F
									EOMES	PLAC8
									EPB41	PLEKHJ1
									EPC2	PMF1
									EPHA3	POC1B
									EPHB2	POMGNT1
									EPM2A	POU2F1
									EPM2AIP1	PPHLN1
									ERBB4	PPIG
									ERBIN	PPP2R4
									ESD	PPP2R5E
									ESR1	PRAG1
									ESYT2	PRDM15
									ESYT3	PRELP
									ETS2	PRICKLE2
									ETV5	PRKCI
									EVA1A	PRNP
									EVI5	PRR14L
									EXD2	PRR3
									EXOC6	PSMA3
									EXTL3	PTPRB
									FAIM2	RAB29
									FAM102B	RAB30
									FAM111A	RAB3B
									FAM116A	RAB3D
									FAM122B	RAB3GAP1
									FAM122C	RAB42
									FAM124A	RAD23B
									FAM126A	RAD51B
									FAM13C	RAPGEF2
									FAM152A	RARRES1
									FAM162B	RASGEF1B
									FAM171A1	RASSF8
									FAM185A	RBMX2
									FAM199X	RBP1
									FAM49A	RBPMS2
									FAM49B	REPS2
									FAM63B	RIC3
									FAM80B	RMDN1
									FAM81A	RNF169
									FAM83A	RPS6KA3
									FAM83B	SCAI
									FAM84B	SCGB2B2
									FBLIM1	SEC31A
									FBN1	SEMA5A
									FBRSL1	SENP1
									FBXL3	SET
									FBXO3	SETBP1
									FBXO33	SGCZ
									FBXO9	SH3BGRL2
									FBXW2	SH3KBP1
									FBXW7	SHB
									FBXW8	SHISA7
									FCHSD1	SHROOM4
									FDFT1	SLC12A5
									FECH	SLC16A9
									FEM1A	SLC18B1
									FER	SLC19A2
									FGD4	SLC1A2
									FGF23	SLC25A23
									FGF4	SLC25A32
									FHOD3	SLC26A4
									FIBIN	SLC7A14
									FLG2	SLCO3A1
									FLJ11151	SMARCAD1
									FLJ14213	SMIM10L1
									FLRT2	SMIM14
									FLT1	SOD2
									FMR1	SOGA1
									FNDC1	SOX11
									FNDC3B	SP1
									FOXL2NB	SPAG6
									FOXN3	SPCS2
									FOXO3	SPRY3
									FRMD4B	SPTSSA
									FRMD6	SRGAP3
									FRS2	SRGN
									FRZB	SSH2
									FSD1L	ST8SIA1
									FUT11	STXBP5L
									FZD1	SUSD1
									FZD4	SUSD6
									FZD7	SYNPO2L
									G6PC	SYTL4
									GABARAPL2	TANC2
									GABRG1	TATDN2
									GALC	TEX15
									GALNT12	TFB1M
									GALNT15	THSD7B
									GALNT3	TIA1
									GALNT7	TIMM13
									GCFC2	TLE4
									GCSAML	TLK1
									GFI1	TLL1
									GFOD1	TM9SF4
									GHR	TMCO3
									GJB7	TMEM121B
									GJC1	TMEM129
									GKN1	TMEM183A
									GLI3	TMEM239
									GLIS3	TMEM268
									GLO1	TMEM37
									GLRB	TMEM68
									GLYAT	TMOD2
									GLYATL1	TMSB15A
									GMCL1	TMSB4Y
									GMEB2	TNFSF15
									GNAI3	TOX
									GNB4	TPD52
									GNRHR	TPH1
									GOLGA1	TPM4
									GOLGA2	TPR
									GOLGA5	TRIM33
									GOSR2	TRIM48
									GPC3	TRIO
									GPHN	TRMT11
									GPR173	TRMT2B
									GPR180	TRPV3
									GPR68	TSHZ2
									GREM1	TSN
									GRID1	TTC19
									GRIK4	TTC30A
									GRM7	TXNDC16
									GRPEL2	TXNDC4
									GUCY1A1	TXNL1
									H2AFZ	TYROBP
									H3F3A	UBE2D3
									HAUS6	UBE2S
									HBEGF	UBFD1
									HBS1L	UPP2
									HDAC5	USP18
									HDGFL3	USP9Y
									HDGFRP3	UTP14C
									HEATR5A	VAMP4
									HEBP2	VOPP1
									HFM1	VPS13A
									HHEX	VPS53
									HHIP	VSIG4
									HIBADH	WDR19
									HIGD1A	WDR48
									HIPK3	WNT16
									HIST2H2BE	WSCD2
									HIVEP2	XPNPEP3
									HLF	YKT6
									HMBOX1	YWHAB
									HMGN5	YWHAE
									HNRNPDL	ZBTB5
									HNRNPR	ZC3H12C
									HNRPDL	ZC3H6
									HOXA11	ZCCHC14
									HOXC11	ZCRB1
									HOXD8	ZFHX4
									HS2ST1	ZIC1
									HS3ST3A1	ZIC3
									HS6ST1	ZNF28
									HSF1	ZNF445
									HSPC159	ZNF521
									HSPE1-MOB4	ZNF587
									HTR2C	ZNF669
									HTT
									HYAL2
									HYDIN
									IARS
									ICMT
									IFI44
									IFI44L
									IFT52
									IGF1
									IGF1R
									IGF2BP3
									IKZF2
									IL16
									IL17RD
									IL22
									IL6ST
									IMPG2
									INHBB
									IPMK
									IPO5
									IPO8
									IQCJ
									IQGAP3
									ITGA2
									ITGA6
									ITGAV
									ITGBL1
									ITPR2
									JDP2
									JPH3
									JPT1
									KANSL2
									KAT6B
									KBTBD3
									KBTBD7
									KCNA4
									KCNA6
									KCNC1
									KCNG3
									KCNH5
									KCNJ16
									KCNJ2
									KHDRBS1
									KHDRBS2
									KIAA0265
									KIAA0355
									KIAA0423
									KIAA0644
									KIAA1024
									KIAA1211
									KIAA1217
									KIAA1715
									KIF1B
									KIF4A
									KIF4B
									KLF11
									KLF9
									KLHL3
									KLHL32
									KLHL5
									KLKB1
									KLRF1
									KMT2A
									KMT2D
									KTELC1
									LARP4
									LARP5
									LASS3
									LCORL
									LDB3
									LEKR1
									LGALSL
									LHCGR
									LIFR
									LIG4
									LIMK2
									LIN54
									LIN7C
									LINGO1
									LIPG
									LIX1L
									LMO3
									LNPK
									LNX2
									LOC402176
									LONP2
									LOX
									LPCAT2
									LRCH1
									LRIG1
									LRP12
									LRP2BP
									LRRC27
									LRRC59
									LRRC7
									LRRFIP2
									LRRIQ3
									LSM5
									LSM6
									LSM8
									LTA4H
									LUC7L3
									LYPLA1
									LYPLAL1
									M6PR
									MACO1
									MAF
									MAFB
									MAGEL2
									MAGOHB
									MAMDC2
									MAML2
									MANEA
									MAP2
									MAP3K7CL
									MAPK1IP1L
									MAST4
									MATN4
									MATR3
									MB21D2
									MBD1
									MBD2
									MBTD1
									MCF2L2
									MCM6
									MCMBP
									MCTS1
									MDM1
									MDM4
									MED13
									MED13L
									MED23
									MED9
									MEF2A
									MEI4
									MEP1B
									MEST
									MEX3A
									MGAT3
									MGAT4A
									MGC24039
									MICU1
									MIER3
									MINDY2
									MITD1
									MLL
									MLL2
									MLLT1
									MNS1
									MOB4
									MOBKL3
									MON2
									MOSMO
									MPP7
									MRFAP1L1
									MRPL35
									MRPS27
									MTA3
									MTMR12
									MTMR9
									MTPN
									MTR
									MTRF1L
									MTRR
									MYB
									MYCT1
									MYL12B
									MYLK3
									MYOG
									MZT1
									N-PAC
									NAA25
									NAA30
									NAB1
									NADK
									NALCN
									NAMPT
									NAP1L1
									NAP1L2
									NAPB
									NAT12
									NBEAL1
									NCOA1
									NDEL1
									NDN
									NDRG3
									NDUFA4
									NDUFAF4
									NEBL
									NEUROD1
									NEUROD4
									NFAM1
									NFE2L3
									NFIA
									NFIB
									NFIX
									NFKB1
									NFXL1
									NFYB
									NIN
									NIPAL1
									NIPAL2
									NIT1
									NKAIN2
									NLN
									NME6
									NNT
									NOTCH1
									NPAS2
									NPAS3
									NPHP3
									NPR3
									NR1D2
									NR2C1
									NR2C2
									NR3C1
									NR4A1
									NR4A2
									NRK
									NRP2
									NRXN1
									NSBP1
									NTN1
									NTRK2
									NUAK1
									NUCKS1
									NUFIP1
									NUFIP2
									NUP160
									OCLN
									ODAPH
									ODC1
									ODZ3
									ONECUT2
									ORC5
									ORC5L
									OSBPL6
									OSGIN2
									OSTF1
									OSTM1
									OTUD7B
									OXR1
									PA2G4
									PABPC4L
									PAFAH1B1
									PAG1
									PAGE4
									PALM2-AKAP2
									PAN3
									PANK1
									PAPD5
									PAPOLA
									PAPOLB
									PAPPA
									PAQR7
									PAQR8
									PAQR9
									PARP8
									PARVA
									PAX9
									PBOV1
									PCDH15
									PCDHGA1
									PCDHGA10
									PCDHGA11
									PCDHGA12
									PCDHGA2
									PCDHGA3
									PCDHGA4
									PCDHGA5
									PCDHGA6
									PCDHGA7
									PCDHGA8
									PCDHGA9
									PCDHGB1
									PCDHGB2
									PCDHGB3
									PCDHGB4
									PCDHGB5
									PCDHGB6
									PCDHGB7
									PCDHGC3
									PCDHGC4
									PCDHGC5
									PCGF5
									PCSK1
									PCSK6
									PDCL
									PDE11A
									PDE3B
									PDE4D
									PDE6A
									PDGFC
									PDGFD
									PDK3
									PDLIM5
									PDPN
									PDS5B
									PDZRN4
									PEG3
									PELI2
									PFN2
									PFTK1
									PGK1
									PGM3
									PHACTR4
									PHF20L1
									PHKA1
									PI15
									PIAS2
									PICALM
									PIGK
									PIK3R1
									PIKFYVE
									PIN4
									PIP4P2
									PITPNB
									PJA2
									PKD2L2
									PKHD1
									PKIA
									PKIB
									PLA2G4A
									PLA2R1
									PLCXD3
									PLEKHM3
									PLS1
									PLXNC1
									PM20D2
									PNISR
									PNLIPRP3
									PNMA8B
									PNO1
									PNP
									POGLUT1
									POGZ
									POLI
									POLR1B
									POLR2K
									POLR3G
									POMT2
									POU3F1
									PPARGC1A
									PPDPFL
									PPIG
									PPM1B
									PPP1CB
									PPP1R10
									PPP1R12B
									PPP1R15B
									PPP2R2A
									PPP2R5A
									PQLC3
									PRELID2
									PRG2
									PRG4
									PRKAA2
									PRKAB2
									PRKCE
									PRKN
									PROX1
									PRPF4
									PRPF40A
									PRPS2
									PRR3
									PRRC1
									PRSS23
									PSIP1
									PSMD10
									PTBP2
									PTCHD1
									PTGER3
									PTGES3
									PTGIS
									PTPN2
									PTPN22
									PTPN4
									PTPRB
									PTPRD
									PTPRJ
									PTPRO
									PTPRQ
									PTPRR
									PTTG1IP
									PURB
									PYGO1
									QKI
									RAB27B
									RAB3C
									RAB8B
									RAD1
									RAD51AP2
									RAD52
									RAD9B
									RAG1
									RAI14
									RALGAPA1
									RANBP3L
									RAPGEF2
									RAPH1
									RASA3
									RBBP8
									RBFOX1
									RBL1
									RBL2
									RBM14
									RBM15B
									RBM23
									RBM24
									RBM26
									RBM27
									RBM8A
									RBMS1
									RC3H1
									RCOR2
									RDX
									REEP1
									REEP3
									REPS2
									REV1
									RFFL
									RFK
									RFX3
									RFX4
									RHOA
									RHOV
									RIC3
									RICTOR
									RIN2
									RINT1
									RIPK1
									RLIM
									RMI2
									RNF10
									RNF103
									RNF115
									RNF144B
									RNF168
									RNF169
									RNF182
									RNF212
									RNF213
									RNF41
									RNGTT
									ROCK1
									ROCK2
									RORA
									RORB
									RPF1
									RPL14
									RPS6KA3
									RPS6KB1
									RRM2B
									RRN3
									RTF1
									RTN2
									RTN4
									RTP4
									RUFY3
									RY1
									S1PR1
									SAMD12
									SAMD9
									SARAF
									SATB2
									SCAI
									SCAMP1
									SCG3
									SCN3A
									SCN4A
									SCN8A
									SCRN1
									SCRN3
									SDC4
									SEC62
									SEH1L
									SELENOI
									SELI
									SEM1
									SEMA3A
									SEMA5A
									Sep7
									SERBP1
									SERINC5
									SERP1
									SERTAD4
									SETD7
									SETX
									SFRS1
									SFTPB
									SFXN5
									SGK2
									SGMS1
									SGPP1
									SH3TC2
									SHCBP1
									SHLD2
									SHOC2
									SI
									SIN3A
									SIPA1L3
									SKAP2
									SLAIN2
									SLBP
									SLC16A6
									SLC17A6
									SLC19A3
									SLC1A6
									SLC24A4
									SLC25A20
									SLC25A53
									SLC26A2
									SLC30A6
									SLC30A7
									SLC35F4
									SLC38A4
									SLC44A1
									SLC46A2
									SLC6A20
									SLC7A8
									SLC9A6
									SLCO3A1
									SLITRK2
									SLITRK4
									SLITRK6
									SLX4
									SMCHD1
									SMIM13
									SMIM15
									SMURF2
									SNRNP40
									SNRNP70
									SNRP70
									SNX14
									SOCS4
									SOCS6
									SOX21
									SOX4
									SOX5
									SOX6
									SOX9
									SPACA9
									SPAST
									SPECC1
									SPIN4
									SPOCK2
									SPPL3
									SPRED1
									SPTLC3
									SRPK2
									SRRM1
									SRSF1
									SRSF10
									SSH2
									SSR1
									ST13
									ST3GAL6
									STAMBP
									STARD4
									STEAP4
									STK11
									STON2
									STS
									STT3B
									STXBP5
									STXBP5L
									SULF1
									SUSD5
									SYNDIG1
									SYNJ2
									SYNPO2
									SYT11
									SYT15
									SYT16
									TACC2
									TAF11
									TAF12
									TAF15
									TAF9B
									TANK
									TARBP1
									TARSL2
									TBC1D1
									TBC1D8B
									TBPL1
									TC2N
									tcag7.1228
									TCAIM
									TCEAL8
									TCTE3
									TENM3
									TENT4B
									TENT5A
									TEP1
									TET3
									TFPI
									TFPI2
									TGOLN2
									THADA
									THRB
									TIGAR
									TIMP2
									TINF2
									TIPARP
									TJP1
									TLL2
									TM2D1
									TM4SF20
									TM9SF3
									TM9SF4
									TMCC3
									TMCO1
									TMED10
									TMEFF2
									TMEM121B
									TMEM132B
									TMEM135
									TMEM151B
									TMEM170B
									TMEM178
									TMEM178A
									TMEM188
									TMEM218
									TMEM68
									TMEM92
									TMOD2
									TMTC3
									TNC
									TNFRSF19
									TNFSF12
									TNIP3
									TNPO1
									TNRC6B
									TOGARAM1
									TOMM20
									TOMM22
									TOMM7
									TOX
									TPM3
									TRA2B
									TRAF6
									TRAM2
									TRAT1
									TRDMT1
									TRIL
									TRIM24
									TRIM27
									TRIM28
									TRIM45
									TRIM6
									TRIM67
									TRIM8
									TRMT10A
									TRMT9B
									TSEN15
									TSFM
									TSHZ3
									TSN
									TSPYL1
									TSPYL6
									TTC29
									TTC9C
									TWIST2
									TXLNA
									U2SURP
									UBA6
									UBASH3B
									UBE2A
									UBE2Q1
									UBE2S
									UBFD1
									UBN1
									UBN2
									UBP1
									UBR2
									UBR7
									UBTD2
									UGCG
									UGCGL1
									UGGT1
									ULK2
									UNC5D
									UNQ1887
									USF3
									USP1
									USP13
									USP3
									USP31
									USP36
									USP46
									USP48
									USP49
									VANGL1
									VAPB
									VEZT
									VGLL3
									VPS36
									VPS4A
									VPS54
									VSTM2A
									VSX1
									VWA2
									WAPL
									WASHC4
									WDHD1
									WDR26
									WDR31
									WDR37
									WDR47
									WDR5B
									WDR77
									WDR78
									WDR92
									WSCD1
									XPO4
									XPO7
									XRN1
									YIPF5
									YPEL2
									YTHDC1
									YWHAE
									YWHAH
									YWHAQ
									ZBTB18
									ZBTB20
									ZBTB41
									ZBTB44
									ZBTB8B
									ZC3H12C
									ZC3H18
									ZCCHC2
									ZDHHC21
									ZFAND3
									ZFAT
									ZFC3H1
									ZFHX4
									ZFP37
									ZFP69B
									ZFP90
									ZFX
									ZFYVE1
									ZHX1
									ZHX2
									ZHX3
									ZIC3
									ZMAT3
									ZMAT4
									ZMYM2
									ZNF143
									ZNF148
									ZNF184
									ZNF217
									ZNF253
									ZNF260
									ZNF280D
									ZNF300
									ZNF319
									ZNF333
									ZNF354A
									ZNF365
									ZNF384
									ZNF385A
									ZNF423
									ZNF461
									ZNF470
									ZNF507
									ZNF529
									ZNF574
									ZNF585B
									ZNF589
									ZNF607
									ZNF678
									ZNF75A
									ZNF772
									ZNF780B
									ZNRF1
									ZSCAN2
									ZSCAN29
									ZSWIM6
									ZZZ3
