# Supplementary material for: Characterization of Viral miRNAs during Adenovirus 14 Infection and Their Differential Expression in the Emergent Strain Adenovirus 14p1
Source: Viruses. 2022 Apr 26;14(5):898. doi: 10.3390/v14050898 (PMC9145648; doi:10.3390/v14050898)
Supplement: Supplementary file 1 [file viruses-14-00898-s001.zip › viruses-1676449-supplementary-Table S4.xls]

## Sheet: HAdV14
Ingenuity Canonical Pathways	-log(p-value)	Ratio	z-score	Molecules
Glioma Signaling	7.77	0.153	-1.155	CALM1 (includes others),CAMK2G,E2F3,E2F6,E2F7,HDAC5,IGF1R,PA2G4,PDGFC,PDGFD,PIK3R1,PIK3R3,PRKCA,PRKCE,PRKCZ,PRKD3,RAP2B,RBL1,SIN3A
Molecular Mechanisms of Cancer	6.74	0.0828	#NUM!	ADCY1,ADCY3,BIRC3,BRAF,CAMK2G,CDK3,CFLAR,CRK,CTNNB1,CTNND1,E2F3,E2F6,E2F7,FZD5,FZD7,FZD8,GNB4,HDAC5,HIPK2,ITGA2,ITGAV,JUN,MAP2K3,NF1,NOTCH1,PA2G4,PIK3R1,PIK3R3,PRKCA,PRKCE,PRKCZ,PRKD3,RAP2B,RBL1,RHOA,RHOV,SIN3A
Senescence Pathway	5.36	0.0875	-0.816	ANAPC10,ARAF,ATF3,BRAF,CACNA2D1,CALM1 (includes others),CAPN2,E2F3,E2F6,E2F7,ETS2,HIPK2,ITPR2,JUN,MAP2K3,MRE11,NF1,NFATC3,PDK3,PIK3R1,PIK3R3,PPP2R5E,PRKCZ,RAP2B,RBL1,TRAF6
Apelin Endothelial Signaling Pathway	4.89	0.113	-2.324	ADCY1,ADCY3,CALM1 (includes others),GNB4,HDAC5,JUN,MEF2A,PIK3R1,PIK3R3,PRKAB2,PRKCA,PRKCE,PRKCZ,PRKD3,RAP2B,SP1
Epithelial Adherens Junction Signaling	4.88	0.108	-0.243	ARPC5,CFL2,CRK,CTNNB1,CTNND1,FRMD6,IGF1R,MYH10,MYL12B,NOTCH1,PPP2R5E,PRKAB2,RAP2B,RHOA,SNAI1,YWHAB,YWHAH
CXCR4 Signaling	4.46	0.101	-1.291	ADCY1,ADCY3,CRK,ELMO2,GNB4,ITPR2,JUN,MYL12B,PIK3R1,PIK3R3,PRKCA,PRKCE,PRKCZ,PRKD3,RAP2B,RHOA,RHOV
NF-κB Activation by Viruses	4.41	0.141	-0.302	ITGA2,ITGAV,MAP3K1,PIK3R1,PIK3R3,PRKCA,PRKCE,PRKCZ,PRKD3,RAP2B,RIPK1
Glioblastoma Multiforme Signaling	4.4	0.0994	-1.387	CTNNB1,E2F3,E2F6,E2F7,FZD5,FZD7,FZD8,IGF1R,ITPR2,NF1,PDGFC,PDGFD,PIK3R1,PIK3R3,RAP2B,RHOA,RHOV
Hepatic Fibrosis Signaling Pathway	4.33	0.0713	-1.8	ARAF,BRAF,CACNA2D1,CALM1 (includes others),CTNNB1,FZD5,FZD7,FZD8,IRS2,ITGA2,ITGAV,JUN,KLF9,MAP2K3,MYL12B,PDGFC,PDGFD,PIK3R1,PIK3R3,PRKCA,PRKCE,PRKCZ,PRKD3,RAP2B,RHOA,RHOV,RIPK1,SNAI1,SP1,TRAF6
Estrogen Receptor Signaling	4.19	0.0711	-1.8	ADCY1,ADCY3,CACNA2D1,CFL2,GNB4,IGF1R,JUN,MED13L,MYL12B,NCOA1,NDUFA4,NDUFB8,NOTCH1,NR3C1,PDGFC,PIK3R1,PIK3R3,PPARGC1A,PPP1CB,PRKAB2,PRKCA,PRKCE,PRKCZ,PRKD3,RAP2B,RHOA,SETD7,SNAI1,SP1
Telomere Extension by Telomerase	4.11	0.333	#NUM!	HNRNPA2B1,MRE11,TERF1,TERF2IP,TINF2
Prolactin Signaling	4.01	0.128	-0.632	JUN,NR3C1,PIK3R1,PIK3R3,PRKCA,PRKCE,PRKCZ,PRKD3,RAP2B,SOCS6,SP1
Role of NFAT in Cardiac Hypertrophy	3.95	0.0856	-0.728	ADCY1,ADCY3,CACNA2D1,CALM1 (includes others),CAMK2G,GNB4,HDAC5,IGF1R,ITPR2,MAP2K3,MAP3K1,MEF2A,PIK3R1,PIK3R3,PRKCA,PRKCE,PRKCZ,PRKD3,RAP2B
Corticotropin Releasing Hormone Signaling	3.95	0.0993	0.302	ADCY1,ADCY3,ARPC5,BDNF,BRAF,CACNA2D1,CALM1 (includes others),ITPR2,JUN,MEF2A,NR4A1,PRKCA,PRKCE,PRKCZ,PRKD3
CCR3 Signaling in Eosinophils	3.92	0.104	-0.707	CALM1 (includes others),CFL2,GNB4,ITPR2,PIK3R1,PIK3R3,PLA2G4A,PPP1CB,PRKCA,PRKCE,PRKCZ,PRKD3,RAP2B,RHOA
Macropinocytosis Signaling	3.8	0.132	-0.378	PDGFC,PDGFD,PIK3R1,PIK3R3,PRKCA,PRKCE,PRKCZ,PRKD3,RAP2B,RHOA
Protein Kinase A Signaling	3.79	0.0685	0.784	ADCY1,ADCY3,ANAPC10,BRAF,CALM1 (includes others),CAMK2G,CTNNB1,GNB4,ITPR2,MAP3K1,MYH10,MYL12B,NFATC3,NTN1,PDE3B,PDE4D,PPP1CB,PPP1R10,PRKCA,PRKCE,PRKCZ,PRKD3,PTPN2,PTPN4,PTPRG,RHOA,YWHAB,YWHAH
IL-8 Signaling	3.78	0.0857	-0.243	ARAF,BRAF,GNB4,ITGAV,JUN,MYL12B,PDGFC,PIK3R1,PIK3R3,PLD1,PRKCA,PRKCE,PRKCZ,PRKD3,RAP2B,RHOA,RHOV,TRAF6
MSP-RON Signaling In Cancer Cells Pathway	3.75	0.1	-2.138	ARAF,BRAF,CTNNB1,ETS2,JUN,PDGFC,PIK3R1,PIK3R3,RAP2B,RPS6KA3,SP1,TRIM24,YWHAB,YWHAH
Thrombopoietin Signaling	3.75	0.143	-1	IRS2,JUN,PIK3R1,PIK3R3,PRKCA,PRKCE,PRKCZ,PRKD3,RAP2B
Ovarian Cancer Signaling	3.73	0.0949	-0.447	BRAF,CTNNB1,E2F3,E2F6,FZD5,FZD7,FZD8,HDAC5,PA2G4,PDGFC,PIK3R1,PIK3R3,RAP2B,RBL1,SIN3A
UVC-Induced MAPK Signaling	3.68	0.157	0.707	ARAF,BRAF,JUN,PRKCA,PRKCE,PRKCZ,PRKD3,RAP2B
Non-Small Cell Lung Cancer Signaling	3.66	0.117	-0.447	E2F3,E2F6,HDAC5,ITPR2,PA2G4,PIK3R1,PIK3R3,PRKCA,RAP2B,RBL1,SIN3A
UVB-Induced MAPK Signaling	3.62	0.154	-0.707	JUN,PIK3R1,PIK3R3,PRKCA,PRKCE,PRKCZ,PRKD3,RPS6KA3
Synaptogenesis Signaling Pathway	3.57	0.0726	-2.132	ADCY1,ADCY3,ARPC5,BDNF,BRAF,CACNA2D1,CADM1,CALM1 (includes others),CAMK2G,CLASP2,CRK,CTNNB1,CTNND1,EFNA5,EIF4EBP2,EPHB2,PAFAH1B1,PIK3R1,PIK3R3,PRKCE,RAP2B,RHOA,STX16
Huntington's Disease Signaling	3.44	0.0742	-0.905	BDNF,CAPN2,CLTC,GNB4,HDAC5,HTT,IGF1R,JUN,PIK3R1,PIK3R3,POLR2K,PRKCA,PRKCE,PRKCZ,PRKD3,PSMA3,PSMC2,PSMD10,SIN3A,SP1,STX16
Pulmonary Fibrosis Idiopathic Signaling Pathway	3.4	0.0706	-1.877	ARAF,BRAF,COL27A1,COL4A4,COL5A2,CTNNB1,EIF4EBP2,FZD5,FZD7,FZD8,ITGA2,ITGAV,JUN,MAP2K3,NOTCH1,PDGFC,PDGFD,PIK3R1,PIK3R3,RAP2B,RHOA,RPS6KA3,SNAI1
Growth Hormone Signaling	3.35	0.127	0	IGF1R,PIK3R1,PIK3R3,PRKCA,PRKCE,PRKCZ,PRKD3,RPS6KA3,SOCS6
Circadian Rhythm Signaling	3.34	0.0746	#NUM!	ADCY1,ADCY3,ARAF,BDNF,BRAF,CACNA2D1,CAMK2G,EIF4EBP2,FBXL3,GNB4,HSF1,ITPR2,MAP2K3,NR3C1,PRKAB2,PRKCA,PRKCE,PRKCZ,PRKD3,RAP2B
Melatonin Signaling	3.31	0.125	0.378	ARAF,BRAF,CALM1 (includes others),CAMK2G,MAP2K3,PRKCA,PRKCE,PRKCZ,PRKD3
Regulation Of The Epithelial Mesenchymal Transition By Growth Factors Pathway	3.29	0.0833	-1.5	ARAF,BRAF,HSF1,JUN,MAP2K3,MAP3K1,MEST,PDGFC,PDGFD,PIK3R1,PIK3R3,RAP2B,RHOA,SNAI1,TNFSF12,TNFSF15
RAC Signaling	3.28	0.0942	-1.508	ARPC5,CFL2,IQGAP3,ITGA2,ITGAV,JUN,MAP3K1,PIK3R1,PIK3R3,PLD1,PRKCZ,RAP2B,RHOA
Axonal Guidance Signaling	3.25	0.061	#NUM!	ARPC5,BDNF,CFL2,CRK,DPYSL2,EFNA5,EPHB2,FZD5,FZD7,FZD8,GNB4,ITGA2,ITGAV,LINGO1,MYL12B,NFATC3,NRP2,NTN1,PAPPA,PDGFC,PDGFD,PIK3R1,PIK3R3,PRKCA,PRKCE,PRKCZ,PRKD3,RAP2B,RHOA,RTN4,SEMA3A
Renin-Angiotensin Signaling	3.24	0.0984	-0.632	ADCY1,ADCY3,ITPR2,JUN,MAP3K1,PIK3R1,PIK3R3,PRKCA,PRKCE,PRKCZ,PRKD3,RAP2B
ERK/MAPK Signaling	3.18	0.0787	0	ARAF,BRAF,CRK,ETS2,ITGA2,ITGAV,PIK3R1,PIK3R3,PLA2G4A,PPP1CB,PPP1R10,PPP2R5E,PRKCA,PRKCE,RAP2B,YWHAB,YWHAH
Telomerase Signaling	3.17	0.103	-2.236	ETS2,HDAC5,PIK3R1,PIK3R3,PPP2R5E,RAP2B,SP1,TEP1,TERF1,TERF2IP,TINF2
Chronic Myeloid Leukemia Signaling	3.17	0.103	#NUM!	CRK,E2F3,E2F6,E2F7,HDAC5,PA2G4,PIK3R1,PIK3R3,RAP2B,RBL1,SIN3A
Inhibition of ARE-Mediated mRNA Degradation Pathway	3.13	0.087	-0.302	AGO2,CNOT8,DCP1A,DDX6,PAPOLA,PPP2R5E,PSMA3,PSMC2,PSMD10,TIA1,TNFSF12,TNFSF15,YWHAB,YWHAH
Pancreatic Adenocarcinoma Signaling	3.11	0.0952	-1.342	E2F3,E2F6,E2F7,HDAC5,NOTCH1,PA2G4,PDGFC,PIK3R1,PIK3R3,PLD1,RBL1,SIN3A
Cardiac Hypertrophy Signaling (Enhanced)	3.1	0.059	-0.962	ADCY1,ADCY3,CACNA2D1,CALM1 (includes others),CAMK2G,CTNNB1,FZD5,FZD7,FZD8,GNB4,HDAC5,IGF1R,ITGA2,ITGAV,ITPR2,JUN,MAP2K3,MAP3K1,MEF2A,NFATC3,PDE3B,PDE4D,PIK3R1,PIK3R3,PRKCA,PRKCE,PRKCZ,PRKD3,RAP2B,RHOA,TNFSF12,TNFSF15
Actin Cytoskeleton Signaling	2.98	0.0735	-0.832	ARHGAP24,ARPC5,CFL2,CRK,IQGAP3,ITGA2,ITGAV,MYH10,MYL12B,MYO10,PDGFC,PDGFD,PIK3R1,PIK3R3,PPP1CB,RAP2B,RDX,RHOA
Thrombin Signaling	2.98	0.0756	-0.832	ADCY1,ADCY3,ARHGEF28,CAMK2G,GNB4,ITPR2,MYL12B,PIK3R1,PIK3R3,PPP1CB,PRKCA,PRKCE,PRKCZ,PRKD3,RAP2B,RHOA,RHOV
Small Cell Lung Cancer Signaling	2.98	0.104	#NUM!	CKS1B,E2F3,E2F6,HDAC5,PA2G4,PIK3R1,PIK3R3,RBL1,SIN3A,TRAF6
Cell Cycle Regulation by BTG Family Proteins	2.97	0.162	-1.342	BTG2,E2F3,E2F6,E2F7,HOXB9,PPP2R5E
fMLP Signaling in Neutrophils	2.96	0.0916	-0.302	ARPC5,CALM1 (includes others),GNB4,ITPR2,NFATC3,PIK3R1,PIK3R3,PRKCA,PRKCE,PRKCZ,PRKD3,RAP2B
HGF Signaling	2.93	0.0909	-0.632	ETS2,ITGA2,ITGAV,JUN,MAP3K1,PIK3R1,PIK3R3,PRKCA,PRKCE,PRKCZ,PRKD3,RAP2B
p70S6K Signaling	2.93	0.0909	-0.333	EEF2K,PIK3R1,PIK3R3,PLD1,PPP2R5E,PRKCA,PRKCE,PRKCZ,PRKD3,RAP2B,YWHAB,YWHAH
Androgen Signaling	2.93	0.0828	0	CACNA2D1,CALM1 (includes others),GNB4,ITPR2,JUN,NCOA1,POLR2K,PRKCA,PRKCE,PRKCZ,PRKD3,TAF11,TAF12,TAF15
Semaphorin Neuronal Repulsive Signaling Pathway	2.91	0.0861	0.277	CFL2,DPYSL2,ITGA2,ITGAV,MAP2K3,MYL12B,NRP2,PDE4D,PIK3R1,PIK3R3,PPP1CB,RHOA,SEMA3A
Type II Diabetes Mellitus Signaling	2.86	0.085	0.632	ADIPOR1,CACNA2D1,IRS2,ITPR2,MAP3K1,PIK3R1,PIK3R3,PRKAB2,PRKCA,PRKCE,PRKCZ,PRKD3,SOCS6
Neuregulin Signaling	2.85	0.094	0	CRK,ITGA2,ITGAV,PIK3R1,PIK3R3,PRKCA,PRKCE,PRKCZ,PRKD3,RAP2B,RNF41
Endothelin-1 Signaling	2.84	0.0781	-0.775	ADCY1,ADCY3,ARAF,BRAF,ITPR2,JUN,PIK3R1,PIK3R3,PLA2G4A,PLD1,PRKCA,PRKCE,PRKCZ,PRKD3,RAP2B
GNRH Signaling	2.84	0.0781	0	ADCY1,ADCY3,CACNA2D1,CALM1 (includes others),CAMK2G,GNB4,ITPR2,JUN,MAP2K3,MAP3K1,PRKCA,PRKCE,PRKCZ,PRKD3,RAP2B
VEGF Family Ligand-Receptor Interactions	2.82	0.107	-0.707	NRP2,PIK3R1,PIK3R3,PLA2G4A,PRKCA,PRKCE,PRKCZ,PRKD3,RAP2B
Integrin Signaling	2.81	0.0751	-0.775	ARF3,ARPC5,BCAR3,BRAF,CAPN2,CRK,ITGA2,ITGAV,MYL12B,PARVA,PIK3R1,PIK3R3,PPP1CB,RAP2B,RHOA,RHOV
Protein Ubiquitination Pathway	2.8	0.0691	#NUM!	ANAPC10,BIRC3,DNAJC25,DNAJC3,HSPB8,PSMA3,PSMC2,PSMD10,TRAF6,UBE2A,UBE2B,UBE2D3,UBE2Q1,USP1,USP22,USP3,USP31,USP37,USP48
Cholecystokinin/Gastrin-mediated Signaling	2.79	0.0924	-0.302	ITPR2,JUN,MAP2K3,MEF2A,PRKCA,PRKCE,PRKCZ,PRKD3,RAP2B,RHOA,RHOV
Nitric Oxide Signaling in the Cardiovascular System	2.79	0.0924	0.632	CACNA2D1,CALM1 (includes others),ITPR2,PDE3B,PDGFC,PIK3R1,PIK3R3,PRKCA,PRKCE,PRKCZ,PRKD3
LPS-stimulated MAPK Signaling	2.78	0.106	-1	JUN,MAP2K3,PIK3R1,PIK3R3,PRKCA,PRKCE,PRKCZ,PRKD3,RAP2B
Regulation of the Epithelial-Mesenchymal Transition Pathway	2.77	0.0769	#NUM!	ARAF,BCL9,BRAF,CTNNB1,FZD5,FZD7,FZD8,MAP2K3,NOTCH1,PDGFD,PIK3R1,PIK3R3,RAP2B,RHOA,SNAI1
PDGF Signaling	2.75	0.105	-1.667	CRK,JUN,MAP3K1,PDGFC,PDGFD,PIK3R1,PIK3R3,PRKCA,RAP2B
Erythropoietin Signaling Pathway	2.74	0.0791	0	BIRC3,CTNNB1,IRS2,ITPR2,JUN,PIK3R1,PIK3R3,PRKCA,PRKCE,PRKCZ,PRKD3,RAP2B,TNFSF12,TNFSF15
NRF2-mediated Oxidative Stress Response	2.74	0.0717	0	BACH1,DNAJA2,DNAJC3,GSTA1,GSTA2,HSPB8,JUN,MAP2K3,MAP3K1,PIK3R1,PIK3R3,PMF1/PMF1-BGLAP,PRKCA,PRKCE,PRKCZ,PRKD3,RAP2B
IGF-1 Signaling	2.71	0.0962	-2.121	IGF1R,IRS2,JUN,PIK3R1,PIK3R3,PRKCZ,RAP2B,SOCS6,YWHAB,YWHAH
Virus Entry via Endocytic Pathways	2.71	0.0962	#NUM!	AP3S1,CLTC,ITGA2,PIK3R1,PIK3R3,PRKCA,PRKCE,PRKCZ,PRKD3,RAP2B
Pulmonary Healing Signaling Pathway	2.69	0.0754	0.258	ARAF,BRAF,CFL2,CTNNB1,FZD5,FZD7,FZD8,NOTCH1,PDGFC,PRKAB2,PRKCA,PRKCE,PRKCZ,PRKD3,RAP2B
RHOA Signaling	2.65	0.0887	-1.265	ARHGAP12,ARPC5,CFL2,DLC1,IGF1R,MYL12B,NRP2,PLD1,PPP1CB,RDX,RHOA
CLEAR Signaling Pathway	2.63	0.0667	1.606	ATP6V1B2,ATP6V1C1,FLCN,IGF1R,ITPR2,MITF,NEU1,PPARGC1A,PPP2R5E,PRKAB2,PRKCA,PRKCE,PRKCZ,PRKD3,RAB7A,RAP2B,RRAGA,YWHAB,YWHAH
Role of Macrophages, Fibroblasts and Endothelial Cells in Rheumatoid Arthritis	2.63	0.064	#NUM!	CALM1 (includes others),CAMK2G,CTNNB1,FZD5,FZD7,FZD8,JUN,MAP2K3,NFATC3,PDGFC,PDGFD,PIK3R1,PIK3R3,PRKCA,PRKCE,PRKCZ,PRKD3,RAP2B,RHOA,RIPK1,TRAF6
Polyamine Regulation in Colon Cancer	2.6	0.121	0.378	ARAF,BRAF,CTNNB1,JUN,MAP2K3,ODC1,RHOA
α-Adrenergic Signaling	2.59	0.0926	0.378	ADCY1,ADCY3,CALM1 (includes others),GNB4,ITPR2,PRKCA,PRKCE,PRKCZ,PRKD3,RAP2B
GP6 Signaling Pathway	2.57	0.0866	-1.508	CALM1 (includes others),COL27A1,COL4A4,COL5A2,FGA,PIK3R1,PIK3R3,PRKCA,PRKCE,PRKCZ,PRKD3
Endocannabinoid Developing Neuron Pathway	2.57	0.0866	-1.265	ADCY1,ADCY3,ARAF,BRAF,CTNNB1,GNB4,MAP2K3,PIK3R1,PIK3R3,RAP2B,RHOA
HER-2 Signaling in Breast Cancer	2.53	0.0705	-0.535	AHCTF1,ARAF,ARF3,BRAF,ETS2,JUN,NUP160,PIK3R1,PIK3R3,PRKCA,PRKCE,PRKCZ,PRKD3,RAP2B,RBL1,SP1
HIF1α Signaling	2.5	0.0721	-0.775	ARAF,BRAF,CAMK2G,CCNG2,JUN,MAP2K3,NCOA1,PDGFC,PIK3R1,PIK3R3,PRKCA,PRKCE,PRKCZ,PRKD3,RAP2B
ERBB Signaling	2.48	0.0957	-1	JUN,MAP2K3,PIK3R1,PIK3R3,PRKCA,PRKCE,PRKCZ,PRKD3,RAP2B
Fcγ Receptor-mediated Phagocytosis in Macrophages and Monocytes	2.48	0.0957	-1	ARPC5,CRK,PIK3R1,PIK3R3,PLD1,PRKCA,PRKCE,PRKCZ,PRKD3
Synaptic Long Term Potentiation	2.46	0.084	0.905	ADCY1,CALM1 (includes others),CAMK2G,ITPR2,PPP1CB,PPP1R10,PRKCA,PRKCE,PRKCZ,PRKD3,RAP2B
Role of MAPK Signaling in Promoting the Pathogenesis of Influenza	2.45	0.0885	-1.265	ARAF,ATP6V1B2,ATP6V1C1,BRAF,JUN,MAP2K3,PLA2G4A,PRKCA,RAP2B,RPS6KA3
Gαq Signaling	2.45	0.0765	0	CALM1 (includes others),GNB4,ITPR2,NFATC3,PIK3R1,PIK3R3,PLD1,PRKCA,PRKCE,PRKCZ,PRKD3,RHOA,RHOV
mTOR Signaling	2.43	0.0708	-0.577	EIF4EBP2,PDGFC,PIK3R1,PIK3R3,PLD1,PPP2R5E,PRKAB2,PRKCA,PRKCE,PRKCZ,PRKD3,RAP2B,RHOA,RHOV,RPS6KA3
nNOS Signaling in Neurons	2.42	0.128	#NUM!	CALM1 (includes others),CAPN2,PRKCA,PRKCE,PRKCZ,PRKD3
Prostate Cancer Signaling	2.42	0.0877	#NUM!	CTNNB1,E2F3,E2F6,HDAC5,PA2G4,PIK3R1,PIK3R3,RAP2B,RBL1,SIN3A
Thyroid Cancer Signaling	2.41	0.101	-2.121	BDNF,BRAF,CTNNB1,IRS2,JUN,PIK3R1,PIK3R3,RAP2B
IL-3 Signaling	2.41	0.101	-0.707	JUN,PIK3R1,PIK3R3,PRKCA,PRKCE,PRKCZ,PRKD3,RAP2B
P2Y Purigenic Receptor Signaling Pathway	2.41	0.0827	0	ADCY1,ADCY3,GNB4,JUN,PIK3R1,PIK3R3,PRKCA,PRKCE,PRKCZ,PRKD3,RAP2B
Leukocyte Extravasation Signaling	2.39	0.0725	-0.535	ARHGAP12,CRK,CTNNB1,CTNND1,DLC1,ITGA2,PIK3R1,PIK3R3,PRKCA,PRKCE,PRKCZ,PRKD3,RDX,RHOA
Oxytocin Signaling Pathway	2.34	0.0641	0.471	ATP2B1,CACNA2D1,CALM1 (includes others),GNB4,ITPR2,MYH10,MYO10,PIK3R1,PIK3R3,PLA2G4A,PPP1CB,PRKAB2,PRKCA,PRKCE,PRKCZ,PRKD3,RAP2B,RHOA
Oxytocin In Brain Signaling Pathway	2.32	0.0711	0	CACNA2D1,CALM1 (includes others),EIF2A,GNB4,ITPR2,MEF2A,PIK3R1,PIK3R3,PLA2G4A,PRKCA,PRKCE,PRKCZ,PRKD3,RAP2B
Calcium Signaling	2.31	0.0688	-0.707	ATP2B1,CACNA2D1,CALM1 (includes others),CAMK2G,HDAC5,ITPR2,MEF2A,MICU1,MYH10,MYO10,NFATC3,RAP2B,TP63,TPM3,TPM4
Gap Junction Signaling	2.3	0.0707	#NUM!	ADCY1,ADCY3,CTNNB1,GJC1,ITPR2,PIK3R1,PIK3R3,PRKCA,PRKCE,PRKCZ,PRKD3,RAP2B,SP1,SP3
Pyridoxal 5'-phosphate Salvage Pathway	2.28	0.106	0.378	ADPGK,ARAF,BRAF,DYRK1A,MAP2K3,PRKCE,PRPF4B
Reelin Signaling in Neurons	2.27	0.0791	-1.897	ARHGEF28,ARPC5,CAMK2G,CRK,MAP2K3,NDEL1,PAFAH1B1,PDK3,PIK3R1,PIK3R3,RHOA
Neuropathic Pain Signaling In Dorsal Horn Neurons	2.27	0.0891	-0.333	BDNF,CAMK2G,ITPR2,PIK3R1,PIK3R3,PRKCA,PRKCE,PRKCZ,PRKD3
ILK Signaling	2.26	0.07	-1.155	CFL2,CTNNB1,IRS2,JUN,MYH10,MYO10,PARVA,PDGFC,PIK3R1,PIK3R3,PPP2R5E,RHOA,RHOV,SNAI1
eNOS Signaling	2.26	0.0755	0.632	ADCY1,ADCY3,CALM1 (includes others),ITPR2,PDGFC,PIK3R1,PIK3R3,PRKAB2,PRKCA,PRKCE,PRKCZ,PRKD3
Cyclins and Cell Cycle Regulation	2.25	0.0952	#NUM!	E2F3,E2F6,E2F7,HDAC5,PA2G4,PPP2R5E,RBL1,SIN3A
TR/RXR Activation	2.25	0.0952	#NUM!	FGA,KLF9,NCOA1,PDE3B,PIK3R1,PIK3R3,PPARGC1A,RAB3B
Sumoylation Pathway	2.22	0.0874	-1.134	JUN,NR3C1,RHOA,RHOV,SENP1,SERBP1,SP1,SP3,ZNF217
ERBB4 Signaling	2.21	0.103	-0.378	PIK3R1,PIK3R3,PRKCA,PRKCE,PRKCZ,PRKD3,RAP2B
Cell Cycle: G1/S Checkpoint Regulation	2.21	0.103	0.447	E2F3,E2F6,E2F7,HDAC5,PA2G4,RBL1,SIN3A
Xenobiotic Metabolism Signaling	2.2	0.0621	#NUM!	ALDH1L2,CAMK2G,GSTA1,GSTA2,HDAC5,HS6ST1,MAP2K3,MAP3K1,NCOA1,PIK3R1,PIK3R3,PPARGC1A,PPP2R5E,PRKCA,PRKCE,PRKCZ,PRKD3,RAP2B
Dopamine-DARPP32 Feedback in cAMP Signaling	2.19	0.071	1.897	ADCY1,ADCY3,CACNA2D1,CALM1 (includes others),ITPR2,KCNJ16,PPP1CB,PPP1R10,PPP2R5E,PRKCA,PRKCE,PRKCZ,PRKD3
RAR Activation	2.19	0.0686	#NUM!	ADCY1,ADCY3,JUN,MAP3K1,NCOA1,NR2F2,PIK3R1,PIK3R3,PPARGC1A,PRKCA,PRKCE,PRKCZ,PRKD3,TRIM24
PI3K Signaling in B Lymphocytes	2.18	0.0769	-1.897	ATF3,BCL10,CALM1 (includes others),CAMK2G,IRS2,ITPR2,JUN,NFATC3,PIK3R1,PRKCZ,RAP2B
Xenobiotic Metabolism General Signaling Pathway	2.18	0.0769	-1.508	GSTA1,GSTA2,MAP2K3,MAP3K1,PIK3R1,PIK3R3,PRKCA,PRKCE,PRKCZ,PRKD3,RAP2B
14-3-3-mediated Signaling	2.09	0.0787	-1.265	JUN,PIK3R1,PIK3R3,PRKCA,PRKCE,PRKCZ,PRKD3,RAP2B,YWHAB,YWHAH
Endocannabinoid Cancer Inhibition Pathway	2.09	0.0748	-0.905	ADCY1,ADCY3,ATF3,CTNNB1,EIF2A,MAP2K3,PDGFC,PIK3R1,PIK3R3,PRKAB2,RHOA
EGF Signaling	2.08	0.109	-0.816	ITPR2,JUN,MAP3K1,PIK3R1,PIK3R3,PRKCA
Cellular Effects of Sildenafil (Viagra)	2.05	0.0738	#NUM!	ADCY1,ADCY3,CACNA2D1,CALM1 (includes others),ITPR2,MYH10,MYL12B,MYO10,PDE3B,PDE4D,PPP1CB
RANK Signaling in Osteoclasts	2.04	0.0879	-2.121	BIRC3,CALM1 (includes others),JUN,MAP3K1,MITF,PIK3R1,PIK3R3,TRAF6
CSDE1 Signaling Pathway	2.04	0.107	-1.633	AGO2,CTNNB1,DCP1A,DDX6,SDC4,SNAI1
Estrogen-mediated S-phase Entry	2.04	0.154	-1	E2F3,E2F6,E2F7,RBL1
Production of Nitric Oxide and Reactive Oxygen Species in Macrophages	2.04	0.0681	0	JUN,MAP3K1,PIK3R1,PIK3R3,PPP1CB,PPP1R10,PPP2R5E,PRKCA,PRKCE,PRKCZ,PRKD3,RHOA,RHOV
Opioid Signaling Pathway	2.02	0.0607	-0.258	ADCY1,ADCY3,BRAF,CACNA2D1,CALM1 (includes others),CAMK2G,CLTC,CTNNB1,GNB4,ITPR2,MAP2K3,PRKCA,PRKCE,PRKCZ,PRKD3,RAP2B,RPS6KA3
Germ Cell-Sertoli Cell Junction Signaling	2.02	0.0702	#NUM!	CFL2,CTNNB1,CTNND1,ITGA2,MAP2K3,MAP3K1,MTMR2,PIK3R1,PIK3R3,RAP2B,RHOA,RHOV
Osteoarthritis Pathway	2.01	0.0636	0.277	ANKH,CTNNB1,FZD5,FZD7,FZD8,ITGA2,ITGAV,NAMPT,NOTCH1,PDGFC,PPARGC1A,PRG4,PRKAB2,SDC4,SP1
Kinetochore Metaphase Signaling Pathway	2.01	0.0811	2.121	ANAPC10,CENPN,DSN1,ENSA,PMF1/PMF1-BGLAP,PPP1CB,PPP1R10,PPP2R5E,SKA1
Mechanisms of Viral Exit from Host Cells	2.01	0.122	#NUM!	PRKCA,PRKCE,PRKCZ,PRKD3,VPS4A
Xenobiotic Metabolism PXR Signaling Pathway	2	0.0674	-1.941	ALDH1L2,CAMK2G,GSTA1,GSTA2,HS6ST1,NCOA1,PPARGC1A,PPP1CB,PPP1R10,PRKCA,PRKCE,PRKCZ,PRKD3
Cardiac Hypertrophy Signaling	1.98	0.0615	-2.138	ADCY1,ADCY3,CACNA2D1,CALM1 (includes others),GNB4,IGF1R,JUN,MAP2K3,MAP3K1,MEF2A,MYL12B,PIK3R1,PIK3R3,RAP2B,RHOA,RHOV
Ferroptosis Signaling Pathway	1.98	0.0758	-0.632	ARAF,ARF3,BRAF,EIF2A,FDFT1,PRKAB2,RAP2B,RBL1,SLC7A11,SP1
IL-12 Signaling and Production in Macrophages	1.9	0.0735	#NUM!	JUN,NCOA1,PIK3R1,PIK3R3,PRKCA,PRKCE,PRKCZ,PRKD3,RAB7A,TRAF6
Tight Junction Signaling	1.89	0.0674	#NUM!	CGN,CSTF1,CTNNB1,EPB41,HSF1,JUN,MYH10,MYO10,PPP2R5E,PRKCZ,RHOA,STX16
Extrinsic Prothrombin Activation Pathway	1.87	0.188	#NUM!	F5,FGA,TFPI
Melanocyte Development and Pigmentation Signaling	1.86	0.0816	-1.414	ADCY1,ADCY3,CRK,MITF,PIK3R1,PIK3R3,RAP2B,RPS6KA3
Salvage Pathways of Pyrimidine Ribonucleotides	1.86	0.0816	0	ADPGK,AK7,ARAF,BRAF,DYRK1A,MAP2K3,PRKCE,PRPF4B
p53 Signaling	1.86	0.0816	0.378	CTNNB1,HIPK2,JUN,PERP,PIK3R1,PIK3R3,TIGAR,TP63
PAK Signaling	1.85	0.0763	-1.134	CFL2,ITGA2,ITGAV,MYL12B,PDGFC,PDGFD,PIK3R1,PIK3R3,RAP2B
Fc Epsilon RI Signaling	1.85	0.0763	-1	MAP2K3,PIK3R1,PIK3R3,PLA2G4A,PRKCA,PRKCE,PRKCZ,PRKD3,RAP2B
Urea Cycle	1.85	0.333	#NUM!	ASL,CPS1
Chemokine Signaling	1.84	0.0875	-0.378	CALM1 (includes others),CAMK2G,JUN,PPP1CB,PRKCA,RAP2B,RHOA
Role of BRCA1 in DNA Damage Response	1.84	0.0875	1.633	E2F3,E2F6,E2F7,FANCG,MRE11,RBBP8,RBL1
Estrogen-Dependent Breast Cancer Signaling	1.81	0.0864	-2.449	DHRS11,IGF1R,JUN,PIK3R1,PIK3R3,RAP2B,SP1
NGF Signaling	1.81	0.075	-2.333	CRK,MAP3K1,PIK3R1,PIK3R3,PRKCZ,RAP2B,RHOA,RPS6KA3,TRAF6
Insulin Secretion Signaling Pathway	1.81	0.0588	0.775	ADCY1,ADCY3,AGO2,CACNA2D1,CAMK2G,EIF2A,EIF4EBP2,ITPR2,PIK3R1,PIK3R3,PRKCA,PRKCE,PRKCZ,PRKD3,SSR1,STX16
Aldosterone Signaling in Epithelial Cells	1.76	0.0671	0.707	DNAJC25,DNAJC3,HSPB8,ICMT,ITPR2,PIK3R1,PIK3R3,PRKCA,PRKCE,PRKCZ,PRKD3
Ephrin A Signaling	1.76	0.106	#NUM!	CFL2,EFNA5,PIK3R1,PIK3R3,RHOA
TNFR2 Signaling	1.73	0.125	-1	BIRC3,JUN,MAP3K1,TANK
Mouse Embryonic Stem Cell Pluripotency	1.72	0.0769	-1.414	CTNNB1,FZD5,FZD7,FZD8,LIFR,PIK3R1,PIK3R3,RAP2B
HMGB1 Signaling	1.71	0.0659	-2.333	JUN,KAT6B,MAP2K3,PIK3R1,PIK3R3,RAP2B,RHOA,RHOV,SP1,TNFSF12,TNFSF15
WNT/Ca+ pathway	1.71	0.0909	0.816	FZD5,FZD7,FZD8,NFATC3,PRKCA,ROR1
Xenobiotic Metabolism CAR Signaling Pathway	1.69	0.0632	-1.732	ALDH1L2,GSTA1,GSTA2,HS6ST1,MAP2K3,NCOA1,PPARGC1A,PPP2R5E,PRKCA,PRKCE,PRKCZ,PRKD3
Spliceosomal Cycle	1.69	0.102	-0.447	BCAS2,DDX46,EFTUD2,RBM8A,RBMX2
CD40 Signaling	1.68	0.0896	-1.633	JUN,MAP2K3,PIK3R1,PIK3R3,TANK,TRAF6
Regulation Of The Epithelial Mesenchymal Transition In Development Pathway	1.66	0.0805	-1.89	BCL9,CTNNB1,FZD5,FZD7,FZD8,NOTCH1,SNAI1
Melanoma Signaling	1.66	0.1	-1	BRAF,MITF,PIK3R1,PIK3R3,RAP2B
Autophagy	1.65	0.0605	-1.941	CALM1 (includes others),EIF2A,GABARAPL2,GORASP2,IRS2,JUN,PIK3R1,PIK3R3,PPP2R5E,PRKAB2,RAB7A,RIPK1,TRAF6
RHOGDI Signaling	1.65	0.0605	0	ARHGAP12,ARPC5,CFL2,DLC1,GNB4,ITGA2,ITGAV,MYH10,MYL12B,PRKCA,RDX,RHOA,RHOV
Clathrin-mediated Endocytosis Signaling	1.64	0.0622	#NUM!	AP3S1,ARPC5,CLTC,EPHB2,EPS15,PDGFC,PDGFD,PICALM,PIK3R1,PIK3R3,RAB7A,SH3KBP1
G Beta Gamma Signaling	1.62	0.0698	0.378	ADCY1,CACNA2D1,GNB4,ITPR2,PRKCA,PRKCE,PRKCZ,PRKD3,RAP2B
WNT/β-catenin Signaling	1.61	0.0636	-1	BCL9,CTNNB1,FRAT1,FZD5,FZD7,FZD8,JUN,PPP2R5E,SOX21,SOX4,TLE4
TNFR1 Signaling	1.59	0.0962	-1.342	BIRC3,JUN,MAP3K1,RIPK1,TANK
Ceramide Signaling	1.58	0.0778	-0.816	JUN,MAP3K1,PIK3R1,PIK3R3,PPP2R5E,PRKCZ,RAP2B
Factors Promoting Cardiogenesis in Vertebrates	1.58	0.0654	0	CAMK2G,CTNNB1,FZD5,FZD7,FZD8,PRKCA,PRKCE,PRKCZ,PRKD3,RHOA
Signaling by Rho Family GTPases	1.56	0.056	-1.897	ARPC5,CFL2,CLIP1,GNB4,ITGA2,ITGAV,JUN,MYL12B,PIK3R1,PIK3R3,PLD1,PRKCZ,RDX,RHOA,RHOV
Acute Myeloid Leukemia Signaling	1.56	0.0769	-0.816	ARAF,BRAF,MAP2K3,PIK3R1,PIK3R3,PIM2,RAP2B
Gα12/13 Signaling	1.55	0.0677	-2.333	CTNNB1,JUN,MAP3K1,MEF2A,MYL12B,PIK3R1,PIK3R3,RAP2B,RHOA
Relaxin Signaling	1.54	0.0645	-0.378	ADCY1,ADCY3,BRAF,GNB4,JUN,PDE3B,PDE4D,PIK3R1,PIK3R3,PRKCZ
Glioma Invasiveness Signaling	1.52	0.0822	-0.816	ITGAV,PIK3R1,PIK3R3,RAP2B,RHOA,RHOV
Colorectal Cancer Metastasis Signaling	1.52	0.0554	-0.535	ADCY1,ADCY3,BRAF,CTNNB1,FZD5,FZD7,FZD8,GNB4,JUN,PDGFC,PIK3R1,PIK3R3,RAP2B,RHOA,RHOV
Necroptosis Signaling Pathway	1.51	0.0637	-0.632	BIRC3,CAMK2G,CAPN2,CFLAR,PLA2G4A,RBL1,RIPK1,TIMM13,TOMM20,TOMM7
CDK5 Signaling	1.51	0.0702	0.816	ADCY1,ADCY3,BDNF,ITGA2,PPP1CB,PPP1R10,PPP2R5E,RAP2B
Coronavirus Pathogenesis Pathway	1.49	0.0591	-1.155	E2F3,E2F6,E2F7,EIF2A,HDAC5,JUN,PA2G4,RAB7A,RBL1,RIPK1,SIN3A,TNPO1
Ephrin Receptor Signaling	1.49	0.0591	-0.378	ARPC5,CFL2,CRK,EFNA5,EPHB2,GNB4,ITGA2,ITGAV,PDGFC,PDGFD,RAP2B,RHOA
SNARE Signaling Pathway	1.49	0.0662	-0.333	ADCY1,ADCY3,CACNA2D1,CALM1 (includes others),CAMK2G,MYH10,MYO10,RAB7A,STX16
Bladder Cancer Signaling	1.47	0.069	#NUM!	E2F3,E2F6,HDAC5,PA2G4,PDGFC,RAP2B,RBL1,SIN3A
Role of Tissue Factor in Cancer	1.47	0.069	#NUM!	CFL2,FGA,ITGAV,PIK3R1,PIK3R3,PRKCA,RAP2B,RPS6KA3
GDNF Family Ligand-Receptor Interactions	1.45	0.0789	-2.236	IRS2,ITPR2,JUN,PIK3R1,PIK3R3,RAP2B
IL-1 Signaling	1.45	0.0729	-2	ADCY1,ADCY3,GNB4,JUN,MAP2K3,MAP3K1,TRAF6
Death Receptor Signaling	1.45	0.0729	-1.633	BIRC3,CFLAR,RIPK1,TANK,TIPARP,TNFSF12,TNFSF15
CNTF Signaling	1.44	0.0877	-1.342	LIFR,PIK3R1,PIK3R3,RAP2B,RPS6KA3
Role of CHK Proteins in Cell Cycle Checkpoint Control	1.44	0.0877	1	E2F3,E2F6,E2F7,MRE11,PPP2R5E
Insulin Receptor Signaling	1.43	0.0643	-2.333	CRK,IRS2,PDE3B,PIK3R1,PIK3R3,PPP1CB,PPP1R10,PRKCZ,RAP2B
Sperm Motility	1.43	0.0549	0	CALM1 (includes others),DYRK1A,EPHB2,GNB4,IGF1R,ITPR2,MAP2K3,PDE4D,PLA2G4A,PRKCA,PRKCE,PRKCZ,PRKD3,ROR1
GPCR-Mediated Nutrient Sensing in Enteroendocrine Cells	1.43	0.0678	2.121	ADCY1,ADCY3,CACNA2D1,ITPR2,PRKCA,PRKCE,PRKCZ,PRKD3
Acute Phase Response Signaling	1.42	0.0595	-1.265	FGA,JUN,MAP2K3,MAP3K1,NR3C1,PIK3R1,PIK3R3,RAP2B,RIPK1,SOCS6,TRAF6
Role of MAPK Signaling in Inhibiting the Pathogenesis of Influenza	1.42	0.0779	-0.816	ARAF,BRAF,JUN,MAP2K3,PLA2G4A,RPS6KA3
UVA-Induced MAPK Signaling	1.41	0.0714	-1.342	JUN,PIK3R1,PIK3R3,PRKCA,RAP2B,RPS6KA3,TIPARP
Cancer Drug Resistance By Drug Efflux	1.41	0.0862	#NUM!	ARAF,BRAF,PIK3R1,PIK3R3,RAP2B
Neurotrophin/TRK Signaling	1.4	0.0769	-2.449	BDNF,JUN,MAP2K3,PIK3R1,PIK3R3,RAP2B
VDR/RXR Activation	1.4	0.0769	0	NCOA1,PRKCA,PRKCE,PRKCZ,PRKD3,SP1
Sphingosine-1-phosphate Signaling	1.39	0.0667	-1.414	ADCY1,ADCY3,PDGFC,PDGFD,PIK3R1,PIK3R3,RHOA,RHOV
Role of NANOG in Mammalian Embryonic Stem Cell Pluripotency	1.39	0.0667	-1.342	CTNNB1,FZD5,FZD7,FZD8,LIFR,PIK3R1,PIK3R3,RAP2B
Apelin Cardiomyocyte Signaling Pathway	1.39	0.0707	-0.378	MYL12B,PIK3R1,PIK3R3,PRKCA,PRKCE,PRKCZ,PRKD3
Human Embryonic Stem Cell Pluripotency	1.37	0.0602	#NUM!	BDNF,CTNNB1,FZD5,FZD7,FZD8,GNB4,PDGFC,PDGFD,PIK3R1,PIK3R3
PCP (Planar Cell Polarity) Pathway	1.36	0.0833	-0.447	FZD5,FZD7,FZD8,JUN,RHOA
April Mediated Signaling	1.34	0.0952	-1	JUN,MAP3K1,NFATC3,TRAF6
CDP-diacylglycerol Biosynthesis I	1.34	0.12	#NUM!	AGPAT1,CDS2,LPCAT2
Hepatic Cholestasis	1.34	0.0576	#NUM!	ADCY1,ADCY3,JUN,PRKCA,PRKCE,PRKCZ,PRKD3,SLCO3A1,TNFSF12,TNFSF15,TRAF6
B Cell Activating Factor Signaling	1.31	0.093	-1	JUN,MAP3K1,NFATC3,TRAF6
Semaphorin Signaling in Neurons	1.31	0.0806	#NUM!	CFL2,DPYSL2,RHOA,RHOV,SEMA3A
Sirtuin Signaling Pathway	1.29	0.0514	-0.905	CPS1,GABARAPL2,HSF1,JUN,NAMPT,NDUFA4,NDUFB8,POLR1B,PPARGC1A,RBBP8,SP1,TIMM13,TOMM20,TOMM7,TRIM28
AMPK Signaling	1.27	0.0533	-2.53	AK7,EEF2K,GNB4,IRS2,MAP2K3,PIK3R1,PIK3R3,PPARGC1A,PPM1B,PPP2R5E,PRKAB2,RAB7A,TBC1D1
PEDF Signaling	1.27	0.0714	-1.633	BDNF,CFLAR,PIK3R1,PIK3R3,RAP2B,RHOA
Cleavage and Polyadenylation of Pre-mRNA	1.26	0.167	#NUM!	CSTF1,PAPOLA
Phosphatidylglycerol Biosynthesis II (Non-plastidic)	1.26	0.111	#NUM!	AGPAT1,CDS2,LPCAT2
HIPPO signaling	1.25	0.0706	#NUM!	FRMD6,PPP1CB,PPP1R10,PPP2R5E,YWHAB,YWHAH
ERB2-ERBB3 Signaling	1.24	0.0769	-2	JUN,PIK3R1,PIK3R3,RAP2B,SP1
PXR/RXR Activation	1.24	0.0769	-1.342	GSTA1,GSTA2,NCOA1,NR3C1,PPARGC1A
Adrenomedullin signaling pathway	1.24	0.0553	0.302	ADCY1,ADCY3,ARAF,BRAF,CALM1 (includes others),CRCP,ITPR2,MAP2K3,PIK3R1,PIK3R3,RAP2B
PPAR Signaling	1.24	0.0654	0.378	JUN,NCOA1,PDGFC,PDGFD,PPARGC1A,RAP2B,TRAF6
FGF Signaling	1.23	0.0698	-1.633	CRK,MAP2K3,MAP3K1,PIK3R1,PIK3R3,PRKCA
Role of Osteoblasts, Osteoclasts and Chondrocytes in Rheumatoid Arthritis	1.23	0.0536	#NUM!	BIRC3,CALM1 (includes others),CTNNB1,FZD5,FZD7,FZD8,JUN,MAP2K3,NFATC3,PIK3R1,PIK3R3,TRAF6
Apelin Pancreas Signaling Pathway	1.22	0.087	-1	PDE3B,PIK3R1,PIK3R3,PRKAB2
Paxillin Signaling	1.22	0.0648	-0.816	CRK,ITGA2,ITGAV,PARVA,PIK3R1,PIK3R3,RAP2B
ID1 Signaling Pathway	1.22	0.055	0.302	ARAF,ATF3,BRAF,CTNNB1,IGF1R,LIFR,PDGFC,PIK3R1,PIK3R3,RAP2B,USP1
Xenobiotic Metabolism AHR Signaling Pathway	1.21	0.069	-0.816	ALDH1L2,GSTA1,GSTA2,HDAC5,NCOA1,SENP1
Cholesterol Biosynthesis I	1.2	0.154	#NUM!	FDFT1,LBR
Cholesterol Biosynthesis II (via 24,25-dihydrolanosterol)	1.2	0.154	#NUM!	FDFT1,LBR
Cholesterol Biosynthesis III (via Desmosterol)	1.2	0.154	#NUM!	FDFT1,LBR
Epoxysqualene Biosynthesis	1.2	0.5	#NUM!	FDFT1
Flavin Biosynthesis IV (Mammalian)	1.2	0.5	#NUM!	RFK
Guanosine Nucleotides Degradation III	1.2	0.154	#NUM!	NT5C3A,PNP
Putrescine Biosynthesis III	1.2	0.5	#NUM!	ODC1
Xanthine and Xanthosine Salvage	1.2	0.5	#NUM!	PNP
Regulation of eIF4 and p70S6K Signaling	1.19	0.0559	-1.342	AGO2,EIF2A,EIF4EBP2,ITGA2,ITGAV,PIK3R1,PIK3R3,PPP2R5E,PRKCZ,RAP2B
Role of Pattern Recognition Receptors in Recognition of Bacteria and Viruses	1.18	0.0577	-0.378	PIK3R1,PIK3R3,PRKCA,PRKCE,PRKCZ,PRKD3,TNFSF12,TNFSF15,TRAF6
Superpathway of Cholesterol Biosynthesis	1.18	0.103	#NUM!	FDFT1,IDI1,LBR
Remodeling of Epithelial Adherens Junctions	1.17	0.0735	-1	ARPC5,CLIP1,CTNNB1,CTNND1,RAB7A
3-phosphoinositide Biosynthesis	1.16	0.0537	-1.89	ATP1A1,IPMK,MTMR2,MTMR9,PIK3R1,PIK3R3,PPP1CB,PPP1R10,PPP2R5E,PTPN2,SET
SPINK1 General Cancer Pathway	1.15	0.0725	-0.447	MT1X,MT2A,PIK3R1,PIK3R3,RAP2B
Adipogenesis pathway	1.15	0.0593	#NUM!	CTNNB1,FZD5,FZD7,FZD8,HDAC5,KAT6B,NR2F2,SIN3A
Role of PKR in Interferon Induction and Antiviral Response	1.14	0.0588	-1.414	ATF3,DNAJC3,JUN,MAP2K3,PDGFC,PDGFD,SP1,TRAF6
Urate Biosynthesis/Inosine 5'-phosphate Degradation	1.14	0.143	#NUM!	NT5C3A,PNP
Assembly of RNA Polymerase II Complex	1.11	0.08	-2	POLR2K,TAF11,TAF12,TAF15
Cell Cycle: G2/M DNA Damage Checkpoint Regulation	1.11	0.08	#NUM!	CKS1B,HIPK2,YWHAB,YWHAH
Actin Nucleation by ARP-WASP Complex	1.1	0.0645	-0.447	ARPC5,ITGA2,ITGAV,RAP2B,RHOA,RHOV
Regulation of Actin-based Motility by Rho	1.09	0.0603	0	ARPC5,ITGA2,ITGAV,MYL12B,PPP1CB,RHOA,RHOV
Choline Biosynthesis III	1.08	0.133	#NUM!	PHKA1,PLD1
Ephrin B Signaling	1.08	0.0694	#NUM!	CFL2,CTNNB1,EPHB2,GNB4,RHOA
Superpathway of Citrulline Metabolism	1.08	0.133	#NUM!	ASL,CPS1
ERK5 Signaling	1.05	0.0676	-2.236	MEF2A,RAP2B,RPS6KA3,YWHAB,YWHAH
p38 MAPK Signaling	1.03	0.0583	-1.633	EEF2K,HMGN1,MAP2K3,MEF2A,PLA2G4A,RPS6KA3,TRAF6
1D-myo-inositol Hexakisphosphate Biosynthesis V (from Ins(1,3,4)P3)	1.03	0.333	#NUM!	IPMK
Adenine and Adenosine Salvage I	1.03	0.333	#NUM!	PNP
Adenosine Nucleotides Degradation II	1.03	0.125	#NUM!	NT5C3A,PNP
Guanine and Guanosine Salvage I	1.03	0.333	#NUM!	PNP
Methionine Salvage II (Mammalian)	1.03	0.333	#NUM!	MTR
Methylglyoxal Degradation I	1.03	0.333	#NUM!	GLO1
Hypoxia Signaling in the Cardiovascular System	1.01	0.0658	#NUM!	JUN,UBE2A,UBE2B,UBE2D3,UBE2Q1
Leptin Signaling in Obesity	1.01	0.0658	#NUM!	ADCY1,ADCY3,PDE3B,PIK3R1,PIK3R3
Synaptic Long Term Depression	1	0.0513	0.333	CACNA2D1,IGF1R,ITPR2,PLA2G4A,PPP2R5E,PRKCA,PRKCE,PRKCZ,PRKD3,RAP2B
PPARα/RXRα Activation	1	0.0513	0.632	ADCY1,ADCY3,ADIPOR1,JUN,MAP2K3,PPARGC1A,PRKAB2,PRKCA,RAP2B,TRAF6
Antiproliferative Role of Somatostatin Receptor 2	0.991	0.0649	-1	BRAF,GNB4,PIK3R1,PIK3R3,RAP2B
Coagulation System	0.991	0.0857	#NUM!	F5,FGA,TFPI
IL-9 Signaling	0.991	0.0857	#NUM!	IRS2,PIK3R1,PIK3R3
RAN Signaling	0.991	0.118	#NUM!	IPO5,TNPO1
Dilated Cardiomyopathy Signaling Pathway	0.975	0.0541	0	ADCY1,ADCY3,CACNA2D1,CAMK2G,ITPR2,MYH10,MYO10,PRKCE
FAT10 Signaling Pathway	0.975	0.0714	#NUM!	HTT,PSMA3,PSMC2,PSMD10
Role of WNT/GSK-3β Signaling in the Pathogenesis of Influenza	0.971	0.0641	-1	CTNNB1,FZD5,FZD7,FZD8,NCOA1
CD27 Signaling in Lymphocytes	0.955	0.0702	#NUM!	JUN,MAP2K3,MAP3K1,SIVA1
Dopamine Receptor Signaling	0.955	0.0633	#NUM!	ADCY1,ADCY3,PPP1CB,PPP1R10,PPP2R5E
PTEN Signaling	0.951	0.0533	1.342	IGF1R,ITGA2,ITGAV,PIK3R1,PIK3R3,PRKCZ,RAP2B,YWHAH
NAD Signaling Pathway	0.939	0.053	-2.646	NAMPT,PIK3R1,PIK3R3,POLR2K,PPARGC1A,PRKAB2,SLC29A3,TIPARP
Wound Healing Signaling Pathway	0.936	0.0476	-2.309	COL27A1,COL4A4,COL5A2,JUN,MAP2K3,PDGFC,PDGFD,PRKCA,RAP2B,TNFSF12,TNFSF15,TRAF6
Renal Cell Carcinoma Signaling	0.936	0.0625	-2.236	CRK,JUN,PIK3R1,PIK3R3,RAP2B
TWEAK Signaling	0.936	0.0811	#NUM!	BIRC3,RIPK1,TNFSF12
BEX2 Signaling Pathway	0.921	0.0617	0.447	CTNNB1,JUN,MAP2,PDGFC,PPP2R5E
Cardiac β-adrenergic Signaling	0.914	0.0506	1.633	ADCY1,ADCY3,CACNA2D1,GNB4,PDE3B,PDE4D,PPP1CB,PPP1R10,PPP2R5E
Heme Biosynthesis from Uroporphyrinogen-III I	0.91	0.25	#NUM!	FECH
Notch Signaling	0.91	0.0789	#NUM!	LFNG,MAML2,NOTCH1
Oxidized GTP and dGTP Detoxification	0.91	0.25	#NUM!	DDX6
PRPP Biosynthesis I	0.91	0.25	#NUM!	PRPS2
Superpathway of Methionine Degradation	0.91	0.0789	#NUM!	EEF1AKMT2,FTSJ1,MTR
Purine Nucleotides Degradation II (Aerobic)	0.907	0.105	#NUM!	NT5C3A,PNP
D-myo-inositol (1,4,5,6)-Tetrakisphosphate Biosynthesis	0.903	0.0503	-1.633	ATP1A1,IPMK,MTMR2,MTMR9,PPP1CB,PPP1R10,PPP2R5E,PTPN2,SET
D-myo-inositol (3,4,5,6)-tetrakisphosphate Biosynthesis	0.903	0.0503	-1.633	ATP1A1,IPMK,MTMR2,MTMR9,PPP1CB,PPP1R10,PPP2R5E,PTPN2,SET
JAK/STAT Signaling	0.903	0.061	-1.342	JUN,PIK3R1,PIK3R3,RAP2B,SOCS6
Tumor Microenvironment Pathway	0.903	0.0503	-1	ARAF,BRAF,CFLAR,JUN,PDGFC,PDGFD,PIK3R1,PIK3R3,RAP2B
Endometrial Cancer Signaling	0.896	0.0667	-2	CTNNB1,PIK3R1,PIK3R3,RAP2B
Sertoli Cell-Sertoli Cell Junction Signaling	0.886	0.0485	#NUM!	CGN,CTNNB1,EPB41,ITGA2,ITGAV,JUN,MAP2K3,MAP3K1,MTMR2,RAP2B
IL-2 Signaling	0.876	0.0656	#NUM!	JUN,PIK3R1,PIK3R3,RAP2B
Superpathway of Inositol Phosphate Compounds	0.866	0.047	-2.121	ATP1A1,IPMK,MTMR2,MTMR9,PIK3R1,PIK3R3,PPP1CB,PPP1R10,PPP2R5E,PTPN2,SET
FcγRIIB Signaling in B Lymphocytes	0.857	0.0588	#NUM!	CACNA2D1,ITPR2,PIK3R1,PIK3R3,RAP2B
Aryl Hydrocarbon Receptor Signaling	0.848	0.0503	-1.342	ALDH1L2,GSTA1,GSTA2,JUN,NFIA,NFIX,RBL1,SP1
Valine Degradation I	0.836	0.0952	#NUM!	BCAT1,HIBADH
IL-17 Signaling	0.821	0.0481	-2.333	JUN,MAP2K3,PDGFC,PIK3R1,PIK3R3,RAP2B,TNFSF12,TNFSF15,TRAF6
Breast Cancer Regulation by Stathmin1	0.821	0.0404	-0.209	ADGRB2,CAMK2G,E2F3,E2F6,E2F7,FZD5,FZD7,FZD8,GNB4,JUN,PDGFC,PIK3R1,PIK3R3,PPP1CB,PPP1R10,PPP2R5E,PRKCA,PRKCE,PRKCZ,PRKD3,RAP2B,RHOA,RPS6KA3,SIVA1
Arsenate Detoxification I (Glutaredoxin)	0.821	0.2	#NUM!	PNP
Citrulline-Nitric Oxide Cycle	0.821	0.2	#NUM!	ASL
CMP-N-acetylneuraminate Biosynthesis I (Eukaryotes)	0.821	0.2	#NUM!	GNE
Lysine Degradation II	0.821	0.2	#NUM!	AADAT
Lysine Degradation V	0.821	0.2	#NUM!	AADAT
Trans, trans-farnesyl Diphosphate Biosynthesis	0.821	0.2	#NUM!	IDI1
Activation of IRF by Cytosolic Pattern Recognition Receptors	0.804	0.0615	-2	JUN,RIPK1,TANK,TRAF6
White Adipose Tissue Browning Pathway	0.801	0.0507	0	ADCY1,ADCY3,BDNF,CACNA2D1,ITPR2,PPARGC1A,PRKAB2
Amyotrophic Lateral Sclerosis Signaling	0.777	0.0522	-1.342	BIRC3,CACNA2D1,CAPN2,PDGFC,PIK3R1,PIK3R3
BER (Base Excision Repair) Pathway	0.775	0.0682	#NUM!	MAP2K3,NF1,SP1
Methionine Degradation I (to Homocysteine)	0.775	0.087	#NUM!	EEF1AKMT2,FTSJ1
Apelin Adipocyte Signaling Pathway	0.77	0.0549	-2.236	ADCY1,ADCY3,GSTA1,PPARGC1A,PRKAB2
IL-13 Signaling Pathway	0.767	0.0517	-1.633	CTNNB1,JUN,PIK3R1,PIK3R3,RHOA,TRAF6
Hereditary Breast Cancer Signaling	0.757	0.0493	#NUM!	FANCG,HDAC5,MRE11,PIK3R1,PIK3R3,POLR2K,RAP2B
Arginine Biosynthesis IV	0.75	0.167	#NUM!	ASL
Glycine Cleavage Complex	0.75	0.167	#NUM!	GLDC
NAD Biosynthesis III	0.75	0.167	#NUM!	NAMPT
Rapoport-Luebering Glycolytic Shunt	0.75	0.167	#NUM!	TIGAR
UDP-N-acetyl-D-glucosamine Biosynthesis II	0.75	0.167	#NUM!	GFPT1
Zymosterol Biosynthesis	0.75	0.167	#NUM!	LBR
IL-4 Signaling	0.742	0.0538	#NUM!	NFATC3,NR3C1,PIK3R1,PIK3R3,RAP2B
Role of JAK1 and JAK3 in γc Cytokine Signaling	0.74	0.058	#NUM!	IRS2,PIK3R1,PIK3R3,RAP2B
Role of OCT4 in Mammalian Embryonic Stem Cell Pluripotency	0.735	0.0652	#NUM!	ETS2,MEF2A,NR2F2
Role of RIG1-like Receptors in Antiviral Innate Immunity	0.735	0.0652	#NUM!	RIPK1,TANK,TRAF6
tRNA Splicing	0.735	0.0652	#NUM!	PDE3B,PDE4D,TSEN15
EIF2 Signaling	0.728	0.0446	-1	AGO2,ATF3,EIF2A,EIF5B,IGF1R,PIK3R1,PIK3R3,PPP1CB,RAP2B,RPL14
GM-CSF Signaling	0.724	0.0571	-2	CAMK2G,PIK3R1,PIK3R3,RAP2B
Cysteine Biosynthesis III (mammalia)	0.717	0.08	#NUM!	EEF1AKMT2,FTSJ1
iNOS Signaling	0.717	0.0638	#NUM!	CALM1 (includes others),JUN,TRAF6
PI3K/AKT Signaling	0.712	0.0452	-0.378	CTNNB1,ITGA2,ITGAV,PIK3R1,PIK3R3,PPP2R5E,RAP2B,YWHAB,YWHAH
TGF-β Signaling	0.706	0.0521	-2.236	INHBB,JUN,MAP2K3,RAP2B,TRAF6
Apelin Muscle Signaling Pathway	0.697	0.0625	#NUM!	GNB4,PPARGC1A,PRKAB2
nNOS Signaling in Skeletal Muscle Cells	0.697	0.0625	#NUM!	CACNA2D1,CALM1 (includes others),ITPR2
Basal Cell Carcinoma Signaling	0.695	0.0556	-1	CTNNB1,FZD5,FZD7,FZD8
IL-10 Signaling	0.695	0.0556	#NUM!	JUN,MAP2K3,SP1,TRAF6
Netrin Signaling	0.695	0.0556	#NUM!	CACNA2D1,ITPR2,NFATC3,NTN1
Adenine and Adenosine Salvage III	0.688	0.143	#NUM!	PNP
Ceramide Biosynthesis	0.688	0.143	#NUM!	SPTSSA
Phosphatidylcholine Biosynthesis I	0.688	0.143	#NUM!	PHKA1
IL-15 Production	0.686	0.0488	-1.633	DYRK1A,EPHB2,IGF1R,MAP2K3,PRKCZ,ROR1
VEGF Signaling	0.67	0.0505	-1.342	PDGFC,PIK3R1,PIK3R3,PRKCA,RAP2B
ATM Signaling	0.67	0.0505	#NUM!	JUN,MRE11,PPP2R5E,RBBP8,TRIM28
Triacylglycerol Biosynthesis	0.664	0.06	#NUM!	AGPAT1,LIPT2,LPCAT2
Inositol Pyrophosphates Biosynthesis	0.638	0.125	#NUM!	IPMK
Purine Ribonucleosides Degradation to Ribose-1-phosphate	0.638	0.125	#NUM!	PNP
IL-6 Signaling	0.636	0.0469	-2.449	JUN,MAP2K3,PIK3R1,PIK3R3,RAP2B,TRAF6
Phagosome Formation	0.633	0.0376	-0.784	ADGRB2,ARPC5,BCL10,CFL2,CLIP1,ELMO2,FZD5,FZD7,FZD8,ITGA2,ITGAV,ITPR2,MAP2K3,MYH10,MYL12B,MYO10,PIK3R1,PIK3R3,PLA2G4A,PLD1,PRKCA,PRKCE,PRKCZ,PRKD3,RAP2B,RHOA
Angiopoietin Signaling	0.627	0.0519	#NUM!	CRK,PIK3R1,PIK3R3,RAP2B
NER (Nucleotide Excision Repair, Enhanced Pathway)	0.623	0.0485	-1	COPS3,DDB1,ERCC4,HMGN1,POLR2K
Role of p14/p19ARF in Tumor Suppression	0.622	0.069	#NUM!	PIK3R1,PIK3R3
Toll-like Receptor Signaling	0.614	0.0513	-2	JUN,MAP2K3,MAP3K1,TRAF6
Apoptosis Signaling	0.613	0.0481	-1.342	BIRC3,CAPN2,PRKCA,PRKCE,RAP2B
Folate Transformations I	0.593	0.111	#NUM!	MTR
Heme Biosynthesis II	0.593	0.111	#NUM!	FECH
Leucine Degradation I	0.593	0.111	#NUM!	BCAT1
Phosphatidylethanolamine Biosynthesis II	0.593	0.111	#NUM!	PIGF
Lymphotoxin β Receptor Signaling	0.585	0.0545	#NUM!	PIK3R1,PIK3R3,TRAF6
Cell Cycle Control of Chromosomal Replication	0.57	0.0536	#NUM!	CDK3,MCM6,ORC5
FLT3 Signaling in Hematopoietic Progenitor Cells	0.567	0.0488	-2	PIK3R1,PIK3R3,RAP2B,RPS6KA3
Role of MAPK Signaling in the Pathogenesis of Influenza	0.567	0.0488	#NUM!	MAP2K3,PLA2G4A,PRKCA,RAP2B
3-phosphoinositide Degradation	0.562	0.0419	-1.342	ATP1A1,MTMR2,MTMR9,PPP1CB,PPP1R10,PPP2R5E,PTPN2,SET
Role of IL-17A in Arthritis	0.556	0.0526	#NUM!	MAP2K3,PIK3R1,PIK3R3
Calcium Transport I	0.554	0.1	#NUM!	ATP2B1
BAG2 Signaling Pathway	0.544	0.0476	#NUM!	PSMA3,PSMC2,PSMD10,SP1
MSP-RON Signaling Pathway	0.542	0.0517	#NUM!	PIK3R1,PIK3R3,PRKCZ
Hepatic Fibrosis / Hepatic Stellate Cell Activation	0.541	0.0412	#NUM!	COL27A1,COL4A4,COL5A2,IGF1R,MYH10,MYO10,PDGFC,PDGFD
D-myo-inositol-5-phosphate Metabolism	0.533	0.041	-1.342	ATP1A1,MTMR2,MTMR9,PPP1CB,PPP1R10,PPP2R5E,PTPN2,SET
Inhibition of Angiogenesis by TSP1	0.523	0.0588	#NUM!	HSPG2,JUN
Role of JAK2 in Hormone-like Cytokine Signaling	0.523	0.0588	#NUM!	IRS2,SOCS6
Natural Killer Cell Signaling	0.506	0.0402	-1.414	CFL2,MAP2K3,MAP3K1,NFATC3,PIK3R1,PIK3R3,RAP2B,TRAF6
DNA Methylation and Transcriptional Repression Signaling	0.506	0.0571	#NUM!	MECP2,SIN3A
Nucleotide Excision Repair Pathway	0.506	0.0571	#NUM!	ERCC4,POLR2K
Pyrimidine Ribonucleotides Interconversion	0.506	0.0571	#NUM!	AK7,DDX3X
Regulation of Cellular Mechanics by Calpain Protease	0.492	0.0449	#NUM!	CAPN2,ITGA2,ITGAV,RAP2B
MIF-mediated Glucocorticoid Regulation	0.491	0.0556	#NUM!	NR3C1,PLA2G4A
Assembly of RNA Polymerase I Complex	0.488	0.0833	#NUM!	POLR1B
Stearate Biosynthesis I (Animals)	0.48	0.0476	#NUM!	ACOT4,DHRS11,LIPT2
G-Protein Coupled Receptor Signaling	0.478	0.0356	-1	ADCY1,ADCY3,ADGRB2,BRAF,CALM1 (includes others),CAMK2G,CRK,CTNNB1,FZD5,FZD7,FZD8,GNB4,JUN,MAP2K3,MAP3K1,MEF2A,MYL12B,NFATC3,PDE3B,PDE4D,PIK3R1,PIK3R3,PRKCA,PRKCE,RAP2B
Glutathione-mediated Detoxification	0.475	0.0541	#NUM!	GSTA1,GSTA2
Pyrimidine Ribonucleotides De Novo Biosynthesis	0.475	0.0541	#NUM!	AK7,DDX3X
MSP-RON Signaling In Macrophages Pathway	0.471	0.042	-2.236	JUN,PIK3R1,PIK3R3,PRKCZ,RAP2B
Assembly of RNA Polymerase III Complex	0.46	0.0769	#NUM!	BDP1
Docosahexaenoic Acid (DHA) Signaling	0.46	0.0526	#NUM!	PIK3R1,PIK3R3
IL-17A Signaling in Fibroblasts	0.46	0.0526	#NUM!	JUN,TRAF6
NAD Phosphorylation and Dephosphorylation	0.46	0.0769	#NUM!	NNT
Mitotic Roles of Polo-Like Kinase	0.446	0.0455	#NUM!	ANAPC10,FBXO5,PPP2R5E
Role of PI3K/AKT Signaling in the Pathogenesis of Influenza	0.446	0.0455	#NUM!	CRK,PIK3R1,PIK3R3
Inhibition of Matrix Metalloproteases	0.445	0.0513	#NUM!	HSPG2,TFPI2
IL-17A Signaling in Airway Cells	0.437	0.0448	#NUM!	PIK3R1,PIK3R3,TRAF6
Acyl-CoA Hydrolysis	0.434	0.0714	#NUM!	ACOT4
DNA Double-Strand Break Repair by Homologous Recombination	0.434	0.0714	#NUM!	MRE11
DNA Double-Strand Break Repair by Non-Homologous End Joining	0.434	0.0714	#NUM!	MRE11
Mevalonate Pathway I	0.434	0.0714	#NUM!	IDI1
Mineralocorticoid Biosynthesis	0.434	0.0714	#NUM!	GSTA1
Glucocorticoid Biosynthesis	0.411	0.0667	#NUM!	GSTA1
Leukotriene Biosynthesis	0.411	0.0667	#NUM!	LTA4H
Intrinsic Prothrombin Activation Pathway	0.405	0.0476	#NUM!	F5,FGA
Oncostatin M Signaling	0.393	0.0465	#NUM!	MT2A,RAP2B
Chondroitin Sulfate Degradation (Metazoa)	0.389	0.0625	#NUM!	HYAL2
Atherosclerosis Signaling	0.383	0.0382	#NUM!	GLG1,PDGFC,PDGFD,PLA2G4A,TNFSF12
MIF Regulation of Innate Immunity	0.381	0.0455	#NUM!	JUN,PLA2G4A
1D-myo-inositol Hexakisphosphate Biosynthesis II (Mammalian)	0.37	0.0588	#NUM!	IPMK
Dermatan Sulfate Degradation (Metazoa)	0.37	0.0588	#NUM!	HYAL2
D-myo-inositol (1,3,4)-trisphosphate Biosynthesis	0.37	0.0588	#NUM!	IPMK
GABA Receptor Signaling	0.37	0.0376	#NUM!	ADCY1,ADCY3,CACNA2D1,GNB4,ITPR2
HOTAIR Regulatory Pathway	0.369	0.0368	-0.816	AGO2,ATXN1,CTNNB1,HSF1,PIK3R1,PIK3R3
Serotonin Receptor Signaling	0.369	0.0444	#NUM!	ADCY1,ADCY3
LPS/IL-1 Mediated Inhibition of RXR Function	0.364	0.0354	-1	ALDH1L2,GSTA1,GSTA2,HS6ST1,JUN,MAP3K1,NCOA1,PPARGC1A,TRAF6
Caveolar-mediated Endocytosis Signaling	0.361	0.04	#NUM!	ITGA2,ITGAV,PRKCA
GPCR-Mediated Integration of Enteroendocrine Signaling Exemplified by an L Cell	0.361	0.04	#NUM!	ADCY1,ADCY3,ITPR2
IL-23 Signaling Pathway	0.358	0.0435	#NUM!	PIK3R1,PIK3R3
Neuroinflammation Signaling Pathway	0.354	0.0347	-2.111	BDNF,BIRC3,CFLAR,CTNNB1,JUN,NFATC3,PIK3R1,PIK3R3,PLA2G4A,RIPK1,TRAF6
Bile Acid Biosynthesis, Neutral Pathway	0.352	0.0556	#NUM!	BAAT
Isoleucine Degradation I	0.352	0.0556	#NUM!	BCAT1
Superpathway of Geranylgeranyldiphosphate Biosynthesis I (via Mevalonate)	0.352	0.0556	#NUM!	IDI1
Role of IL-17F in Allergic Inflammatory Airway Diseases	0.347	0.0426	#NUM!	RPS6KA3,TRAF6
IL-7 Signaling Pathway	0.336	0.0385	#NUM!	JUN,PIK3R1,PIK3R3
Granzyme A Signaling	0.334	0.0526	#NUM!	SET
FAT10 Cancer Signaling Pathway	0.317	0.04	#NUM!	CTNNB1,HOXB9
CREB Signaling in Neurons	0.312	0.033	0	ADCY1,ADCY3,ADGRB2,CACNA2D1,CALM1 (includes others),CAMK2G,FZD5,FZD7,FZD8,GNB4,IGF1R,ITPR2,PIK3R1,PIK3R3,POLR2K,PRKCA,PRKCE,PRKCZ,PRKD3,RAP2B
Amyloid Processing	0.308	0.0392	#NUM!	CAPN2,PRKCE
Androgen Biosynthesis	0.304	0.0476	#NUM!	GSTA1
Endoplasmic Reticulum Stress Pathway	0.304	0.0476	#NUM!	DNAJC3
Superpathway of D-myo-inositol (1,4,5)-trisphosphate Metabolism	0.29	0.0455	#NUM!	IPMK
Phospholipase C Signaling	0.285	0.0324	0	ADCY1,ADCY3,CALM1 (includes others),GNB4,HDAC5,ITGA2,ITGAV,ITPR2,MEF2A,MYL12B,NFATC3,PLA2G4A,PLD1,PPP1CB,PRKCA,PRKCE,PRKCZ,PRKD3,RAP2B,RHOA,RHOV,RPS6KA3
Transcriptional Regulatory Network in Embryonic Stem Cells	0.281	0.037	#NUM!	SET,TRIM24
Endocannabinoid Neuronal Synapse Pathway	0.279	0.0336	#NUM!	ADCY1,ADCY3,CACNA2D1,GNB4,ITPR2
Apelin Cardiac Fibroblast Signaling Pathway	0.277	0.0435	#NUM!	PRKAB2
Pyrimidine Deoxyribonucleotides De Novo Biosynthesis I	0.277	0.0435	#NUM!	AK7
Tumoricidal Function of Hepatic Natural Killer Cells	0.264	0.0417	#NUM!	SRGN
Th1 Pathway	0.255	0.0328	#NUM!	NFATC3,NOTCH1,PIK3R1,PIK3R3
Unfolded protein response	0.254	0.0333	#NUM!	DNAJA2,DNAJC3,EIF2A
IL-17A Signaling in Gastric Cells	0.242	0.0385	#NUM!	JUN
Role of JAK1, JAK2 and TYK2 in Interferon Signaling	0.242	0.0385	#NUM!	PTPN2
Pyroptosis Signaling Pathway	0.237	0.0323	#NUM!	GSDMB,NOL3,RHOA
Retinoic acid Mediated Apoptosis Signaling	0.237	0.0333	#NUM!	CFLAR,TIPARP
SPINK1 Pancreatic Cancer Pathway	0.237	0.0333	#NUM!	CPA4,CPM
NAD Salvage Pathway II	0.231	0.037	#NUM!	NT5C3A
Glutathione Redox Reactions I	0.222	0.0357	#NUM!	GSTA1
Methylglyoxal Degradation III	0.213	0.0345	#NUM!	DHRS11
Sonic Hedgehog Signaling	0.213	0.0345	#NUM!	DYRK1A
Ubiquinol-10 Biosynthesis (Eukaryotic)	0.203	0.0333	#NUM!	COQ2
SAPK/JNK Signaling	0	0.0179	-2.828	CRK,GNB4,JUN,MAP3K1,NFATC3,PIK3R1,PIK3R3,RAP2B,RIPK1
B Cell Receptor Signaling	0	0.0174	-2.714	BCL10,CALM1 (includes others),CAMK2G,CFL2,JUN,MAP2K3,MAP3K1,NFATC3,PIK3R1,PIK3R3,RAP2B
Neurovascular Coupling Signaling Pathway	0	0.0311	-2.646	CACNA2D1,CALM1 (includes others),ITPR2,KCNJ16,PLA2G4A,PPP1CB,RHOA
NF-κB Signaling	0	0.0228	-2.309	ARAF,AZI2,BCL10,BRAF,IGF1R,MAP3K1,PIK3R1,PIK3R3,PRKCZ,RAP2B,RIPK1,TANK,TRAF6
FAK Signaling	0	0.0221	-2.294	ADGRB2,AGO2,ARPC5,BCAR3,CAPN2,CRK,CTNNB1,EFNA5,ETS2,FZD5,FZD7,FZD8,IGF1R,ITGA2,ITGAV,JUN,PIK3R1,PIK3R3,RAP2B,RHOA,SHB,SOCS6,SP1
PKCθ Signaling in T Lymphocytes	0	0.0179	-2.121	BCL10,CACNA2D1,CAMK2G,ITPR2,JUN,MAP3K1,NFATC3,PIK3R1,PIK3R3,RAP2B
Systemic Lupus Erythematosus In B Cell Signaling Pathway	0	0.0221	-2	BCL10,CALM1 (includes others),CTNNB1,JUN,NFATC3,PIK3R1,PIK3R3,PIM2,PRKCA,PRKCE,PRKCZ,PRKD3,RAP2B,TNFSF12,TNFSF15,TRAF6
T Cell Receptor Signaling	0	0.0179	-1.897	BCL10,CALM1 (includes others),CTNNB1,ITGA2,JUN,MAP2K3,MAP3K1,NFATC3,PIK3R1,PIK3R3,RAP2B
Role of NFAT in Regulation of the Immune Response	0	0.0187	-1.89	CALM1 (includes others),GNB4,IPO5,ITPR2,JUN,MEF2A,NFATC3,PIK3R1,PIK3R3,RAP2B,TNPO1
CD28 Signaling in T Helper Cells	0	0.0174	-1.667	ARPC5,BCL10,CALM1 (includes others),ITPR2,JUN,MAP3K1,NFATC3,PIK3R1,PIK3R3
Regulation of IL-2 Expression in Activated and Anergic T Lymphocytes	0	0.013	-1.633	BCL10,CALM1 (includes others),JUN,MAP3K1,NFATC3,RAP2B
ICOS-ICOSL Signaling in T Helper Cells	0	0.0118	-1.342	CALM1 (includes others),CAMK2G,ITPR2,NFATC3,PIK3R1,PIK3R3
Type I Diabetes Mellitus Signaling	0	0.00786	-1	MAP2K3,RIPK1,SOCS6,TRAF6
CDC42 Signaling	0	0.0191	-0.707	ARPC5,CFL2,CLIP1,EXOC6,IQGAP3,ITGA2,ITGAV,JUN,MYL12B,PPP1CB,PRKCZ
Systemic Lupus Erythematosus In T Cell Signaling Pathway	0	0.0156	-0.333	JUN,MAP2K3,PIK3R1,PIK3R3,PPP2R5E,RAP2B,RDX,RHOA,RHOV,SP1
Calcium-induced T Lymphocyte Apoptosis	0	0.0174	0	CALM1 (includes others),CAPN2,ITPR2,NR4A1,PRKCA,PRKCE,PRKCZ,PRKD3
CCR5 Signaling in Macrophages	0	0.018	0	CACNA2D1,CALM1 (includes others),GNB4,ITPR2,JUN,PRKCA,PRKCE,PRKCZ,PRKD3
NUR77 Signaling in T Lymphocytes	0	0.0156	0	CALM1 (includes others),NR4A1,PRKCA,PRKCE,PRKCZ,PRKD3,RPS6KA3,SIN3A
STAT3 Pathway	0	0.0296	0	IGF1R,PTPN2,RAP2B,SOCS6
TEC Kinase Signaling	0	0.0207	0.333	GNB4,ITGA2,ITGAV,PIK3R1,PIK3R3,PRKCA,PRKCE,PRKCZ,PRKD3,RHOA,RHOV,TNFSF12
cAMP-mediated signaling	0	0.0298	0.378	ADCY1,ADCY3,BRAF,CALM1 (includes others),CAMK2G,PDE3B,PDE4D
T Cell Exhaustion Signaling Pathway	0	0.0106	2	JUN,NFATC3,PIK3R1,PIK3R3,PPP2R5E,RAP2B
Gustation Pathway	0	0.0246	2.236	ADCY1,ADCY3,CACNA2D1,ITPR2,PDE3B
4-1BB Signaling in T Lymphocytes	0	0.0294	#NUM!	JUN
Acetone Degradation I (to Methylglyoxal)	0	0.025	#NUM!	DHRS11
Agranulocyte Adhesion and Diapedesis	0	0.028	#NUM!	GLG1,ITGA2,MYH10,MYO10,RDX,SDC4
Agrin Interactions at Neuromuscular Junction	0	0.0286	#NUM!	JUN,RAP2B
Airway Pathology in Chronic Obstructive Pulmonary Disease	0	0.0169	#NUM!	TNFSF12,TNFSF15
Antioxidant Action of Vitamin C	0	0.0179	#NUM!	PLA2G4A,PLD1
BMP signaling pathway	0	0.023	#NUM!	JUN,RAP2B
Chondroitin Sulfate Biosynthesis	0	0.0172	#NUM!	HS6ST1
Chondroitin Sulfate Biosynthesis (Late Stages)	0	0.02	#NUM!	HS6ST1
Coronavirus Replication Pathway	0	0.0222	#NUM!	ZCRB1
Crosstalk between Dendritic Cells and Natural Killer Cells	0	0.011	#NUM!	CAMK2G
CTLA4 Signaling in Cytotoxic T Lymphocytes	0	0.00837	#NUM!	CLTC,PIK3R1,PIK3R3,PPP2R5E
Dendritic Cell Maturation	0	0.00507	#NUM!	PIK3R1,PIK3R3,TRAF6
Dermatan Sulfate Biosynthesis	0	0.0167	#NUM!	HS6ST1
Dermatan Sulfate Biosynthesis (Late Stages)	0	0.0213	#NUM!	HS6ST1
Eicosanoid Signaling	0	0.0294	#NUM!	LTA4H,PLA2G4A
Estrogen Biosynthesis	0	0.0222	#NUM!	DHRS11
FXR/RXR Activation	0	0.0238	#NUM!	BAAT,FGA,PPARGC1A
G Protein Signaling Mediated by Tubby	0	0.0227	#NUM!	GNB4
GADD45 Signaling	0	0.0167	#NUM!	MAP2K3
Glucocorticoid Receptor Signaling	0	0.031	#NUM!	JUN,MAP3K1,NCOA1,NDUFA4,NDUFB8,NFATC3,NR3C1,PIK3R1,PIK3R3,PLA2G4A,POLR2K,PRKAB2,RAP2B,TAF11,TAF12,TAF15,TRAF6,YWHAH
Glutamate Receptor Signaling	0	0.0303	#NUM!	CALM1 (includes others),GNB4
Granulocyte Adhesion and Diapedesis	0	0.0159	#NUM!	GLG1,RDX,SDC4
Gαi Signaling	0	0.0286	#NUM!	ADCY1,ADCY3,GNB4,RAP2B
Gαs Signaling	0	0.032	#NUM!	ADCY1,ADCY3,BRAF,GNB4
Heparan Sulfate Biosynthesis	0	0.0116	#NUM!	HS6ST1
Heparan Sulfate Biosynthesis (Late Stages)	0	0.0127	#NUM!	HS6ST1
IL-15 Signaling	0	0.00568	#NUM!	PIK3R1,PIK3R3,RAP2B
Induction of Apoptosis by HIV1	0	0.0308	#NUM!	BIRC3,RIPK1
Interferon Signaling	0	0.0278	#NUM!	PTPN2
Iron homeostasis signaling pathway	0	0.0216	#NUM!	ATP6V1B2,ATP6V1C1,FECH
LXR/RXR Activation	0	0.0163	#NUM!	FDFT1,FGA
Maturity Onset Diabetes of Young (MODY) Signaling	0	0.0128	#NUM!	CACNA2D1
Mitochondrial Dysfunction	0	0.0175	#NUM!	CYB5B,NDUFA4,NDUFB8
MYC Mediated Apoptosis Signaling	0	0.02	#NUM!	CFLAR
Neuroprotective Role of THOP1 in Alzheimer's Disease	0	0.00833	#NUM!	PRSS23
OX40 Signaling Pathway	0	0.00209	#NUM!	JUN
Oxidative Phosphorylation	0	0.027	#NUM!	CYB5B,NDUFA4,NDUFB8
PD-1, PD-L1 cancer immunotherapy pathway	0	0.0189	#NUM!	PIK3R1,PIK3R3
PFKFB4 Signaling Pathway	0	0.0208	#NUM!	MAP2K3
Phagosome Maturation	0	0.0252	#NUM!	ATP6V1B2,ATP6V1C1,RAB7A,STX16
Phospholipases	0	0.0299	#NUM!	PLA2G4A,PLD1
Primary Immunodeficiency Signaling	0	0.0179	#NUM!	RFX5
Systemic Lupus Erythematosus Signaling	0	0.0241	#NUM!	EFTUD2,HNRNPA2B1,JUN,LSM11,LSM8,NFATC3,PIK3R1,PIK3R3,PIM2,PRPF4,PRPF4B,RAP2B,SNRNP70,SNRPB2,ZCRB1
Th1 and Th2 Activation Pathway	0	0.0291	#NUM!	JUN,NFATC3,NOTCH1,PIK3R1,PIK3R3
Th17 Activation Pathway	0	0.00413	#NUM!	NFATC3,TRAF6
Th2 Pathway	0	0.0292	#NUM!	JUN,NOTCH1,PIK3R1,PIK3R3
Triacylglycerol Degradation	0	0.0175	#NUM!	ABHD2
tRNA Charging	0	0.0256	#NUM!	DARS2

## Sheet: HAdV14p1
Ingenuity Canonical Pathways	-log(p-value)	Ratio	z-score	Molecules
Glioma Signaling	6.5	0.137	-1.508	CALM1 (includes others),CAMK2G,E2F6,E2F7,HDAC5,IGF1R,PA2G4,PDGFC,PDGFD,PIK3R1,PIK3R3,PRKCE,PRKCZ,PRKD3,RAP2B,RBL1,SIN3A
Molecular Mechanisms of Cancer	5.3	0.0738	#NUM!	ADCY1,ADCY3,BIRC3,CAMK2G,CDK3,CFLAR,CTNND1,E2F6,E2F7,FZD5,FZD7,FZD8,FZD9,GNB4,HDAC5,HIPK2,ITGA2,ITGA6,ITGAV,JUN,MAP2K3,NF1,PA2G4,PIK3R1,PIK3R3,PRKCE,PRKCZ,PRKD3,RAP2B,RBL1,RHOA,RHOV,SIN3A
Hepatic Fibrosis Signaling Pathway	4.58	0.0713	-2.294	CACNA2D1,CALM1 (includes others),FGF2,FZD5,FZD7,FZD8,FZD9,GLI2,IRS2,ITGA2,ITGA6,ITGAV,JUN,KLF9,MAP2K3,MYL12B,PDGFC,PDGFD,PIK3R1,PIK3R3,PRKCE,PRKCZ,PRKD3,RAP2B,RHOA,RHOV,RIPK1,ROCK1,SNAI1,SP1
CXCR4 Signaling	4.08	0.0947	-1.604	ADCY1,ADCY3,ELMO2,GNB4,ITPR2,JUN,MYL12B,PIK3R1,PIK3R3,PRKCE,PRKCZ,PRKD3,RAP2B,RHOA,RHOV,ROCK1
Glioblastoma Multiforme Signaling	4.02	0.0936	-0.832	E2F6,E2F7,FZD5,FZD7,FZD8,FZD9,IGF1R,ITPR2,NF1,PDGFC,PDGFD,PIK3R1,PIK3R3,RAP2B,RHOA,RHOV
IGF-1 Signaling	4.01	0.115	-2.121	FOXO3,IGF1R,IRS2,JUN,PIK3R1,PIK3R3,PRKCZ,RAP2B,SOCS6,YWHAB,YWHAE,YWHAQ
Macropinocytosis Signaling	3.91	0.132	-0.816	ACTN4,PDGFC,PDGFD,PIK3R1,PIK3R3,PRKCE,PRKCZ,PRKD3,RAP2B,RHOA
Epithelial Adherens Junction Signaling	3.91	0.0955	-0.258	AFDN,ARPC5,CTNND1,FRMD6,IGF1R,MYH10,MYL12B,PPP2R2A,RAP2B,RHOA,ROCK1,SNAI1,YWHAB,YWHAE,YWHAQ
NF-κB Activation by Viruses	3.82	0.128	0	ITGA2,ITGA6,ITGAV,PIK3R1,PIK3R3,PRKCE,PRKCZ,PRKD3,RAP2B,RIPK1
Osteoarthritis Pathway	3.78	0.0805	1.069	ANKH,FGF2,FOXO3,FZD5,FZD7,FZD8,FZD9,GLI2,GREM1,HTRA1,ITGA2,ITGA6,ITGAV,NAMPT,PDGFC,PPARGC1A,PRG4,SDC4,SP1
Senescence Pathway	3.76	0.0741	-0.655	ATF3,CACNA2D1,CALM1 (includes others),CAPN2,E2F6,E2F7,ETS2,FOXO3,HIPK2,ITPR2,JUN,MAP2K3,MRE11,NF1,NFATC3,PDK3,PIK3R1,PIK3R3,PPP2R2A,PRKCZ,RAP2B,RBL1
Pulmonary Fibrosis Idiopathic Signaling Pathway	3.59	0.0706	-1.46	COL27A1,COL4A4,COL5A2,EIF4EBP2,FGF2,FOXO3,FZD5,FZD7,FZD8,FZD9,GLI2,ITGA2,ITGAV,JUN,MAP2K3,PDGFC,PDGFD,PIK3R1,PIK3R3,RAP2B,RHOA,ROCK1,SNAI1
Actin Cytoskeleton Signaling	3.58	0.0776	-1.732	ACTN4,ARHGAP24,ARPC5,FGF2,IQGAP3,ITGA2,ITGA6,ITGAV,MYH10,MYL12B,MYO10,PDGFC,PDGFD,PIK3R1,PIK3R3,RAP2B,RDX,RHOA,ROCK1
Axonal Guidance Signaling	3.49	0.061	#NUM!	ARPC5,DPYSL2,EFNA5,EPHB2,FZD5,FZD7,FZD8,FZD9,GLI2,GNB4,ITGA2,ITGA6,ITGAV,LINGO1,MYL12B,NFATC3,NRP2,NTN1,PAPPA,PDGFC,PDGFD,PIK3R1,PIK3R3,PRKCE,PRKCZ,PRKD3,RAP2B,RHOA,ROCK1,RTN4,SEMA3A
Prolactin Signaling	3.47	0.116	-1	JUN,NR3C1,PIK3R1,PIK3R3,PRKCE,PRKCZ,PRKD3,RAP2B,SOCS6,SP1
Cardiac Hypertrophy Signaling (Enhanced)	3.33	0.059	-0.784	ADCY1,ADCY3,CACNA2D1,CALM1 (includes others),CAMK2G,FGF2,FZD5,FZD7,FZD8,FZD9,GNB4,HDAC5,IGF1R,ITGA2,ITGA6,ITGAV,ITPR2,JUN,MAP2K3,NFATC3,PDE3B,PDE4D,PIK3R1,PIK3R3,PRKCE,PRKCZ,PRKD3,RAP2B,RHOA,ROCK1,TNFSF12,TNFSF15
Apelin Endothelial Signaling Pathway	3.32	0.0922	-2.309	ADCY1,ADCY3,CALM1 (includes others),GNB4,HDAC5,JUN,PIK3R1,PIK3R3,PRKCE,PRKCZ,PRKD3,RAP2B,SP1
PCP (Planar Cell Polarity) Pathway	3.28	0.133	-0.378	FZD5,FZD7,FZD8,FZD9,JUN,RHOA,ROCK1,VANGL1
Inhibition of ARE-Mediated mRNA Degradation Pathway	3.27	0.087	-0.832	AGO2,CNOT8,DCP1A,DDX6,PAPOLA,PPP2R2A,PSMC2,TIA1,TNFSF12,TNFSF15,XRN1,YWHAB,YWHAE,YWHAQ
PI3K Signaling in B Lymphocytes	3.26	0.0909	-1.508	ATF1,ATF3,BCL10,CALM1 (includes others),CAMK2G,FOXO3,IRS2,ITPR2,JUN,NFATC3,PIK3R1,PRKCZ,RAP2B
Role of Macrophages, Fibroblasts and Endothelial Cells in Rheumatoid Arthritis	3.17	0.0671	#NUM!	CALM1 (includes others),CAMK2G,CEBPZ,FGF2,FZD5,FZD7,FZD8,FZD9,JUN,MAP2K3,NFATC3,PDGFC,PDGFD,PIK3R1,PIK3R3,PRKCE,PRKCZ,PRKD3,RAP2B,RHOA,RIPK1,ROCK1
Non-Small Cell Lung Cancer Signaling	3.15	0.106	-0.447	E2F6,FOXO3,HDAC5,ITPR2,PA2G4,PIK3R1,PIK3R3,RAP2B,RBL1,SIN3A
Thrombopoietin Signaling	3.13	0.127	-1.414	IRS2,JUN,PIK3R1,PIK3R3,PRKCE,PRKCZ,PRKD3,RAP2B
Semaphorin Neuronal Repulsive Signaling Pathway	3.04	0.0861	-0.832	DPYSL2,ITGA2,ITGA6,ITGAV,MAP2K3,MYL12B,NRP2,PDE4D,PIK3R1,PIK3R3,RHOA,ROCK1,SEMA3A
Synaptogenesis Signaling Pathway	2.98	0.0662	-1.342	ADCY1,ADCY3,AFDN,ARPC5,CACNA2D1,CADM1,CALM1 (includes others),CAMK2G,CLASP2,CTNND1,EFNA5,EIF4EBP2,EPHB2,PAFAH1B1,PIK3R1,PIK3R3,PRKCE,RAP2B,RHOA,STX16,STXBP1
Estrogen Receptor Signaling	2.95	0.0613	-1.091	ADCY1,ADCY3,CACNA2D1,FOXO3,GNB4,IGF1R,JUN,MED13L,MYL12B,NDUFA4,NDUFB8,NR3C1,PDGFC,PIK3R1,PIK3R3,PPARGC1A,PRKCE,PRKCZ,PRKD3,RAP2B,RHOA,ROCK1,SETD7,SNAI1,SP1
LPS-stimulated MAPK Signaling	2.88	0.106	-1	ATF1,JUN,MAP2K3,PIK3R1,PIK3R3,PRKCE,PRKCZ,PRKD3,RAP2B
RAC Signaling	2.88	0.087	-1	ARPC5,IQGAP3,ITGA2,ITGA6,ITGAV,JUN,PIK3R1,PIK3R3,PLD1,PRKCZ,RAP2B,RHOA
Ovarian Cancer Signaling	2.85	0.0823	-1	E2F6,FZD5,FZD7,FZD8,FZD9,HDAC5,PA2G4,PDGFC,PIK3R1,PIK3R3,RAP2B,RBL1,SIN3A
MSP-RON Signaling In Cancer Cells Pathway	2.83	0.0857	-2.309	ETS2,ITGA6,JUN,PDGFC,PIK3R1,PIK3R3,RAP2B,SP1,TRIM24,YWHAB,YWHAE,YWHAQ
Role of NFAT in Cardiac Hypertrophy	2.77	0.0721	-0.535	ADCY1,ADCY3,CACNA2D1,CALM1 (includes others),CAMK2G,GNB4,HDAC5,IGF1R,ITPR2,MAP2K3,PIK3R1,PIK3R3,PRKCE,PRKCZ,PRKD3,RAP2B
Telomerase Signaling	2.72	0.0935	-2.449	ETS2,HDAC5,PIK3R1,PIK3R3,PPP2R2A,RAP2B,SP1,TEP1,TERF2IP,TINF2
Thrombin Signaling	2.71	0.0711	-1.387	ADCY1,ADCY3,ARHGEF28,CAMK2G,GNB4,ITPR2,MYL12B,PIK3R1,PIK3R3,PRKCE,PRKCZ,PRKD3,RAP2B,RHOA,RHOV,ROCK1
IL-8 Signaling	2.59	0.0714	-1.069	GNB4,ITGAV,JUN,MYL12B,PDGFC,PIK3R1,PIK3R3,PLD1,PRKCE,PRKCZ,PRKD3,RAP2B,RHOA,RHOV,ROCK1
fMLP Signaling in Neutrophils	2.57	0.084	-0.632	ARPC5,CALM1 (includes others),GNB4,ITPR2,NFATC3,PIK3R1,PIK3R3,PRKCE,PRKCZ,PRKD3,RAP2B
Gαq Signaling	2.57	0.0765	-0.577	CALM1 (includes others),GNB4,ITPR2,NFATC3,PIK3R1,PIK3R3,PLD1,PRKCE,PRKCZ,PRKD3,RHOA,RHOV,ROCK1
Corticotropin Releasing Hormone Signaling	2.55	0.0795	0	ADCY1,ADCY3,ARPC5,CACNA2D1,CALM1 (includes others),GLI2,ITPR2,JUN,NR4A1,PRKCE,PRKCZ,PRKD3
p70S6K Signaling	2.54	0.0833	-1.414	PIK3R1,PIK3R3,PLD1,PPP2R2A,PRKCE,PRKCZ,PRKD3,RAP2B,YWHAB,YWHAE,YWHAQ
Regulation Of The Epithelial Mesenchymal Transition By Growth Factors Pathway	2.54	0.0729	-1.387	FGF2,HSF1,JUN,MAP2K3,MEST,PDGFC,PDGFD,PIK3R1,PIK3R3,RAP2B,RHOA,SNAI1,TNFSF12,TNFSF15
HGF Signaling	2.54	0.0833	-0.707	ETS2,ITGA2,ITGA6,ITGAV,JUN,PIK3R1,PIK3R3,PRKCE,PRKCZ,PRKD3,RAP2B
CCR3 Signaling in Eosinophils	2.47	0.0815	-0.816	CALM1 (includes others),GNB4,ITPR2,PIK3R1,PIK3R3,PRKCE,PRKCZ,PRKD3,RAP2B,RHOA,ROCK1
Role of BRCA1 in DNA Damage Response	2.46	0.1	1.633	ATF1,E2F6,E2F7,FAAP24,FANCG,MRE11,RBBP8,RBL1
Huntington's Disease Signaling	2.45	0.0636	-1	CAPN2,CLTC,GNB4,HDAC5,HTT,IGF1R,JUN,PIK3R1,PIK3R3,PRKCE,PRKCZ,PRKD3,PSMC2,SIN3A,SP1,STX16,TAF9B,UBE2S
Neuregulin Signaling	2.44	0.0855	-0.378	ITGA2,ITGA6,ITGAV,PIK3R1,PIK3R3,PRKCE,PRKCZ,PRKD3,RAP2B,RNF41
VEGF Signaling	2.42	0.0909	-1.633	ACTN4,EIF1AX,FOXO3,PDGFC,PIK3R1,PIK3R3,RAP2B,ROCK1,YWHAE
Erythropoietin Signaling Pathway	2.42	0.0734	0.277	BIRC3,FOXO3,IRS2,ITPR2,JUN,PIK3R1,PIK3R3,PRKCE,PRKCZ,PRKD3,RAP2B,TNFSF12,TNFSF15
Cholecystokinin/Gastrin-mediated Signaling	2.39	0.084	-0.632	ITPR2,JUN,MAP2K3,PRKCE,PRKCZ,PRKD3,RAP2B,RHOA,RHOV,ROCK1
Nitric Oxide Signaling in the Cardiovascular System	2.39	0.084	0.333	CACNA2D1,CALM1 (includes others),ITPR2,PDE3B,PDGFC,PIK3R1,PIK3R3,PRKCE,PRKCZ,PRKD3
Spliceosomal Cycle	2.39	0.122	0.816	CDC5L,DDX46,EFTUD2,MAGOHB,RBM8A,RBMX2
Reelin Signaling in Neurons	2.37	0.0791	-1.265	AFDN,ARHGEF28,ARPC5,CAMK2G,MAP2K3,NDEL1,PAFAH1B1,PDK3,PIK3R1,PIK3R3,RHOA
Sirtuin Signaling Pathway	2.31	0.0616	-1.291	ATG10,ATG3,CPS1,FOXO3,GABARAPL2,HSF1,JUN,NAMPT,NDUFA4,NDUFB8,OGG1,POLR1B,PPARGC1A,RBBP8,SP1,TIMM13,TOMM20,TRIM28
Renin-Angiotensin Signaling	2.31	0.082	-0.707	ADCY1,ADCY3,ITPR2,JUN,PIK3R1,PIK3R3,PRKCE,PRKCZ,PRKD3,RAP2B
UVB-Induced MAPK Signaling	2.27	0.115	-0.816	JUN,PIK3R1,PIK3R3,PRKCE,PRKCZ,PRKD3
Pancreatic Adenocarcinoma Signaling	2.21	0.0794	-1	E2F6,E2F7,HDAC5,PA2G4,PDGFC,PIK3R1,PIK3R3,PLD1,RBL1,SIN3A
Chronic Myeloid Leukemia Signaling	2.2	0.0841	#NUM!	E2F6,E2F7,HDAC5,PA2G4,PIK3R1,PIK3R3,RAP2B,RBL1,SIN3A
GP6 Signaling Pathway	2.19	0.0787	-1.897	CALM1 (includes others),COL27A1,COL4A4,COL5A2,FGA,PIK3R1,PIK3R3,PRKCE,PRKCZ,PRKD3
14-3-3-mediated Signaling	2.19	0.0787	-1.265	JUN,PIK3R1,PIK3R3,PRKCE,PRKCZ,PRKD3,RAP2B,YWHAB,YWHAE,YWHAQ
Growth Hormone Signaling	2.18	0.0986	0	IGF1R,PIK3R1,PIK3R3,PRKCE,PRKCZ,PRKD3,SOCS6
α-Adrenergic Signaling	2.17	0.0833	0	ADCY1,ADCY3,CALM1 (includes others),GNB4,ITPR2,PRKCE,PRKCZ,PRKD3,RAP2B
Integrin Signaling	2.14	0.0657	-1.604	ACTN4,ARPC5,BCAR3,CAPN2,ITGA2,ITGA6,ITGAV,MYL12B,PIK3R1,PIK3R3,RAP2B,RHOA,RHOV,ROCK1
GNRH Signaling	2.13	0.0677	0	ADCY1,ADCY3,CACNA2D1,CALM1 (includes others),CAMK2G,GNB4,ITPR2,JUN,MAP2K3,PRKCE,PRKCZ,PRKD3,RAP2B
Germ Cell-Sertoli Cell Junction Signaling	2.12	0.0702	#NUM!	ACTN4,AFDN,CTNND1,ITGA2,ITGA6,MAP2K3,PIK3R1,PIK3R3,PLS1,RAP2B,RHOA,RHOV
Autophagy	2.11	0.0651	-0.535	ATG10,ATG3,CALM1 (includes others),FGF2,FOXO3,GABARAPL2,GORASP2,IRS2,JUN,PIK3R1,PIK3R3,PPP2R2A,RAB7A,RIPK1
Regulation of the Epithelial-Mesenchymal Transition Pathway	2.08	0.0667	#NUM!	BCL9,FGF2,FZD5,FZD7,FZD8,FZD9,MAP2K3,PDGFD,PIK3R1,PIK3R3,RAP2B,RHOA,SNAI1
Actin Nucleation by ARP-WASP Complex	2.07	0.086	-0.816	ARPC5,ITGA2,ITGA6,ITGAV,RAP2B,RHOA,RHOV,ROCK1
CLEAR Signaling Pathway	2.07	0.0596	1.698	ATP6V1B2,FGF2,IGF1R,ITPR2,MITF,NEU1,PPARGC1A,PPP2R2A,PRKCE,PRKCZ,PRKD3,RAB7A,RAP2B,RRAGA,YWHAB,YWHAE,YWHAQ
P2Y Purigenic Receptor Signaling Pathway	2.05	0.0752	-0.333	ADCY1,ADCY3,GNB4,JUN,PIK3R1,PIK3R3,PRKCE,PRKCZ,PRKD3,RAP2B
ERBB Signaling	2.04	0.0851	-1.414	JUN,MAP2K3,PIK3R1,PIK3R3,PRKCE,PRKCZ,PRKD3,RAP2B
Protein Kinase A Signaling	2.01	0.0538	0.655	ADCY1,ADCY3,ATF1,CALM1 (includes others),CAMK2G,GNB4,ITPR2,MYH10,MYL12B,NFATC3,NTN1,PDE3B,PDE4D,PPP1R10,PRKCE,PRKCZ,PRKD3,RHOA,ROCK1,YWHAB,YWHAE,YWHAQ
Xenobiotic Metabolism Signaling	2	0.0586	#NUM!	ALDH1L2,CAMK2G,CITED2,GSTA1,GSTA2,HDAC5,HS2ST1,HS6ST1,MAP2K3,PIK3R1,PIK3R3,PPARGC1A,PPP2R2A,PRKCE,PRKCZ,PRKD3,RAP2B
Signaling by Rho Family GTPases	1.99	0.0597	-2.111	ARPC5,CLIP1,GNB4,ITGA2,ITGA6,ITGAV,JUN,MYL12B,PIK3R1,PIK3R3,PLD1,PRKCZ,RDX,RHOA,RHOV,ROCK1
Death Receptor Signaling	1.99	0.0833	-1.89	BIRC3,CFLAR,RIPK1,ROCK1,TANK,TIPARP,TNFSF12,TNFSF15
ILK Signaling	1.99	0.065	-0.905	ACTN4,FBLIM1,IRS2,JUN,MYH10,MYO10,PDGFC,PIK3R1,PIK3R3,PPP2R2A,RHOA,RHOV,SNAI1
SNARE Signaling Pathway	1.99	0.0735	-0.632	ADCY1,ADCY3,CACNA2D1,CALM1 (includes others),CAMK2G,MYH10,MYO10,RAB7A,STX16,STXBP1
Small Cell Lung Cancer Signaling	1.99	0.0833	#NUM!	CKS1B,E2F6,HDAC5,PA2G4,PIK3R1,PIK3R3,RBL1,SIN3A
Telomere Extension by Telomerase	1.98	0.2	#NUM!	MRE11,TERF2IP,TINF2
IL-3 Signaling	1.94	0.0886	-1.134	JUN,PIK3R1,PIK3R3,PRKCE,PRKCZ,PRKD3,RAP2B
PAK Signaling	1.93	0.0763	-1.134	ITGA2,ITGA6,ITGAV,MYL12B,PDGFC,PDGFD,PIK3R1,PIK3R3,RAP2B
Dopamine-DARPP32 Feedback in cAMP Signaling	1.9	0.0656	1.897	ADCY1,ADCY3,ATF1,CACNA2D1,CALM1 (includes others),ITPR2,KCNJ16,PPP1R10,PPP2R2A,PRKCE,PRKCZ,PRKD3
Extrinsic Prothrombin Activation Pathway	1.9	0.188	#NUM!	F5,FGA,TFPI
Sphingosine-1-phosphate Signaling	1.89	0.075	-1.414	ACER3,ADCY1,ADCY3,PDGFC,PDGFD,PIK3R1,PIK3R3,RHOA,RHOV
Estrogen-Dependent Breast Cancer Signaling	1.88	0.0864	-2.449	DHRS11,IGF1R,JUN,PIK3R1,PIK3R3,RAP2B,SP1
HIF1α Signaling	1.86	0.0625	-1.387	CAMK2G,CCNG2,FGF2,HK2,JUN,MAP2K3,PDGFC,PIK3R1,PIK3R3,PRKCE,PRKCZ,PRKD3,RAP2B
Sumoylation Pathway	1.82	0.0777	-0.816	JUN,NR3C1,RHOA,RHOV,SENP1,SERBP1,SP1,ZNF217
Ephrin A Signaling	1.82	0.106	#NUM!	EFNA5,PIK3R1,PIK3R3,RHOA,ROCK1
nNOS Signaling in Neurons	1.82	0.106	#NUM!	CALM1 (includes others),CAPN2,PRKCE,PRKCZ,PRKD3
VEGF Family Ligand-Receptor Interactions	1.8	0.0833	-0.816	NRP2,PIK3R1,PIK3R3,PRKCE,PRKCZ,PRKD3,RAP2B
Cyclins and Cell Cycle Regulation	1.8	0.0833	#NUM!	E2F6,E2F7,HDAC5,PA2G4,PPP2R2A,RBL1,SIN3A
TR/RXR Activation	1.8	0.0833	#NUM!	FGA,KLF9,PDE3B,PIK3R1,PIK3R3,PPARGC1A,RAB3B
Mouse Embryonic Stem Cell Pluripotency	1.79	0.0769	-0.707	FZD5,FZD7,FZD8,FZD9,LIFR,PIK3R1,PIK3R3,RAP2B
Xenobiotic Metabolism CAR Signaling Pathway	1.79	0.0632	0	ALDH1L2,CITED2,GSTA1,GSTA2,HS2ST1,HS6ST1,MAP2K3,PPARGC1A,PPP2R2A,PRKCE,PRKCZ,PRKD3
Virus Entry via Endocytic Pathways	1.79	0.0769	#NUM!	CLTC,ITGA2,PIK3R1,PIK3R3,PRKCE,PRKCZ,PRKD3,RAP2B
Cardiac Hypertrophy Signaling	1.77	0.0577	-1.941	ADCY1,ADCY3,CACNA2D1,CALM1 (includes others),GNB4,IGF1R,JUN,MAP2K3,MYL12B,PIK3R1,PIK3R3,RAP2B,RHOA,RHOV,ROCK1
HIPPO signaling	1.77	0.0824	0	FRMD6,ITCH,PPP1R10,PPP2R2A,YWHAB,YWHAE,YWHAQ
WNT/Ca+ pathway	1.77	0.0909	0.816	FZD5,FZD7,FZD8,FZD9,NFATC3,ROR1
Androgen Signaling	1.76	0.0651	0	CACNA2D1,CALM1 (includes others),GNB4,ITPR2,JUN,PRKCE,PRKCZ,PRKD3,TAF12,TAF15,TAF9B
Leukocyte Extravasation Signaling	1.74	0.0622	-1.155	ACTN4,AFDN,CTNND1,ITGA2,PIK3R1,PIK3R3,PRKCE,PRKCZ,PRKD3,RDX,RHOA,ROCK1
CD40 Signaling	1.74	0.0896	-0.816	ATF1,JUN,MAP2K3,PIK3R1,PIK3R3,TANK
Xenobiotic Metabolism PXR Signaling Pathway	1.74	0.0622	-0.577	ALDH1L2,CAMK2G,CITED2,GSTA1,GSTA2,HS2ST1,HS6ST1,PPARGC1A,PPP1R10,PRKCE,PRKCZ,PRKD3
ERK/MAPK Signaling	1.74	0.0602	-0.333	ATF1,ETS2,ITGA2,ITGA6,ITGAV,PIK3R1,PIK3R3,PPP1R10,PPP2R2A,PRKCE,RAP2B,YWHAB,YWHAQ
Cellular Effects of Sildenafil (Viagra)	1.73	0.0671	#NUM!	ADCY1,ADCY3,CACNA2D1,CALM1 (includes others),ITPR2,MYH10,MYL12B,MYO10,PDE3B,PDE4D
ERBB4 Signaling	1.72	0.0882	-0.816	PIK3R1,PIK3R3,PRKCE,PRKCZ,PRKD3,RAP2B
Regulation Of The Epithelial Mesenchymal Transition In Development Pathway	1.72	0.0805	-0.378	BCL9,FZD5,FZD7,FZD8,FZD9,GLI2,SNAI1
Cell Cycle: G1/S Checkpoint Regulation	1.72	0.0882	0	E2F6,E2F7,HDAC5,PA2G4,RBL1,SIN3A
Cell Cycle: G2/M DNA Damage Checkpoint Regulation	1.71	0.1	-1	CKS1B,HIPK2,YWHAB,YWHAE,YWHAQ
WNT/β-catenin Signaling	1.7	0.0636	0	APPL1,BCL9,FZD5,FZD7,FZD8,FZD9,JUN,PPP2R2A,SOX21,SOX4,TLE4
UVC-Induced MAPK Signaling	1.68	0.098	-0.447	JUN,PRKCE,PRKCZ,PRKD3,RAP2B
Circadian Rhythm Signaling	1.67	0.056	#NUM!	ADCY1,ADCY3,CACNA2D1,CAMK2G,EIF4EBP2,GNB4,HSF1,ITPR2,MAP2K3,NR1D2,NR3C1,PRKCE,PRKCZ,PRKD3,RAP2B
Factors Promoting Cardiogenesis in Vertebrates	1.66	0.0654	0	CAMK2G,FZD5,FZD7,FZD8,FZD9,PRKCE,PRKCZ,PRKD3,RHOA,ROCK1
Synaptic Long Term Potentiation	1.66	0.0687	0.333	ADCY1,CALM1 (includes others),CAMK2G,ITPR2,PPP1R10,PRKCE,PRKCZ,PRKD3,RAP2B
Colorectal Cancer Metastasis Signaling	1.63	0.0554	-0.535	ADCY1,ADCY3,APPL1,FZD5,FZD7,FZD8,FZD9,GNB4,JUN,PDGFC,PIK3R1,PIK3R3,RAP2B,RHOA,RHOV
Melatonin Signaling	1.61	0.0833	0	CALM1 (includes others),CAMK2G,MAP2K3,PRKCE,PRKCZ,PRKD3
Regulation of eIF4 and p70S6K Signaling	1.6	0.0615	-1.633	AGO2,EIF1AX,EIF4EBP2,ITGA2,ITGA6,ITGAV,PIK3R1,PIK3R3,PPP2R2A,PRKCZ,RAP2B
Ephrin Receptor Signaling	1.59	0.0591	0	ARPC5,EFNA5,EPHB2,GNB4,ITGA2,ITGA6,ITGAV,PDGFC,PDGFD,RAP2B,RHOA,ROCK1
HER-2 Signaling in Breast Cancer	1.58	0.0573	-1.508	AHCTF1,ETS2,FOXO3,JUN,NUP160,PIK3R1,PIK3R3,PRKCE,PRKCZ,PRKD3,RAP2B,RBL1,SP1
Glioma Invasiveness Signaling	1.58	0.0822	-0.816	ITGAV,PIK3R1,PIK3R3,RAP2B,RHOA,RHOV
Prostate Cancer Signaling	1.58	0.0702	#NUM!	E2F6,HDAC5,PA2G4,PIK3R1,PIK3R3,RAP2B,RBL1,SIN3A
RAR Activation	1.57	0.0588	#NUM!	ADCY1,ADCY3,CITED2,JUN,NR2F2,PIK3R1,PIK3R3,PPARGC1A,PRKCE,PRKCZ,PRKD3,TRIM24
Fcγ Receptor-mediated Phagocytosis in Macrophages and Monocytes	1.56	0.0745	-1.134	ARPC5,PIK3R1,PIK3R3,PLD1,PRKCE,PRKCZ,PRKD3
eNOS Signaling	1.56	0.0629	0.333	ADCY1,ADCY3,CALM1 (includes others),ITPR2,PDGFC,PIK3R1,PIK3R3,PRKCE,PRKCZ,PRKD3
Cell Cycle Regulation by BTG Family Proteins	1.56	0.108	#NUM!	BTG2,E2F6,E2F7,PPP2R2A
Regulation of Actin-based Motility by Rho	1.54	0.069	-0.816	ARPC5,ITGA2,ITGA6,ITGAV,MYL12B,RHOA,RHOV,ROCK1
Bladder Cancer Signaling	1.54	0.069	#NUM!	E2F6,FGF2,HDAC5,PA2G4,PDGFC,RAP2B,RBL1,SIN3A
CSDE1 Signaling Pathway	1.52	0.0893	-0.447	AGO2,DCP1A,DDX6,SDC4,SNAI1
Superpathway of Methionine Degradation	1.52	0.105	2	EEF1AKMT2,FTSJ1,MTR,SUV39H2
Oxytocin Signaling Pathway	1.51	0.0534	0.258	CACNA2D1,CALM1 (includes others),CCDC51,GNB4,ITPR2,MYH10,MYO10,PIK3R1,PIK3R3,PRKCE,PRKCZ,PRKD3,RAP2B,RHOA,ROCK1
GDNF Family Ligand-Receptor Interactions	1.5	0.0789	-2.236	IRS2,ITPR2,JUN,PIK3R1,PIK3R3,RAP2B
Role of CHK Proteins in Cell Cycle Checkpoint Control	1.49	0.0877	1.342	E2F6,E2F7,MRE11,PPP2R2A,RAD1
p53 Signaling	1.47	0.0714	0	HIPK2,JUN,PERP,PIK3R1,PIK3R3,TIGAR,TP63
Methionine Degradation I (to Homocysteine)	1.47	0.13	#NUM!	EEF1AKMT2,FTSJ1,SUV39H2
mTOR Signaling	1.46	0.0566	-1.265	EIF4EBP2,PDGFC,PIK3R1,PIK3R3,PLD1,PPP2R2A,PRKCE,PRKCZ,PRKD3,RAP2B,RHOA,RHOV
Role of NANOG in Mammalian Embryonic Stem Cell Pluripotency	1.46	0.0667	-1	FZD5,FZD7,FZD8,FZD9,LIFR,PIK3R1,PIK3R3,RAP2B
Xenobiotic Metabolism General Signaling Pathway	1.45	0.0629	-1.667	GSTA1,GSTA2,MAP2K3,PIK3R1,PIK3R3,PRKCE,PRKCZ,PRKD3,RAP2B
NRF2-mediated Oxidative Stress Response	1.45	0.0549	0	BACH1,GSTA1,GSTA2,HSPB8,JUN,MAP2K3,PIK3R1,PIK3R3,PMF1/PMF1-BGLAP,PRKCE,PRKCZ,PRKD3,RAP2B
Human Embryonic Stem Cell Pluripotency	1.45	0.0602	#NUM!	FGF2,FZD5,FZD7,FZD8,FZD9,GNB4,PDGFC,PDGFD,PIK3R1,PIK3R3
HMGB1 Signaling	1.43	0.0599	-2.121	JUN,MAP2K3,PIK3R1,PIK3R3,RAP2B,RHOA,RHOV,SP1,TNFSF12,TNFSF15
Endothelin-1 Signaling	1.41	0.0573	-1.508	ADCY1,ADCY3,ITPR2,JUN,PIK3R1,PIK3R3,PLD1,PRKCE,PRKCZ,PRKD3,RAP2B
Neuropathic Pain Signaling In Dorsal Horn Neurons	1.41	0.0693	-0.378	CAMK2G,ITPR2,PIK3R1,PIK3R3,PRKCE,PRKCZ,PRKD3
RHOA Signaling	1.39	0.0645	-1.89	ARPC5,IGF1R,MYL12B,NRP2,PLD1,RDX,RHOA,ROCK1
Endocannabinoid Cancer Inhibition Pathway	1.39	0.0612	-1	ADCY1,ADCY3,ATF3,MAP2K3,PDGFC,PIK3R1,PIK3R3,RHOA,ROCK1
Calcium Signaling	1.38	0.055	0	CACNA2D1,CALM1 (includes others),CAMK2G,HDAC5,ITPR2,MICU1,MYH10,MYO10,NFATC3,RAP2B,TP63,TPM4
CDP-diacylglycerol Biosynthesis I	1.38	0.12	#NUM!	AGPAT1,CDS2,LPCAT2
Cysteine Biosynthesis III (mammalia)	1.38	0.12	#NUM!	EEF1AKMT2,FTSJ1,SUV39H2
AMPK Signaling	1.36	0.0533	-1.897	AK7,CAB39,FOXO3,GNB4,IRS2,MAP2K3,PIK3R1,PIK3R3,PPARGC1A,PPM1B,PPP2R2A,RAB7A,TBC1D1
Semaphorin Signaling in Neurons	1.36	0.0806	#NUM!	DPYSL2,RHOA,RHOV,ROCK1,SEMA3A
Endocannabinoid Developing Neuron Pathway	1.34	0.063	-1.89	ADCY1,ADCY3,GNB4,MAP2K3,PIK3R1,PIK3R3,RAP2B,RHOA
PTEN Signaling	1.34	0.06	1.342	FOXO3,IGF1R,ITGA2,ITGA6,ITGAV,PIK3R1,PIK3R3,PRKCZ,RAP2B
Estrogen-mediated S-phase Entry	1.34	0.115	#NUM!	E2F6,E2F7,RBL1
Insulin Secretion Signaling Pathway	1.33	0.0515	0.277	ADCY1,ADCY3,AGO2,CACNA2D1,CAMK2G,EIF4EBP2,ITPR2,PIK3R1,PIK3R3,PRKCE,PRKCZ,PRKD3,SSR1,STX16
Gap Junction Signaling	1.33	0.0556	#NUM!	ADCY1,ADCY3,GJC1,ITPR2,PIK3R1,PIK3R3,PRKCE,PRKCZ,PRKD3,RAP2B,SP1
BER (Base Excision Repair) Pathway	1.32	0.0909	-1	MAP2K3,NF1,OGG1,SP1
PEDF Signaling	1.32	0.0714	-0.816	CFLAR,PIK3R1,PIK3R3,RAP2B,RHOA,ROCK1
PI3K/AKT Signaling	1.32	0.0553	0	FOXO3,ITGA2,ITGA6,ITGAV,PIK3R1,PIK3R3,PPP2R2A,RAP2B,YWHAB,YWHAE,YWHAQ
G Beta Gamma Signaling	1.31	0.062	0	ADCY1,CACNA2D1,GNB4,ITPR2,PRKCE,PRKCZ,PRKD3,RAP2B
ID1 Signaling Pathway	1.3	0.055	-0.302	ATF3,FGF2,FOXO3,GLI2,IGF1R,LIFR,PDGFC,PIK3R1,PIK3R3,RAP2B,USP1
Type II Diabetes Mellitus Signaling	1.29	0.0588	0	CACNA2D1,IRS2,ITPR2,PIK3R1,PIK3R3,PRKCE,PRKCZ,PRKD3,SOCS6
Phosphatidylglycerol Biosynthesis II (Non-plastidic)	1.29	0.111	#NUM!	AGPAT1,CDS2,LPCAT2
ERB2-ERBB3 Signaling	1.28	0.0769	-2	JUN,PIK3R1,PIK3R3,RAP2B,SP1
PDGF Signaling	1.28	0.0698	-1.633	JUN,PDGFC,PDGFD,PIK3R1,PIK3R3,RAP2B
Paxillin Signaling	1.28	0.0648	-1.342	ACTN4,ITGA2,ITGA6,ITGAV,PIK3R1,PIK3R3,RAP2B
Tight Junction Signaling	1.28	0.0562	#NUM!	AFDN,EPB41,HSF1,JUN,MYH10,MYO10,PPP2R2A,PRKCZ,RHOA,STX16
Relaxin Signaling	1.27	0.0581	-0.816	ADCY1,ADCY3,GNB4,JUN,PDE3B,PDE4D,PIK3R1,PIK3R3,PRKCZ
Regulation of Cellular Mechanics by Calpain Protease	1.22	0.0674	#NUM!	ACTN4,CAPN2,ITGA2,ITGA6,ITGAV,RAP2B
Remodeling of Epithelial Adherens Junctions	1.22	0.0735	#NUM!	ACTN4,ARPC5,CLIP1,CTNND1,RAB7A
Aryl Hydrocarbon Receptor Signaling	1.21	0.0566	-0.816	ALDH1L2,GSTA1,GSTA2,JUN,NFIA,NFIB,NFIX,RBL1,SP1
Ceramide Signaling	1.21	0.0667	0	JUN,PIK3R1,PIK3R3,PPP2R2A,PRKCZ,RAP2B
Adipogenesis pathway	1.21	0.0593	#NUM!	FGF2,FZD5,FZD7,FZD8,FZD9,HDAC5,NR2F2,SIN3A
Epoxysqualene Biosynthesis	1.21	0.5	#NUM!	FDFT1
Putrescine Biosynthesis III	1.21	0.5	#NUM!	ODC1
Xanthine and Xanthosine Salvage	1.21	0.5	#NUM!	PNP
RANK Signaling in Osteoclasts	1.19	0.0659	-1.633	BIRC3,CALM1 (includes others),JUN,MITF,PIK3R1,PIK3R3
SPINK1 General Cancer Pathway	1.19	0.0725	-0.447	MT1X,MT2A,PIK3R1,PIK3R3,RAP2B
CDK5 Signaling	1.18	0.0614	1.342	ADCY1,ADCY3,ITGA2,ITGA6,PPP1R10,PPP2R2A,RAP2B
DNA Double-Strand Break Repair by Non-Homologous End Joining	1.16	0.143	#NUM!	LIG4,MRE11
Melanoma Signaling	1.15	0.08	#NUM!	MITF,PIK3R1,PIK3R3,RAP2B
Insulin Receptor Signaling	1.14	0.0571	-1.414	FOXO3,IRS2,PDE3B,PIK3R1,PIK3R3,PPP1R10,PRKCZ,RAP2B
Aldosterone Signaling in Epithelial Cells	1.14	0.0549	0.378	DNAJC25,HSPB8,ICMT,ITPR2,PIK3R1,PIK3R3,PRKCE,PRKCZ,PRKD3
Basal Cell Carcinoma Signaling	1.13	0.0694	0.447	FZD5,FZD7,FZD8,FZD9,GLI2
RHOGDI Signaling	1.13	0.0512	1.134	ARPC5,GNB4,ITGA2,ITGA6,ITGAV,MYH10,MYL12B,RDX,RHOA,RHOV,ROCK1
Fc Epsilon RI Signaling	1.12	0.0593	-1.134	MAP2K3,PIK3R1,PIK3R3,PRKCE,PRKCZ,PRKD3,RAP2B
GPCR-Mediated Nutrient Sensing in Enteroendocrine Cells	1.12	0.0593	1.89	ADCY1,ADCY3,CACNA2D1,ITPR2,PRKCE,PRKCZ,PRKD3
TNFR1 Signaling	1.11	0.0769	-1	BIRC3,JUN,RIPK1,TANK
Production of Nitric Oxide and Reactive Oxygen Species in Macrophages	1.11	0.0524	-0.632	JUN,PIK3R1,PIK3R3,PPP1R10,PPP2R2A,PRKCE,PRKCZ,PRKD3,RHOA,RHOV
TNFR2 Signaling	1.11	0.0938	#NUM!	BIRC3,JUN,TANK
ERK5 Signaling	1.09	0.0676	-0.447	FOXO3,RAP2B,YWHAB,YWHAE,YWHAQ
Clathrin-mediated Endocytosis Signaling	1.09	0.0518	#NUM!	ARPC5,CLTC,EPHB2,FGF2,PDGFC,PDGFD,PICALM,PIK3R1,PIK3R3,RAB7A
Melanocyte Development and Pigmentation Signaling	1.07	0.0612	-0.816	ADCY1,ADCY3,MITF,PIK3R1,PIK3R3,RAP2B
Apelin Cardiomyocyte Signaling Pathway	1.05	0.0606	-0.816	MYL12B,PIK3R1,PIK3R3,PRKCE,PRKCZ,PRKD3
ATM Signaling	1.05	0.0606	-0.447	ATF1,JUN,MRE11,PPP2R2A,RBBP8,TRIM28
Oxytocin In Brain Signaling Pathway	1.05	0.0508	0	CACNA2D1,CALM1 (includes others),GNB4,ITPR2,PIK3R1,PIK3R3,PRKCE,PRKCZ,PRKD3,RAP2B
Leptin Signaling in Obesity	1.05	0.0658	#NUM!	ADCY1,ADCY3,PDE3B,PIK3R1,PIK3R3
EGF Signaling	1.04	0.0727	-1	ITPR2,JUN,PIK3R1,PIK3R3
Adenine and Adenosine Salvage I	1.04	0.333	#NUM!	PNP
Guanine and Guanosine Salvage I	1.04	0.333	#NUM!	PNP
Methionine Salvage II (Mammalian)	1.04	0.333	#NUM!	MTR
Methylglyoxal Degradation I	1.04	0.333	#NUM!	GLO1
Protein Ubiquitination Pathway	1.04	0.0473	#NUM!	BIRC3,DNAJC25,HSPB8,PSMC2,UBE2B,UBE2Q1,UBE2S,USP1,USP13,USP22,USP3,USP37,USP48
Dilated Cardiomyopathy Signaling Pathway	1.03	0.0541	0	ADCY1,ADCY3,CACNA2D1,CAMK2G,ITPR2,MYH10,MYO10,PRKCE
Role of Osteoblasts, Osteoclasts and Chondrocytes in Rheumatoid Arthritis	1.03	0.0491	#NUM!	BIRC3,CALM1 (includes others),FZD5,FZD7,FZD8,FZD9,JUN,MAP2K3,NFATC3,PIK3R1,PIK3R3
Neurotrophin/TRK Signaling	1.02	0.0641	-2.236	JUN,MAP2K3,PIK3R1,PIK3R3,RAP2B
Pulmonary Healing Signaling Pathway	1.02	0.0503	0.632	ETV5,FZD5,FZD7,FZD8,FZD9,PDGFC,PRKCE,PRKCZ,PRKD3,RAP2B
Coagulation System	1.02	0.0857	#NUM!	F5,FGA,TFPI
IL-9 Signaling	1.02	0.0857	#NUM!	IRS2,PIK3R1,PIK3R3
Wound Healing Signaling Pathway	1.01	0.0476	-2.887	COL27A1,COL4A4,COL5A2,FGF2,ITGA6,JUN,MAP2K3,PDGFC,PDGFD,RAP2B,TNFSF12,TNFSF15
RAN Signaling	1.01	0.118	#NUM!	IPO5,TNPO1
Thyroid Cancer Signaling	1	0.0633	-2.236	IRS2,JUN,PIK3R1,PIK3R3,RAP2B
Opioid Signaling Pathway	0.996	0.0464	-0.302	ADCY1,ADCY3,CACNA2D1,CALM1 (includes others),CAMK2G,CLTC,GNB4,ITPR2,MAP2K3,PRKCE,PRKCZ,PRKD3,RAP2B
CNTF Signaling	0.991	0.0702	-1	LIFR,PIK3R1,PIK3R3,RAP2B
Coronavirus Pathogenesis Pathway	0.983	0.0493	-1.265	E2F6,E2F7,HDAC5,JUN,PA2G4,RAB7A,RBL1,RIPK1,SIN3A,TNPO1
Sperm Motility	0.983	0.0471	0	CALM1 (includes others),DYRK1A,EPHB2,GNB4,IGF1R,ITPR2,MAP2K3,PDE4D,PRKCE,PRKCZ,PRKD3,ROR1
Chemokine Signaling	0.979	0.0625	-1.342	CALM1 (includes others),CAMK2G,JUN,RAP2B,RHOA
Polyamine Regulation in Colon Cancer	0.971	0.069	0	JUN,MAP2K3,ODC1,RHOA
Bile Acid Biosynthesis, Neutral Pathway	0.971	0.111	#NUM!	BAAT,SCP2
Cancer Drug Resistance By Drug Efflux	0.971	0.069	#NUM!	FOXO3,PIK3R1,PIK3R3,RAP2B
TWEAK Signaling	0.967	0.0811	#NUM!	BIRC3,RIPK1,TNFSF12
Tumor Microenvironment Pathway	0.963	0.0503	-1.667	CFLAR,FGF2,FOXO3,JUN,PDGFC,PDGFD,PIK3R1,PIK3R3,RAP2B
Sertoli Cell-Sertoli Cell Junction Signaling	0.951	0.0485	#NUM!	ACTN4,AFDN,EPB41,ITGA2,ITGA6,ITGAV,JUN,MAP2K3,PLS1,RAP2B
JAK/STAT Signaling	0.947	0.061	-1.342	JUN,PIK3R1,PIK3R3,RAP2B,SOCS6
Notch Signaling	0.943	0.0789	#NUM!	DLL3,LFNG,MAML2
Endometrial Cancer Signaling	0.932	0.0667	-1	FOXO3,PIK3R1,PIK3R3,RAP2B
PPAR Signaling	0.928	0.0561	0.816	CITED2,JUN,PDGFC,PDGFD,PPARGC1A,RAP2B
Necroptosis Signaling Pathway	0.924	0.051	-0.707	BIRC3,CAMK2G,CAPN2,CFLAR,RBL1,RIPK1,TIMM13,TOMM20
Heme Biosynthesis from Uroporphyrinogen-III I	0.924	0.25	#NUM!	FECH
Oxidized GTP and dGTP Detoxification	0.924	0.25	#NUM!	DDX6
PRPP Biosynthesis I	0.924	0.25	#NUM!	PRPS2
IL-2 Signaling	0.914	0.0656	#NUM!	JUN,PIK3R1,PIK3R3,RAP2B
Gα12/13 Signaling	0.91	0.0526	-1.89	JUN,MYL12B,PIK3R1,PIK3R3,RAP2B,RHOA,ROCK1
Acute Phase Response Signaling	0.9	0.0486	-0.707	FGA,JUN,MAP2K3,NR3C1,PIK3R1,PIK3R3,RAP2B,RIPK1,SOCS6
FcγRIIB Signaling in B Lymphocytes	0.9	0.0588	#NUM!	CACNA2D1,ITPR2,PIK3R1,PIK3R3,RAP2B
IL-12 Signaling and Production in Macrophages	0.876	0.0515	#NUM!	JUN,PIK3R1,PIK3R3,PRKCE,PRKCZ,PRKD3,RAB7A
Mechanisms of Viral Exit from Host Cells	0.87	0.0732	#NUM!	PRKCE,PRKCZ,PRKD3
Xenobiotic Metabolism AHR Signaling Pathway	0.866	0.0575	-0.447	ALDH1L2,GSTA1,GSTA2,HDAC5,SENP1
Phagosome Formation	0.863	0.0391	-0.577	ADGRA3,ADGRB2,ARPC5,BCL10,CLIP1,ELMO2,FZD5,FZD7,FZD8,FZD9,ITGA2,ITGA6,ITGAV,ITPR2,MAP2K3,MYH10,MYL12B,MYO10,PIK3R1,PIK3R3,PLD1,PRKCE,PRKCZ,PRKD3,RAP2B,RHOA,ROCK1
Valine Degradation I	0.86	0.0952	#NUM!	BCAT1,HIBADH
PXR/RXR Activation	0.839	0.0615	-1	GSTA1,GSTA2,NR3C1,PPARGC1A
Arsenate Detoxification I (Glutaredoxin)	0.833	0.2	#NUM!	PNP
CMP-N-acetylneuraminate Biosynthesis I (Eukaryotes)	0.833	0.2	#NUM!	GNE
Lysine Degradation II	0.833	0.2	#NUM!	AADAT
Lysine Degradation V	0.833	0.2	#NUM!	AADAT
Trans, trans-farnesyl Diphosphate Biosynthesis	0.833	0.2	#NUM!	IDI1
Amyotrophic Lateral Sclerosis Signaling	0.824	0.0522	-1.342	BIRC3,CACNA2D1,CAPN2,PDGFC,PIK3R1,PIK3R3
Pyridoxal 5'-phosphate Salvage Pathway	0.824	0.0606	0	ADPGK,DYRK1A,MAP2K3,PRKCE
Hepatic Fibrosis / Hepatic Stellate Cell Activation	0.812	0.0464	#NUM!	COL27A1,COL4A4,COL5A2,FGF2,IGF1R,MYH10,MYO10,PDGFC,PDGFD
Role of Tissue Factor in Cancer	0.81	0.0517	#NUM!	FGA,ITGA6,ITGAV,PIK3R1,PIK3R3,RAP2B
Hereditary Breast Cancer Signaling	0.807	0.0493	#NUM!	FAAP24,FANCG,HDAC5,MRE11,PIK3R1,PIK3R3,RAP2B
IL-4 Signaling	0.783	0.0538	#NUM!	NFATC3,NR3C1,PIK3R1,PIK3R3,RAP2B
Role of JAK1 and JAK3 in γc Cytokine Signaling	0.775	0.058	#NUM!	IRS2,PIK3R1,PIK3R3,RAP2B
Breast Cancer Regulation by Stathmin1	0.77	0.0387	0.426	ADGRA3,ADGRB2,CAMK2G,E2F6,E2F7,FGF2,FZD5,FZD7,FZD8,FZD9,GNB4,JUN,PDGFC,PIK3R1,PIK3R3,PPP1R10,PPP2R2A,PRKCE,PRKCZ,PRKD3,RAP2B,RHOA,SIVA1
Adrenomedullin signaling pathway	0.767	0.0452	-0.333	ADCY1,ADCY3,CALM1 (includes others),CRCP,ITPR2,MAP2K3,PIK3R1,PIK3R3,RAP2B
NGF Signaling	0.762	0.05	-1.342	PIK3R1,PIK3R3,PRKCZ,RAP2B,RHOA,ROCK1
Apelin Pancreas Signaling Pathway	0.762	0.0652	#NUM!	PDE3B,PIK3R1,PIK3R3
Glycine Cleavage Complex	0.762	0.167	#NUM!	GLDC
NAD Biosynthesis III	0.762	0.167	#NUM!	NAMPT
Rapoport-Luebering Glycolytic Shunt	0.762	0.167	#NUM!	TIGAR
tRNA Splicing	0.762	0.0652	#NUM!	PDE3B,PDE4D,TSEN15
Urea Cycle	0.762	0.167	#NUM!	CPS1
GM-CSF Signaling	0.757	0.0571	-2	CAMK2G,PIK3R1,PIK3R3,RAP2B
IL-1 Signaling	0.742	0.0521	#NUM!	ADCY1,ADCY3,GNB4,JUN,MAP2K3
IL-15 Production	0.728	0.0488	-1.633	DYRK1A,EPHB2,IGF1R,MAP2K3,PRKCZ,ROR1
Ephrin B Signaling	0.728	0.0556	#NUM!	EPHB2,GNB4,RHOA,ROCK1
Netrin Signaling	0.728	0.0556	#NUM!	CACNA2D1,ITPR2,NFATC3,NTN1
nNOS Signaling in Skeletal Muscle Cells	0.726	0.0625	#NUM!	CACNA2D1,CALM1 (includes others),ITPR2
PFKFB4 Signaling Pathway	0.726	0.0625	#NUM!	FGF2,HK2,MAP2K3
Salvage Pathways of Pyrimidine Ribonucleotides	0.719	0.051	-0.447	ADPGK,AK7,DYRK1A,MAP2K3,PRKCE
UVA-Induced MAPK Signaling	0.719	0.051	#NUM!	JUN,PIK3R1,PIK3R3,RAP2B,TIPARP
NAD Signaling Pathway	0.714	0.0464	-2.646	FGF2,NAMPT,PIK3R1,PIK3R3,PPARGC1A,SLC29A3,TIPARP
Cardiac β-adrenergic Signaling	0.714	0.0449	0.816	ADCY1,ADCY3,CACNA2D1,GNB4,PDE3B,PDE4D,PPP1R10,PPP2R2A
Adenine and Adenosine Salvage III	0.701	0.143	#NUM!	PNP
Ceramide Biosynthesis	0.701	0.143	#NUM!	SPTSSA
Ceramide Degradation	0.701	0.143	#NUM!	ACER3
Trehalose Degradation II (Trehalase)	0.701	0.143	#NUM!	HK2
Assembly of RNA Polymerase II Complex	0.69	0.06	#NUM!	TAF12,TAF15,TAF9B
Triacylglycerol Biosynthesis	0.69	0.06	#NUM!	AGPAT1,LIPT2,LPCAT2
Hypoxia Signaling in the Cardiovascular System	0.672	0.0526	#NUM!	JUN,UBE2B,UBE2Q1,UBE2S
Role of Pattern Recognition Receptors in Recognition of Bacteria and Viruses	0.668	0.0449	-0.447	PIK3R1,PIK3R3,PRKCE,PRKCZ,PRKD3,TNFSF12,TNFSF15
Antiproliferative Role of Somatostatin Receptor 2	0.66	0.0519	#NUM!	GNB4,PIK3R1,PIK3R3,RAP2B
NER (Nucleotide Excision Repair, Enhanced Pathway)	0.66	0.0485	#NUM!	COPS3,DDB1,ERCC4,HMGN1,LIG4
Purine Ribonucleosides Degradation to Ribose-1-phosphate	0.65	0.125	#NUM!	PNP
Apoptosis Signaling	0.648	0.0481	-1.342	BIRC3,CAPN2,PRKCE,RAP2B,ROCK1
Role of WNT/GSK-3β Signaling in the Pathogenesis of Influenza	0.646	0.0513	0	FZD5,FZD7,FZD8,FZD9
VDR/RXR Activation	0.646	0.0513	0	PRKCE,PRKCZ,PRKD3,SP1
IL-7 Signaling Pathway	0.646	0.0513	#NUM!	FOXO3,JUN,PIK3R1,PIK3R3
Role of p14/p19ARF in Tumor Suppression	0.64	0.069	#NUM!	PIK3R1,PIK3R3
Sonic Hedgehog Signaling	0.64	0.069	#NUM!	DYRK1A,GLI2
Superpathway of Cholesterol Biosynthesis	0.64	0.069	#NUM!	FDFT1,IDI1
IL-17 Signaling	0.638	0.0428	-2.121	JUN,MAP2K3,PDGFC,PIK3R1,PIK3R3,RAP2B,TNFSF12,TNFSF15
Dopamine Receptor Signaling	0.633	0.0506	#NUM!	ADCY1,ADCY3,PPP1R10,PPP2R2A
Renal Cell Carcinoma Signaling	0.622	0.05	-2	JUN,PIK3R1,PIK3R3,RAP2B
BEX2 Signaling Pathway	0.609	0.0494	0	JUN,MAP2,PDGFC,PPP2R2A
HOTAIR Regulatory Pathway	0.607	0.0429	-0.378	AGO2,ATG3,ATXN1,HSF1,PIK3R1,PIK3R3,ROCK1
Hepatic Cholestasis	0.607	0.0419	#NUM!	ADCY1,ADCY3,JUN,PRKCE,PRKCZ,PRKD3,TNFSF12,TNFSF15
Folate Transformations I	0.606	0.111	#NUM!	MTR
Heme Biosynthesis II	0.606	0.111	#NUM!	FECH
Leucine Degradation I	0.606	0.111	#NUM!	BCAT1
Phosphatidylethanolamine Biosynthesis II	0.606	0.111	#NUM!	PIGF
Sphingosine and Sphingosine-1-phosphate Metabolism	0.606	0.111	#NUM!	ACER3
Role of PKR in Interferon Induction and Antiviral Response	0.6	0.0441	-1.633	ATF3,JUN,MAP2K3,PDGFC,PDGFD,SP1
CD27 Signaling in Lymphocytes	0.582	0.0526	#NUM!	JUN,MAP2K3,SIVA1
Role of IL-17A in Arthritis	0.582	0.0526	#NUM!	MAP2K3,PIK3R1,PIK3R3
Synaptic Long Term Depression	0.577	0.041	0	CACNA2D1,IGF1R,ITPR2,PPP2R2A,PRKCE,PRKCZ,PRKD3,RAP2B
Kinetochore Metaphase Signaling Pathway	0.577	0.045	1	CENPN,DSN1,PMF1/PMF1-BGLAP,PPP1R10,SKA1
MSP-RON Signaling Pathway	0.567	0.0517	#NUM!	PIK3R1,PIK3R3,PRKCZ
FGF Signaling	0.551	0.0465	-2	FGF2,MAP2K3,PIK3R1,PIK3R3
Inhibition of Angiogenesis by TSP1	0.542	0.0588	#NUM!	HSPG2,JUN
Role of JAK2 in Hormone-like Cytokine Signaling	0.542	0.0588	#NUM!	IRS2,SOCS6
GDP-glucose Biosynthesis	0.532	0.0909	#NUM!	HK2
IL-13 Signaling Pathway	0.529	0.0431	-1.342	JUN,PIK3R1,PIK3R3,RHOA,ROCK1
DNA Methylation and Transcriptional Repression Signaling	0.526	0.0571	#NUM!	MECP2,SIN3A
Pyrimidine Ribonucleotides Interconversion	0.526	0.0571	#NUM!	AK7,ENTPD1
MSP-RON Signaling In Macrophages Pathway	0.503	0.042	-2.236	JUN,PIK3R1,PIK3R3,PRKCZ,RAP2B
Stearate Biosynthesis I (Animals)	0.503	0.0476	#NUM!	ACOT4,DHRS11,LIPT2
Acute Myeloid Leukemia Signaling	0.5	0.044	-2	MAP2K3,PIK3R1,PIK3R3,RAP2B
Apelin Adipocyte Signaling Pathway	0.5	0.044	-2	ADCY1,ADCY3,GSTA1,PPARGC1A
Assembly of RNA Polymerase I Complex	0.5	0.0833	#NUM!	POLR1B
Cleavage and Polyadenylation of Pre-mRNA	0.5	0.0833	#NUM!	PAPOLA
Glucose and Glucose-1-phosphate Degradation	0.5	0.0833	#NUM!	HK2
Glutathione-mediated Detoxification	0.492	0.0541	#NUM!	GSTA1,GSTA2
Pyrimidine Ribonucleotides De Novo Biosynthesis	0.492	0.0541	#NUM!	AK7,ENTPD1
Pyroptosis Signaling Pathway	0.481	0.043	1	FOXO3,GSDMB,NOL3,RHOA
Activation of IRF by Cytosolic Pattern Recognition Receptors	0.48	0.0462	#NUM!	JUN,RIPK1,TANK
Docosahexaenoic Acid (DHA) Signaling	0.478	0.0526	#NUM!	PIK3R1,PIK3R3
Assembly of RNA Polymerase III Complex	0.471	0.0769	#NUM!	BDP1
Cholesterol Biosynthesis I	0.471	0.0769	#NUM!	FDFT1
Cholesterol Biosynthesis II (via 24,25-dihydrolanosterol)	0.471	0.0769	#NUM!	FDFT1
Cholesterol Biosynthesis III (via Desmosterol)	0.471	0.0769	#NUM!	FDFT1
Guanosine Nucleotides Degradation III	0.471	0.0769	#NUM!	PNP
NAD Phosphorylation and Dephosphorylation	0.471	0.0769	#NUM!	NNT
UDP-N-acetyl-D-galactosamine Biosynthesis II	0.471	0.0769	#NUM!	HK2
CREB Signaling in Neurons	0.467	0.0347	0	ADCY1,ADCY3,ADGRA3,ADGRB2,CACNA2D1,CALM1 (includes others),CAMK2G,FGF2,FZD5,FZD7,FZD8,FZD9,GNB4,IGF1R,ITPR2,PIK3R1,PIK3R3,PRKCE,PRKCZ,PRKD3,RAP2B
Inhibition of Matrix Metalloproteases	0.462	0.0513	#NUM!	HSPG2,TFPI2
TGF-β Signaling	0.455	0.0417	-2	INHBB,JUN,MAP2K3,RAP2B
Acyl-CoA Hydrolysis	0.446	0.0714	#NUM!	ACOT4
DNA Double-Strand Break Repair by Homologous Recombination	0.446	0.0714	#NUM!	MRE11
Mevalonate Pathway I	0.446	0.0714	#NUM!	IDI1
Mineralocorticoid Biosynthesis	0.446	0.0714	#NUM!	GSTA1
Urate Biosynthesis/Inosine 5'-phosphate Degradation	0.446	0.0714	#NUM!	PNP
IL-6 Signaling	0.433	0.0391	-2.236	JUN,MAP2K3,PIK3R1,PIK3R3,RAP2B
April Mediated Signaling	0.423	0.0476	#NUM!	JUN,NFATC3
Choline Biosynthesis III	0.423	0.0667	#NUM!	PLD1
Glucocorticoid Biosynthesis	0.423	0.0667	#NUM!	GSTA1
Intrinsic Prothrombin Activation Pathway	0.423	0.0476	#NUM!	F5,FGA
Leukotriene Biosynthesis	0.423	0.0667	#NUM!	LTA4H
Superpathway of Citrulline Metabolism	0.423	0.0667	#NUM!	CPS1
B Cell Activating Factor Signaling	0.409	0.0465	#NUM!	JUN,NFATC3
Oncostatin M Signaling	0.409	0.0465	#NUM!	MT2A,RAP2B
IL-10 Signaling	0.408	0.0417	#NUM!	JUN,MAP2K3,SP1
Ferroptosis Signaling Pathway	0.405	0.0379	-0.447	FDFT1,RAP2B,RBL1,SLC7A11,SP1
Adenosine Nucleotides Degradation II	0.4	0.0625	#NUM!	PNP
GABA Receptor Signaling	0.398	0.0376	#NUM!	ADCY1,ADCY3,CACNA2D1,GNB4,ITPR2
PPARα/RXRα Activation	0.39	0.0359	0.378	ACOX1,ADCY1,ADCY3,JUN,MAP2K3,PPARGC1A,RAP2B
Serotonin Receptor Signaling	0.385	0.0444	#NUM!	ADCY1,ADCY3
Caveolar-mediated Endocytosis Signaling	0.381	0.04	#NUM!	ITGA2,ITGA6,ITGAV
GPCR-Mediated Integration of Enteroendocrine Signaling Exemplified by an L Cell	0.381	0.04	#NUM!	ADCY1,ADCY3,ITPR2
IL-23 Signaling Pathway	0.374	0.0435	#NUM!	PIK3R1,PIK3R3
Role of OCT4 in Mammalian Embryonic Stem Cell Pluripotency	0.374	0.0435	#NUM!	ETS2,NR2F2
Role of RIG1-like Receptors in Antiviral Innate Immunity	0.374	0.0435	#NUM!	RIPK1,TANK
White Adipose Tissue Browning Pathway	0.366	0.0362	1	ADCY1,ADCY3,CACNA2D1,ITPR2,PPARGC1A
Angiopoietin Signaling	0.365	0.039	#NUM!	PIK3R1,PIK3R3,RAP2B
Dermatan Sulfate Biosynthesis (Late Stages)	0.364	0.0426	#NUM!	HS2ST1,HS6ST1
iNOS Signaling	0.364	0.0426	#NUM!	CALM1 (includes others),JUN
Isoleucine Degradation I	0.362	0.0556	#NUM!	BCAT1
Superpathway of Geranylgeranyldiphosphate Biosynthesis I (via Mevalonate)	0.362	0.0556	#NUM!	IDI1
G-Protein Coupled Receptor Signaling	0.36	0.0327	-0.209	ADCY1,ADCY3,ADGRA3,ADGRB2,CALM1 (includes others),CAMK2G,FOXO3,FZD5,FZD7,FZD8,FZD9,GNB4,JUN,MAP2K3,MYL12B,NFATC3,PDE3B,PDE4D,PIK3R1,PIK3R3,PRKCE,RAP2B,ROCK1
Apelin Muscle Signaling Pathway	0.353	0.0417	#NUM!	GNB4,PPARGC1A
DNA damage-induced 14-3-3σ Signaling	0.345	0.0526	#NUM!	RAD1
Purine Nucleotides Degradation II (Aerobic)	0.345	0.0526	#NUM!	PNP
Chondroitin Sulfate Biosynthesis (Late Stages)	0.333	0.04	#NUM!	HS2ST1,HS6ST1
Role of MAPK Signaling in Promoting the Pathogenesis of Influenza	0.327	0.0354	-2	ATP6V1B2,JUN,MAP2K3,RAP2B
FLT3 Signaling in Hematopoietic Progenitor Cells	0.325	0.0366	#NUM!	PIK3R1,PIK3R3,RAP2B
Amyloid Processing	0.323	0.0392	#NUM!	CAPN2,PRKCE
Androgen Biosynthesis	0.313	0.0476	#NUM!	GSTA1
Endocannabinoid Neuronal Synapse Pathway	0.303	0.0336	#NUM!	ADCY1,ADCY3,CACNA2D1,GNB4,ITPR2
BMP signaling pathway	0.29	0.0345	#NUM!	GREM1,JUN,RAP2B
Lymphotoxin β Receptor Signaling	0.288	0.0364	#NUM!	PIK3R1,PIK3R3
Pyrimidine Deoxyribonucleotides De Novo Biosynthesis I	0.286	0.0435	#NUM!	AK7
Cell Cycle Control of Chromosomal Replication	0.28	0.0357	#NUM!	CDK3,MCM6
FAT10 Signaling Pathway	0.28	0.0357	#NUM!	HTT,PSMC2
Tumoricidal Function of Hepatic Natural Killer Cells	0.273	0.0417	#NUM!	SRGN
LPS/IL-1 Mediated Inhibition of RXR Function	0.268	0.0315	#NUM!	ACOX1,ALDH1L2,GSTA1,GSTA2,HS2ST1,HS6ST1,JUN,PPARGC1A
Chondroitin Sulfate Biosynthesis	0.264	0.0345	#NUM!	HS2ST1,HS6ST1
EIF2 Signaling	0.259	0.0312	-1.342	AGO2,ATF3,EIF1AX,IGF1R,PIK3R1,PIK3R3,RAP2B
IL-17A Signaling in Gastric Cells	0.251	0.0385	#NUM!	JUN
Dermatan Sulfate Biosynthesis	0.25	0.0333	#NUM!	HS2ST1,HS6ST1
GADD45 Signaling	0.25	0.0333	#NUM!	FOXO3,MAP2K3
Retinoic acid Mediated Apoptosis Signaling	0.25	0.0333	#NUM!	CFLAR,TIPARP
SPINK1 Pancreatic Cancer Pathway	0.25	0.0333	#NUM!	CPA4,CPM
Glutathione Redox Reactions I	0.231	0.0357	#NUM!	GSTA1
Methylglyoxal Degradation III	0.221	0.0345	#NUM!	DHRS11
Ubiquinol-10 Biosynthesis (Eukaryotic)	0.212	0.0333	#NUM!	COQ2
NF-κB Signaling	0	0.0158	-2.828	AZI2,BCL10,IGF1R,PIK3R1,PIK3R3,PRKCZ,RAP2B,RIPK1,TANK
SAPK/JNK Signaling	0	0.0139	-2.449	GNB4,JUN,NFATC3,PIK3R1,PIK3R3,RAP2B,RIPK1
B Cell Receptor Signaling	0	0.0143	-2.333	BCL10,CALM1 (includes others),CAMK2G,JUN,MAP2K3,NFATC3,PIK3R1,PIK3R3,RAP2B
Neuroinflammation Signaling Pathway	0	0.0221	-1.89	BIRC3,CFLAR,JUN,NFATC3,PIK3R1,PIK3R3,RIPK1
PKCθ Signaling in T Lymphocytes	0	0.0161	-1.89	BCL10,CACNA2D1,CAMK2G,ITPR2,JUN,NFATC3,PIK3R1,PIK3R3,RAP2B
Natural Killer Cell Signaling	0	0.0302	-1.633	MAP2K3,NFATC3,PIK3R1,PIK3R3,RAP2B,ROCK1
Role of NFAT in Regulation of the Immune Response	0	0.017	-1.633	CALM1 (includes others),GNB4,IPO5,ITPR2,JUN,NFATC3,PIK3R1,PIK3R3,RAP2B,TNPO1
CD28 Signaling in T Helper Cells	0	0.0155	-1.414	ARPC5,BCL10,CALM1 (includes others),ITPR2,JUN,NFATC3,PIK3R1,PIK3R3
Systemic Lupus Erythematosus In B Cell Signaling Pathway	0	0.018	-1.387	BCL10,CALM1 (includes others),FOXO3,JUN,NFATC3,PIK3R1,PIK3R3,PRKCE,PRKCZ,PRKD3,RAP2B,TNFSF12,TNFSF15
ICOS-ICOSL Signaling in T Helper Cells	0	0.0118	-1.342	CALM1 (includes others),CAMK2G,ITPR2,NFATC3,PIK3R1,PIK3R3
Regulation of IL-2 Expression in Activated and Anergic T Lymphocytes	0	0.0108	-1.342	BCL10,CALM1 (includes others),JUN,NFATC3,RAP2B
FAK Signaling	0	0.0231	-1.225	ADGRA3,ADGRB2,AGO2,ARPC5,BCAR3,CAPN2,EFNA5,ETS2,FZD5,FZD7,FZD8,FZD9,IGF1R,ITGA2,ITGA6,ITGAV,JUN,PIK3R1,PIK3R3,RAP2B,RHOA,SHB,SOCS6,SP1
Neurovascular Coupling Signaling Pathway	0	0.0311	-1.134	CACNA2D1,CALM1 (includes others),ENTPD1,ITPR2,KCNJ16,RHOA,ROCK1
3-phosphoinositide Biosynthesis	0	0.0293	-1	MTMR9,PIK3R1,PIK3R3,PPP1R10,PPP2R2A,RNGTT
STAT3 Pathway	0	0.0296	-1	FGF2,IGF1R,RAP2B,SOCS6
Superpathway of Inositol Phosphate Compounds	0	0.0256	-1	MTMR9,PIK3R1,PIK3R3,PPP1R10,PPP2R2A,RNGTT
T Cell Receptor Signaling	0	0.0163	-1	BCL10,CALM1 (includes others),FOXO3,ITGA2,JUN,MAP2K3,NFATC3,PIK3R1,PIK3R3,RAP2B
CDC42 Signaling	0	0.0157	-0.816	ARPC5,CLIP1,IQGAP3,ITGA2,ITGA6,ITGAV,JUN,MYL12B,PRKCZ
CCR5 Signaling in Macrophages	0	0.016	-0.447	CACNA2D1,CALM1 (includes others),GNB4,ITPR2,JUN,PRKCE,PRKCZ,PRKD3
Calcium-induced T Lymphocyte Apoptosis	0	0.0152	-0.378	CALM1 (includes others),CAPN2,ITPR2,NR4A1,PRKCE,PRKCZ,PRKD3
Systemic Lupus Erythematosus In T Cell Signaling Pathway	0	0.0172	-0.302	JUN,MAP2K3,PIK3R1,PIK3R3,PPP2R2A,RAP2B,RDX,RHOA,RHOV,ROCK1,SP1
cAMP-mediated signaling	0	0.0255	0	ADCY1,ADCY3,CALM1 (includes others),CAMK2G,PDE3B,PDE4D
NUR77 Signaling in T Lymphocytes	0	0.0117	0	CALM1 (includes others),NR4A1,PRKCE,PRKCZ,PRKD3,SIN3A
TEC Kinase Signaling	0	0.0207	0	GNB4,ITGA2,ITGA6,ITGAV,PIK3R1,PIK3R3,PRKCE,PRKCZ,PRKD3,RHOA,RHOV,TNFSF12
Phospholipase C Signaling	0	0.0265	0.302	ADCY1,ADCY3,CALM1 (includes others),GNB4,HDAC5,ITGA2,ITGA6,ITGAV,ITPR2,MYL12B,NFATC3,PLD1,PRKCE,PRKCZ,PRKD3,RAP2B,RHOA,RHOV
Gustation Pathway	0	0.0246	2.236	ADCY1,ADCY3,CACNA2D1,ITPR2,PDE3B
T Cell Exhaustion Signaling Pathway	0	0.0106	2.236	JUN,NFATC3,PIK3R1,PIK3R3,PPP2R2A,RAP2B
3-phosphoinositide Degradation	0	0.0209	#NUM!	MTMR9,PPP1R10,PPP2R2A,RNGTT
4-1BB Signaling in T Lymphocytes	0	0.0294	#NUM!	JUN
Acetone Degradation I (to Methylglyoxal)	0	0.025	#NUM!	DHRS11
Agranulocyte Adhesion and Diapedesis	0	0.028	#NUM!	ITGA2,ITGA6,MYH10,MYO10,RDX,SDC4
Agrin Interactions at Neuromuscular Junction	0	0.0286	#NUM!	JUN,RAP2B
Airway Pathology in Chronic Obstructive Pulmonary Disease	0	0.0254	#NUM!	FGF2,TNFSF12,TNFSF15
Antioxidant Action of Vitamin C	0	0.00893	#NUM!	PLD1
Atherosclerosis Signaling	0	0.0229	#NUM!	PDGFC,PDGFD,TNFSF12
BAG2 Signaling Pathway	0	0.0238	#NUM!	PSMC2,SP1
Complement System	0	0.027	#NUM!	CD59
Coronavirus Replication Pathway	0	0.0222	#NUM!	ZCRB1
Crosstalk between Dendritic Cells and Natural Killer Cells	0	0.011	#NUM!	CAMK2G
CTLA4 Signaling in Cytotoxic T Lymphocytes	0	0.00837	#NUM!	CLTC,PIK3R1,PIK3R3,PPP2R2A
Dendritic Cell Maturation	0	0.00338	#NUM!	PIK3R1,PIK3R3
D-myo-inositol (1,4,5,6)-Tetrakisphosphate Biosynthesis	0	0.0223	#NUM!	MTMR9,PPP1R10,PPP2R2A,RNGTT
D-myo-inositol (3,4,5,6)-tetrakisphosphate Biosynthesis	0	0.0223	#NUM!	MTMR9,PPP1R10,PPP2R2A,RNGTT
D-myo-inositol-5-phosphate Metabolism	0	0.0205	#NUM!	MTMR9,PPP1R10,PPP2R2A,RNGTT
Eicosanoid Signaling	0	0.0147	#NUM!	LTA4H
Estrogen Biosynthesis	0	0.0222	#NUM!	DHRS11
Fatty Acid β-oxidation I	0	0.0278	#NUM!	SCP2
FXR/RXR Activation	0	0.0238	#NUM!	BAAT,FGA,PPARGC1A
G Protein Signaling Mediated by Tubby	0	0.0227	#NUM!	GNB4
Glucocorticoid Receptor Signaling	0	0.0207	#NUM!	FOXO3,JUN,NDUFA4,NDUFB8,NFATC3,NR3C1,PIK3R1,PIK3R3,RAP2B,TAF12,TAF15,TAF9B
Glutamate Receptor Signaling	0	0.0303	#NUM!	CALM1 (includes others),GNB4
Granulocyte Adhesion and Diapedesis	0	0.0106	#NUM!	RDX,SDC4
Gαi Signaling	0	0.0286	#NUM!	ADCY1,ADCY3,GNB4,RAP2B
Gαs Signaling	0	0.024	#NUM!	ADCY1,ADCY3,GNB4
Heparan Sulfate Biosynthesis	0	0.0233	#NUM!	HS2ST1,HS6ST1
Heparan Sulfate Biosynthesis (Late Stages)	0	0.0253	#NUM!	HS2ST1,HS6ST1
IL-15 Signaling	0	0.00568	#NUM!	PIK3R1,PIK3R3,RAP2B
IL-17A Signaling in Airway Cells	0	0.0299	#NUM!	PIK3R1,PIK3R3
IL-17A Signaling in Fibroblasts	0	0.0263	#NUM!	JUN
Induction of Apoptosis by HIV1	0	0.0308	#NUM!	BIRC3,RIPK1
Iron homeostasis signaling pathway	0	0.0144	#NUM!	ATP6V1B2,FECH
LXR/RXR Activation	0	0.0163	#NUM!	FDFT1,FGA
Maturity Onset Diabetes of Young (MODY) Signaling	0	0.0256	#NUM!	APPL1,CACNA2D1
MIF Regulation of Innate Immunity	0	0.0227	#NUM!	JUN
MIF-mediated Glucocorticoid Regulation	0	0.0278	#NUM!	NR3C1
Mitochondrial Dysfunction	0	0.0175	#NUM!	CYB5B,NDUFA4,NDUFB8
Mitotic Roles of Polo-Like Kinase	0	0.0303	#NUM!	FBXO5,PPP2R2A
MYC Mediated Apoptosis Signaling	0	0.02	#NUM!	CFLAR
Neuroprotective Role of THOP1 in Alzheimer's Disease	0	0.025	#NUM!	HTRA1,PRSS23,YWHAE
Nucleotide Excision Repair Pathway	0	0.0286	#NUM!	ERCC4
OX40 Signaling Pathway	0	0.00209	#NUM!	JUN
Oxidative Phosphorylation	0	0.027	#NUM!	CYB5B,NDUFA4,NDUFB8
p38 MAPK Signaling	0	0.025	#NUM!	ATF1,HMGN1,MAP2K3
PD-1, PD-L1 cancer immunotherapy pathway	0	0.0189	#NUM!	PIK3R1,PIK3R3
Phagosome Maturation	0	0.0189	#NUM!	ATP6V1B2,RAB7A,STX16
Phospholipases	0	0.0149	#NUM!	PLD1
Role of MAPK Signaling in Inhibiting the Pathogenesis of Influenza	0	0.026	#NUM!	JUN,MAP2K3
Role of MAPK Signaling in the Pathogenesis of Influenza	0	0.0244	#NUM!	MAP2K3,RAP2B
Role of PI3K/AKT Signaling in the Pathogenesis of Influenza	0	0.0303	#NUM!	PIK3R1,PIK3R3
Systemic Lupus Erythematosus Signaling	0	0.0177	#NUM!	EFTUD2,JUN,LSM11,LSM5,NFATC3,PIK3R1,PIK3R3,PRPF4,PRPF40A,RAP2B,ZCRB1
Th1 and Th2 Activation Pathway	0	0.0233	#NUM!	JUN,NFATC3,PIK3R1,PIK3R3
Th1 Pathway	0	0.0246	#NUM!	NFATC3,PIK3R1,PIK3R3
Th17 Activation Pathway	0	0.00207	#NUM!	NFATC3
Th2 Pathway	0	0.0219	#NUM!	JUN,PIK3R1,PIK3R3
Toll-like Receptor Signaling	0	0.0256	#NUM!	JUN,MAP2K3
Transcriptional Regulatory Network in Embryonic Stem Cells	0	0.0185	#NUM!	TRIM24
tRNA Charging	0	0.0256	#NUM!	DARS2
Type I Diabetes Mellitus Signaling	0	0.00589	#NUM!	MAP2K3,RIPK1,SOCS6
